# Supplementary material for: Cerebrospinal fluid proteomic associations of APOE genotypes reveal distinct protective and risk mechanisms for Alzheimer's disease
Source: Alzheimers Dement. 2025 Oct 14;21(10):e70738. doi: 10.1002/alz.70738 (PMC12519502; doi:10.1002/alz.70738)
Supplement: Supplementary file 2 — Supporting Information [file ALZ-21-e70738-s001.xlsx]

## Sheet: S Table 1
Supplementary Table 1: Demographics by clinical stage, all APOE genotypes included. Results presented in mean [SD], median [IQR] or n (%). Abbreviations: A+, amyloid positive; AT, CSF Amyloid and Tau; CN, cognitively normal; IQR, interquartile range; MCI, mild cognitive impairment; n, number; SD, standard deviation.
	CN A-T- controls	CN A+	MCI A+	p-value
n	227	165	177
Age	61.7 [7.7]	66.9 [8.2]	68.2 [7.4]	<0.001
Sex (female)	96 (42.3)	91 (55.2)	79 (44.6)	0.033
APOE genotype				<0.001
ɛ2/ɛ3	21 (9.3)	11 (6.7)	4 (2.3)
ɛ3/ɛ3	143 (63.0)	49 (29.7)	48 (27.1)
ɛ2/ɛ4	6 (2.6)	4 (2.4)	2 (1.1)
ɛ3/ɛ4	53 (23.3)	79 (47.9)	82 (46.3)
ɛ4/ɛ4	4 (1.8)	22 (13.3)	41 (23.2)
Total-tau (Z-score)	0.06 [-0.5, 0.7]	1.1 [-0.2, 3.0]	3.1 [1.7, 5.3]	<0.001
AT profile				<0.001
A-T-	227 (100%)	0 (0%)	0 (0%)
A+T-	0 (0%)	99 (65%)	52 (29.4%)
A+T+	0 (0%)	53 (34.9%)	125 (70.6%)

## Sheet: S Table 2
Supplementary Table 2: Association between CSF protein levels and APOE genotype as categorical variable, stratified for cognitive state and amyloid status. Green: protein p-value <0.05 and protein level decreased compared with e3e3 controls or e3e3 in own cognitive group. Red: protein p-value <0.05 and protein level increased compared with e3e3 controls or e3e3 in own cognitive group. Protein cod…
	Reference group		Controls									CN A+															MCI A+
	Ɛ3Ɛ3 controls (n=143)		Ɛ2Ɛ3 (n=21)		Ɛ3Ɛ4 (n=53)		Ɛ3Ɛ4/Ɛ4Ɛ4 (n=57)		p-value compared to reference group			Ɛ2Ɛ3 (n=11)		Ɛ3Ɛ3 (n=49)		Ɛ3Ɛ4 (n=79)		Ɛ4Ɛ4 (n=22)		p-value compared to reference group				p-value compared to Ɛ3Ɛ3 CN A+ group			Ɛ3Ɛ3 (n=48)		Ɛ3Ɛ4 (n=82)		Ɛ4Ɛ4 (n=41)		p-value compared to reference group			p-value compared to Ɛ3Ɛ3 MCI A+ group		Continuous associations between APOE genotype and protein levels (across total group)
Protein	emmean	SE	emmean	SE	emmean	SE	emmean	SE	Ɛ2Ɛ3	Ɛ3Ɛ4	Ɛ3Ɛ4/Ɛ4Ɛ4	emmean	SE	emmean	SE	emmean	SE	emmean	SE	Ɛ2Ɛ3	Ɛ3Ɛ3	Ɛ3Ɛ4	Ɛ4Ɛ4	Ɛ2Ɛ3	Ɛ3Ɛ4	Ɛ4Ɛ4	emmean	SE	emmean	SE	emmean	SE	Ɛ3Ɛ3	Ɛ3Ɛ4	Ɛ4Ɛ4	Ɛ3Ɛ4	Ɛ4Ɛ4	Beta	SE	p-value	BBB_CSF_Dayon_2019	Cell type specificity (Zhang et al. 2014) (NS = not specific; BD = below detection)
A1BG	-0.004	0.094	-0.678	0.24	0.265	0.155	0.234	0.15	0.00840318	0.126563	0.165946	-0.651	0.328	0.008	0.157	-0.13	0.123	-0.081	0.232	0.0589149	0.946467	0.41663	0.757543	0.0697433	0.485887	0.748837	-0.057	0.159	-0.005	0.122	-0.117	0.171	0.77937	0.994458	0.558576	0.795203	0.793768	0.098	0.063	0.12111	1	BD
A2M	0.063	0.101	0.003	0.258	0.075	0.167	0.102	0.161	0.8247	0.949075	0.836006	0.015	0.353	0.463	0.168	0.148	0.132	0.514	0.249	0.895893	0.0428013	0.608786	0.0936603	0.251415	0.139743	0.865529	-0.008	0.171	0.142	0.131	0.061	0.183	0.722436	0.635253	0.99248	0.480222	0.781315	0.06	0.05	0.230959	0	microglia.macrophage
ABCA2	-0.003	0.078	0.055	0.198	-0.197	0.128	-0.208	0.124	0.783413	0.180623	0.147957	-0.027	0.27	-0.073	0.129	0.177	0.102	-0.189	0.191	0.931341	0.640571	0.161098	0.364716	0.876975	0.126542	0.614459	0.047	0.133	-0.032	0.1	0.036	0.141	0.750586	0.818387	0.807747	0.631593	0.956072	-0.059	0.051	0.247381	0	NS
ABHD14A	-0.016	0.08	-0.044	0.201	-0.184	0.13	-0.162	0.126	0.896751	0.257284	0.313411	0.118	0.275	-0.027	0.131	-0.02	0.105	-0.178	0.194	0.63944	0.945679	0.978508	0.439739	0.633743	0.966528	0.518279	-0.01	0.135	-0.095	0.102	0.196	0.143	0.970256	0.54693	0.193221	0.612442	0.294037	-0.004	0.05	0.929845	0	astro
ABI3BP	-0.028	0.078	0.157	0.192	0.1	0.125	0.105	0.121	0.366796	0.366542	0.335253	-0.052	0.263	-0.059	0.127	-0.174	0.1	-0.134	0.186	0.930637	0.839207	0.247736	0.597237	0.98258	0.472904	0.735964	-0.09	0.13	0.139	0.099	-0.096	0.139	0.689468	0.186559	0.666656	0.158299	0.972451	-0.005	0.045	0.90341	0	neuron
ACE	0.041	0.089	0.503	0.219	0.235	0.144	0.221	0.139	0.0475547	0.231567	0.254982	-0.313	0.306	0.265	0.144	0.321	0.116	-0.027	0.223	0.268024	0.185462	0.0532074	0.77457	0.0876951	0.760187	0.269001	0.224	0.152	0.189	0.117	0.029	0.161	0.302751	0.313982	0.948378	0.855056	0.376759	-0.021	0.059	0.72504	0	endoth
ACHE	0.019	0.083	0.039	0.207	0.066	0.136	0.064	0.131	0.92645	0.75958	0.764311	0.247	0.284	0.294	0.141	0.082	0.107	-0.06	0.206	0.441857	0.0935192	0.640431	0.71975	0.881787	0.229941	0.155199	0.27	0.139	0.076	0.107	0.328	0.148	0.126051	0.676262	0.0666794	0.264025	0.775156	-0.022	0.053	0.674566	0	NS
ACTA1	0.004	0.093	0.199	0.24	-0.225	0.153	-0.198	0.148	0.443268	0.183666	0.22654	0.156	0.327	0.201	0.158	0.118	0.124	-0.153	0.226	0.656761	0.28319	0.458191	0.516253	0.900838	0.677342	0.198304	0.329	0.158	0.247	0.12	0.184	0.183	0.0783986	0.111939	0.371845	0.674293	0.547252	-0.044	0.049	0.372147	0	NS
ACTB	0.03	0.095	0.126	0.241	-0.184	0.156	-0.166	0.151	0.708197	0.227478	0.255461	0.298	0.33	0.134	0.158	0.132	0.124	-0.171	0.233	0.436017	0.573155	0.514468	0.422867	0.6532	0.990227	0.27836	0.44	0.16	0.296	0.122	0.235	0.172	0.0297187	0.0885153	0.294363	0.469277	0.380367	-0.037	0.047	0.42892	0	microglia.macrophage
ADA2	0.019	0.106	0.214	0.27	0.127	0.174	0.085	0.169	0.495558	0.585352	0.729889	0.344	0.369	0.215	0.176	0.386	0.138	0.125	0.261	0.396837	0.340093	0.0348035	0.704957	0.751792	0.442855	0.773418	0.301	0.179	0.226	0.137	0.297	0.192	0.179085	0.23409	0.200634	0.734913	0.987256	0.011	0.065	0.863507	0	microglia.macrophage
ADAM10	-0.003	0.09	-0.387	0.23	-0.056	0.149	0.006	0.144	0.116992	0.753294	0.955631	-0.173	0.315	-0.233	0.15	-0.145	0.118	-0.098	0.222	0.604686	0.190993	0.337914	0.691573	0.861951	0.642261	0.613414	-0.102	0.153	-0.117	0.117	-0.014	0.164	0.582656	0.442437	0.955004	0.934121	0.692301	0.075	0.059	0.205257	0	NS
ADAM11	0.016	0.082	0.556	0.209	0.246	0.136	0.214	0.131	0.0154596	0.134049	0.186741	0.393	0.287	0.008	0.137	0.113	0.108	-0.009	0.203	0.206011	0.961843	0.469048	0.909252	0.224174	0.542335	0.943388	0.035	0.139	0.001	0.106	0.002	0.149	0.907172	0.915553	0.937504	0.847214	0.873571	-0.054	0.054	0.318727	0	NS
ADAM15	-0.014	0.081	0.109	0.213	0.232	0.134	0.243	0.13	0.584418	0.105535	0.0816772	-0.221	0.277	0.008	0.134	-0.102	0.106	-0.242	0.211	0.474031	0.888393	0.510004	0.312848	0.456268	0.518491	0.317916	0.094	0.136	0.087	0.105	0.173	0.15	0.5007	0.449724	0.2683	0.967049	0.693829	0.017	0.052	0.743465	0	endoth
ADAM22	0.022	0.088	0.608	0.223	0.209	0.144	0.193	0.14	0.0137847	0.25484	0.287172	0.349	0.305	0.067	0.146	0.075	0.115	0.343	0.216	0.305211	0.792633	0.714512	0.168536	0.404929	0.966482	0.290397	-0.019	0.148	0.005	0.113	0.072	0.159	0.813272	0.901806	0.784728	0.899104	0.677058	-0.014	0.057	0.80312	0	neuron
ADAM23	0.042	0.088	0.757	0.222	0.167	0.144	0.15	0.139	0.00258084	0.44575	0.496181	0.385	0.304	0.194	0.147	0.31	0.114	0.101	0.215	0.279629	0.374829	0.0623227	0.799903	0.571797	0.531175	0.719139	0.234	0.148	0.082	0.113	0.512	0.16	0.269826	0.781668	0.00971525	0.409971	0.20102	-0.031	0.058	0.587855	0	neuron
ADAM9	-0.033	0.091	0.133	0.232	0.007	0.15	0.044	0.145	0.50064	0.814146	0.645273	0.345	0.333	0.035	0.155	-0.042	0.12	0.216	0.224	0.275388	0.707259	0.950717	0.302724	0.397642	0.693042	0.504649	0.244	0.156	-0.08	0.118	0.25	0.167	0.129325	0.753439	0.134984	0.0934848	0.978019	-0.01	0.058	0.868327	0	microglia.macrophage
ADAMTS2	-0.002	0.095	0.511	0.243	0.029	0.153	0.096	0.148	0.046719	0.858774	0.564723	0.256	0.339	-0.247	0.158	0.083	0.124	0.145	0.24	0.464065	0.182698	0.58117	0.566387	0.177164	0.0962186	0.169998	0.184	0.162	0.197	0.123	0.148	0.171	0.325267	0.202971	0.438481	0.9526	0.875788	-0.012	0.064	0.849491	0	NS
ADAMTS4	-0.038	0.084	0.428	0.215	0.271	0.139	0.283	0.135	0.0417171	0.0511628	0.0373357	0.564	0.294	0.449	0.141	0.05	0.11	0.221	0.208	0.0500821	0.00315781	0.523453	0.247396	0.724664	0.0251738	0.364032	0.312	0.143	0.27	0.109	0.066	0.153	0.0374343	0.0270488	0.548233	0.812873	0.240212	-0.06	0.056	0.2883	0	microglia.macrophage
ADAMTS8	0.053	0.087	0.471	0.219	0.267	0.146	0.223	0.141	0.0728076	0.193887	0.286385	0.209	0.323	0.006	0.15	0.3	0.115	0.149	0.217	0.641019	0.78471	0.0833664	0.681491	0.566872	0.114749	0.58726	0.203	0.151	0.151	0.112	0.227	0.161	0.393013	0.489368	0.336009	0.782188	0.912556	0.026	0.058	0.657395	0	endoth
ADGRB1	0.042	0.083	0.6	0.212	-0.016	0.137	-0.05	0.133	0.0133408	0.709144	0.545038	0.342	0.29	-0.084	0.138	0.085	0.109	-0.021	0.205	0.320176	0.436844	0.74854	0.777045	0.18397	0.332256	0.797707	0.076	0.141	0.035	0.107	0.049	0.151	0.836868	0.958329	0.96819	0.814235	0.89455	-0.101	0.056	0.0710255	0	astro
ADGRB2	0.06	0.085	0.802	0.217	0.058	0.14	0.033	0.136	0.00131944	0.989223	0.865413	0.176	0.296	-0.005	0.141	0.183	0.111	-0.028	0.209	0.707629	0.696853	0.377436	0.696951	0.582528	0.294179	0.926007	-0.001	0.144	0.046	0.11	0.201	0.154	0.719351	0.92061	0.419222	0.79351	0.337303	-0.04	0.056	0.480623	0	NS
ADGRB3	0.057	0.085	0.329	0.215	0.206	0.144	0.167	0.14	0.234385	0.355222	0.486876	0.401	0.293	0.053	0.147	0.124	0.112	0.266	0.207	0.261469	0.97968	0.634818	0.350195	0.28677	0.697423	0.398757	0.129	0.15	-0.065	0.112	0.18	0.162	0.679261	0.390846	0.494882	0.296636	0.816066	-0.014	0.059	0.806205	0	neuron
ADGRL1	0.027	0.08	0.592	0.204	0.118	0.132	0.108	0.128	0.00947414	0.546328	0.580112	0.102	0.279	0.016	0.133	0.163	0.105	0.122	0.198	0.796938	0.94003	0.304505	0.655429	0.779358	0.383813	0.654563	0.055	0.136	-0.083	0.103	0.138	0.145	0.862258	0.401721	0.501423	0.412719	0.675097	-0.02	0.053	0.707452	0	astro
ADGRL3	0.004	0.084	0.661	0.215	0.101	0.139	0.071	0.135	0.00421498	0.538785	0.660511	0.209	0.294	0.03	0.141	0.078	0.111	0.321	0.208	0.503067	0.872908	0.590526	0.156365	0.582381	0.785874	0.245625	-0.098	0.143	-0.123	0.109	0.045	0.153	0.545938	0.361498	0.811875	0.886245	0.494824	-0.015	0.058	0.793537	0	NS
AEBP1	-0.02	0.088	0.271	0.224	0.038	0.145	0.056	0.14	0.222294	0.724111	0.637804	0.006	0.306	0.042	0.146	-0.012	0.115	-0.027	0.217	0.934728	0.718988	0.954916	0.974903	0.916864	0.772912	0.792133	0.11	0.149	0.022	0.114	0.286	0.159	0.457011	0.774418	0.0909707	0.632239	0.418705	0.01	0.058	0.858782	0	astro
AFM	0.009	0.086	-0.575	0.22	0.1	0.142	0.074	0.137	0.012575	0.570363	0.676396	-1.036	0.3	-0.294	0.144	-0.268	0.113	-0.364	0.212	0.000896636	0.0717536	0.0508838	0.103458	0.0258471	0.8873	0.783716	-0.138	0.146	-0.208	0.111	-0.382	0.156	0.393467	0.126995	0.0280478	0.697992	0.252877	0.054	0.059	0.356895	1	BD
AGA	0.03	0.088	0.127	0.223	-0.001	0.146	0.014	0.141	0.682916	0.851447	0.920199	0.723	0.306	-0.054	0.146	0.124	0.116	-0.135	0.216	0.0298385	0.625275	0.513354	0.479123	0.0219678	0.336072	0.755295	-0.082	0.148	-0.038	0.113	0.189	0.159	0.520999	0.63957	0.3775	0.810535	0.212019	-0.017	0.058	0.766325	0	NS
AGRN	0.036	0.076	0.573	0.193	-0.112	0.125	-0.118	0.121	0.00924553	0.298565	0.266854	0.46	0.265	0.068	0.126	0.192	0.099	0.117	0.187	0.124452	0.829767	0.210291	0.687648	0.180781	0.435912	0.827471	0.089	0.128	0.149	0.098	0.054	0.138	0.725436	0.365145	0.906756	0.706457	0.853443	-0.087	0.051	0.0875702	0	endoth
AGT	-0.026	0.081	0.324	0.206	0.084	0.133	0.09	0.129	0.109739	0.466248	0.431219	0.189	0.281	0.176	0.134	0.126	0.106	0.124	0.199	0.461825	0.198875	0.250137	0.482243	0.96481	0.770749	0.829991	0.095	0.137	0.088	0.104	0.136	0.146	0.44806	0.388533	0.328064	0.966294	0.838682	-0.008	0.052	0.880381	0	astro
AHSG	-0.013	0.089	-0.497	0.228	0.129	0.147	0.117	0.142	0.0457285	0.396393	0.425637	-0.833	0.311	-0.334	0.149	-0.197	0.117	-0.165	0.22	0.0116983	0.0653149	0.209526	0.521829	0.147718	0.466921	0.524101	-0.155	0.151	-0.036	0.115	-0.273	0.162	0.423754	0.876203	0.15748	0.526269	0.594052	0.108	0.061	0.0782165	1	neuron
AJAP1	0.037	0.081	0.471	0.206	0.046	0.133	0.061	0.129	0.0478298	0.951882	0.872987	0.286	0.281	0.065	0.134	0.224	0.106	0.079	0.199	0.396859	0.859932	0.159049	0.844522	0.478373	0.348901	0.952377	0.091	0.137	0.102	0.104	0.183	0.146	0.736944	0.628771	0.380049	0.951667	0.645603	-0.024	0.054	0.650972	0	neuron
ALCAM	0.034	0.079	0.644	0.201	0.055	0.13	0.032	0.126	0.00447377	0.886632	0.987699	0.371	0.275	0.223	0.131	0.265	0.103	0.178	0.195	0.240807	0.219945	0.0755035	0.491894	0.627337	0.800172	0.848578	0.093	0.134	0.096	0.102	0.169	0.143	0.708572	0.636037	0.406967	0.986119	0.697343	-0.064	0.052	0.216162	0	NS
ALDH1A1	0.031	0.087	0.492	0.219	0.083	0.133	0.088	0.129	0.0471136	0.730777	0.700773	0.266	0.306	-0.049	0.137	-0.021	0.115	0.193	0.211	0.457947	0.622911	0.713671	0.474013	0.347242	0.875127	0.336754	-0.006	0.152	0.131	0.107	0.541	0.153	0.833297	0.467129	0.00316834	0.455252	0.0107327	0.069	0.056	0.218163	0	astro
ALDOA	0.016	0.09	0.469	0.229	-0.026	0.148	-0.031	0.143	0.0633385	0.803541	0.776123	0.934	0.313	0.303	0.15	0.453	0.118	0.551	0.222	0.00506383	0.10172	0.00319666	0.0252095	0.0689719	0.427442	0.353108	0.526	0.152	0.847	0.116	0.9	0.163	0.00442159	3.00162e-08	2.18808e-06	0.0904323	0.0933537	0.01	0.058	0.859317	0	astro
ALDOC	0.03	0.084	0.403	0.214	-0.059	0.138	-0.08	0.134	0.100663	0.571313	0.472286	0.51	0.292	0.116	0.14	0.175	0.11	0.221	0.207	0.115447	0.596077	0.291802	0.389502	0.224149	0.739588	0.673862	0.107	0.142	0.379	0.108	0.403	0.152	0.642014	0.0117838	0.03081	0.124911	0.154625	-0.036	0.054	0.506914	0	astro
AMBP	0.033	0.085	-0.284	0.216	0.344	0.14	0.344	0.135	0.168177	0.0507754	0.0452542	-0.56	0.296	-0.141	0.141	-0.082	0.111	-0.106	0.209	0.0550054	0.293456	0.41075	0.537837	0.201207	0.741195	0.889868	-0.029	0.144	-0.01	0.11	-0.126	0.154	0.71136	0.757692	0.363164	0.913838	0.646576	0.109	0.057	0.0556223	1	BD
AMY2B	0.016	0.076	0.254	0.189	-0.048	0.118	-0.074	0.114	0.23515	0.63224	0.491684	0.034	0.258	-0.019	0.122	-0.298	0.097	-0.353	0.188	0.945524	0.807672	0.0101927	0.067267	0.852079	0.0702006	0.13416	-0.225	0.124	-0.12	0.095	-0.117	0.135	0.100611	0.262618	0.385135	0.496022	0.553454	-0.064	0.035	0.0698074	0	NS
ANG	-0.013	0.08	-0.196	0.204	0.075	0.132	0.092	0.128	0.398914	0.558317	0.470746	-0.097	0.279	-0.22	0.133	-0.053	0.105	-0.074	0.197	0.772319	0.185377	0.760409	0.775399	0.691585	0.322999	0.539316	-0.165	0.135	0.077	0.103	-0.062	0.145	0.34034	0.49275	0.768559	0.151131	0.601968	0.053	0.051	0.292389	1	microglia.macrophage
ANGPTL2	-0.026	0.085	0.279	0.214	0.117	0.135	0.14	0.131	0.180019	0.354063	0.269981	0.116	0.285	-0.086	0.138	0.14	0.112	0.125	0.211	0.633557	0.708986	0.231616	0.505559	0.521731	0.197672	0.402136	-0.079	0.141	-0.116	0.106	0.085	0.15	0.74944	0.509872	0.518687	0.831211	0.426998	0.052	0.056	0.345174	0	oligo
ANGPTL7	0.038	0.091	-0.139	0.226	0.433	0.15	0.423	0.144	0.462272	0.0195093	0.0190429	0.476	0.334	0.534	0.159	0.093	0.12	0.708	0.231	0.205195	0.00655522	0.708476	0.00671081	0.874732	0.0254914	0.532841	0.148	0.154	0.322	0.116	0.281	0.164	0.540613	0.055211	0.189536	0.360482	0.552342	0.088	0.062	0.154827	0	NS
ANPEP	-0.038	0.093	0.147	0.228	0.08	0.145	0.115	0.141	0.444621	0.477105	0.344766	0.201	0.318	0.036	0.15	-0.174	0.119	-0.318	0.225	0.470604	0.672767	0.360443	0.247254	0.638471	0.267516	0.190387	-0.067	0.152	-0.075	0.113	-0.004	0.162	0.870787	0.803168	0.853747	0.967853	0.775639	-0.029	0.051	0.570953	0	endoth
ANXA5	0.056	0.087	0.107	0.222	-0.127	0.145	-0.127	0.14	0.827519	0.266184	0.253224	0.124	0.304	-0.281	0.145	0.108	0.115	-0.248	0.215	0.828055	0.0474107	0.71512	0.188796	0.227799	0.0344854	0.898881	0.008	0.148	0.127	0.113	0.199	0.158	0.783067	0.619974	0.424616	0.51734	0.376609	0.008	0.058	0.897201	0	microglia.macrophage
AP2B1	0.023	0.089	0.35	0.232	0.153	0.145	0.162	0.14	0.183281	0.429447	0.383886	0.673	0.317	0.215	0.148	0.187	0.117	0.22	0.214	0.0483027	0.262962	0.258883	0.391912	0.190359	0.880322	0.985311	0.202	0.15	0.555	0.115	0.705	0.157	0.305629	0.000281665	0.000151265	0.0591107	0.0204741	0.045	0.059	0.447491	0	neuron
APCS	-0.047	0.081	-0.503	0.206	0.094	0.134	0.077	0.129	0.0378615	0.352334	0.403465	-0.925	0.282	-0.226	0.135	-0.317	0.106	-0.218	0.2	0.00293102	0.254845	0.0426339	0.426073	0.0255725	0.595219	0.971801	-0.129	0.137	-0.208	0.105	-0.099	0.147	0.610636	0.227037	0.755833	0.642683	0.880443	0.109	0.052	0.0378301	1	BD
APLP1	0.044	0.08	0.756	0.203	0.063	0.131	0.046	0.127	0.0010037	0.900424	0.990044	-0.049	0.277	0.188	0.132	0.21	0.104	0.126	0.196	0.747065	0.351951	0.203454	0.697501	0.439114	0.895401	0.792308	0.043	0.135	0.053	0.103	0.2	0.144	0.992873	0.945143	0.341917	0.950192	0.425583	-0.05	0.053	0.33942	0	oligo
APLP2	0.015	0.081	0.525	0.206	0.023	0.133	0.014	0.129	0.0200279	0.96064	0.991001	0.339	0.282	0.162	0.135	0.162	0.106	0.304	0.199	0.27018	0.351057	0.270268	0.178525	0.570212	0.998068	0.55486	0.015	0.137	-0.107	0.104	0.194	0.147	0.999748	0.357763	0.282406	0.472053	0.371969	-0.03	0.053	0.562403	0	NS
APOA1	-0.001	0.084	-0.39	0.215	0.124	0.139	0.13	0.135	0.0888831	0.428473	0.392106	-0.544	0.294	0.007	0.14	-0.201	0.11	-0.087	0.208	0.0767264	0.958465	0.150704	0.702746	0.0904871	0.242055	0.707933	-0.231	0.143	-0.115	0.109	-0.034	0.153	0.171789	0.413264	0.85235	0.514905	0.345644	0.108	0.056	0.0548722	0	NS
APOA2	-0.033	0.085	-0.485	0.217	0.222	0.14	0.236	0.136	0.0501057	0.110287	0.0836695	-0.599	0.297	-0.143	0.142	-0.159	0.111	-0.045	0.21	0.0676951	0.506686	0.365987	0.956163	0.165629	0.927407	0.699339	-0.093	0.144	0.044	0.11	-0.035	0.154	0.720113	0.585105	0.987672	0.444401	0.783334	0.15	0.057	0.00912092	0	neuron
APOA4	0.018	0.081	-0.115	0.207	0.13	0.134	0.138	0.13	0.546679	0.460002	0.416902	-0.006	0.283	0.004	0.135	-0.193	0.106	-0.021	0.201	0.936701	0.931398	0.114955	0.856955	0.975061	0.249699	0.916875	-0.154	0.138	-0.053	0.105	-0.177	0.147	0.287851	0.595731	0.245041	0.555882	0.910471	0.022	0.054	0.692135	1	BD
APOB	-0.022	0.084	-0.516	0.214	-0.022	0.139	-0.054	0.134	0.0306291	0.997744	0.836247	-0.678	0.293	-0.04	0.14	-0.193	0.11	0.352	0.207	0.0322839	0.913018	0.216498	0.0939516	0.0496558	0.387083	0.117037	-0.082	0.142	-0.029	0.109	0.042	0.153	0.722321	0.96168	0.709862	0.76526	0.552185	0.115	0.044	0.00917806	0	BD
APOC1	-0.036	0.086	-0.201	0.219	-0.091	0.142	-0.134	0.137	0.478057	0.732274	0.532525	0.117	0.299	-0.023	0.143	-0.346	0.112	-0.143	0.212	0.623998	0.936053	0.0283562	0.640249	0.673582	0.0735938	0.637645	-0.189	0.145	-0.045	0.111	-0.153	0.156	0.371707	0.948901	0.50724	0.426692	0.86788	-0.05	0.056	0.372315	0	microglia.macrophage
APOC2	-0.018	0.086	-0.067	0.218	-0.042	0.141	-0.098	0.137	0.832882	0.881513	0.608516	0.35	0.299	0.119	0.143	-0.266	0.112	-0.105	0.211	0.237149	0.410319	0.0779209	0.703102	0.484563	0.0322952	0.377645	-0.206	0.145	-0.11	0.111	-0.157	0.155	0.269082	0.512471	0.428841	0.593543	0.817726	-0.079	0.055	0.14818	0	microglia.macrophage
APOC3	-0.028	0.084	-0.178	0.214	-0.054	0.139	-0.085	0.134	0.508015	0.867187	0.706649	0.121	0.293	-0.03	0.14	-0.192	0.11	0.007	0.207	0.626072	0.989511	0.23344	0.877482	0.641596	0.358056	0.884083	-0.188	0.142	0.011	0.109	0.044	0.152	0.336456	0.779774	0.67697	0.259771	0.263556	0.02	0.053	0.703261	0	BD
APOD	0.043	0.088	-0.1	0.223	0.168	0.145	0.204	0.14	0.54608	0.44626	0.314675	-0.039	0.306	0.354	0.146	0.035	0.115	0.437	0.216	0.794764	0.0692019	0.953846	0.091091	0.244689	0.0841005	0.749775	0.034	0.148	0.284	0.113	0.217	0.159	0.954726	0.0956106	0.334952	0.174646	0.396685	0.077	0.057	0.180763	0	oligo
APOE	0.03	0.089	0.303	0.227	-0.2	0.147	-0.205	0.142	0.257269	0.168232	0.147324	0.387	0.31	0.096	0.148	-0.064	0.116	-0.334	0.219	0.269814	0.704583	0.521538	0.123098	0.396545	0.394832	0.104319	-0.216	0.151	-0.157	0.115	-0.296	0.161	0.164463	0.201207	0.0750411	0.753614	0.715984	-0.159	0.056	0.00434529	0	astro
APOF	-0.001	0.079	-0.265	0.202	0.078	0.131	0.077	0.126	0.218664	0.594331	0.591358	-0.187	0.276	0.083	0.132	-0.211	0.104	0.192	0.195	0.51854	0.585888	0.106122	0.358619	0.377451	0.077718	0.643564	-0.114	0.134	0.032	0.102	0.227	0.144	0.47381	0.801681	0.162539	0.38298	0.0829279	0.096	0.051	0.0604342	0	NS
APOH	0.002	0.084	-0.48	0.215	0.201	0.139	0.2	0.135	0.0349217	0.208826	0.198822	-1.015	0.294	-0.159	0.14	-0.188	0.11	0.014	0.208	0.000944614	0.32581	0.170547	0.957077	0.00868723	0.87213	0.489087	0.004	0.143	-0.088	0.109	-0.163	0.153	0.99341	0.51724	0.34076	0.607246	0.424823	0.098	0.056	0.0812758	1	BD
APOL1	-0.049	0.089	-0.568	0.228	0.157	0.147	0.13	0.143	0.0322596	0.219518	0.27425	-0.918	0.312	-0.242	0.149	-0.292	0.117	-0.082	0.22	0.00760538	0.265994	0.0981657	0.88883	0.0503421	0.792503	0.545847	-0.147	0.151	-0.184	0.115	-0.148	0.162	0.579698	0.358684	0.588316	0.84574	0.995863	0.12	0.058	0.0388136	0	endoth
APOM	-0.02	0.082	-0.277	0.21	0.114	0.136	0.106	0.131	0.250255	0.386827	0.402894	-0.41	0.287	0.028	0.137	-0.19	0.108	0.169	0.203	0.192965	0.764191	0.208387	0.386798	0.168535	0.207949	0.564591	-0.027	0.139	0.041	0.106	-0.046	0.149	0.968045	0.65337	0.878606	0.6973	0.924492	0.064	0.054	0.240203	0	NS
APP	0.01	0.078	0.574	0.198	0.045	0.128	0.038	0.124	0.00738888	0.806307	0.84017	0.404	0.271	0.24	0.129	0.219	0.102	0.272	0.191	0.161918	0.128554	0.101709	0.20264	0.58231	0.897424	0.887584	0.079	0.131	-0.033	0.1	0.177	0.141	0.653202	0.741008	0.295885	0.495014	0.611543	-0.05	0.052	0.337578	0	neuron
ARSA	0.021	0.081	-0.036	0.206	-0.196	0.134	-0.169	0.129	0.796116	0.152784	0.199643	0.174	0.282	-0.204	0.135	-0.193	0.106	0.017	0.2	0.60423	0.154096	0.107615	0.985081	0.227008	0.949682	0.358431	0.175	0.137	-0.11	0.105	0.178	0.147	0.341338	0.326184	0.346563	0.095778	0.985481	-0.031	0.055	0.578737	0	NS
ART3	0.082	0.084	0.699	0.214	0.24	0.139	0.222	0.134	0.00681669	0.313322	0.358903	0.374	0.293	-0.005	0.14	0.147	0.11	0.113	0.207	0.338757	0.595402	0.636186	0.886205	0.242631	0.389705	0.634523	0.137	0.142	0.256	0.109	0.18	0.152	0.741321	0.206455	0.569907	0.498521	0.836068	-0.042	0.056	0.449608	0	oligo
ASAH1	-0.075	0.088	-0.215	0.224	-0.268	0.145	-0.259	0.14	0.556417	0.240487	0.251917	0.498	0.306	0.07	0.146	0.016	0.116	0.226	0.216	0.072786	0.396879	0.527661	0.197313	0.20649	0.772765	0.550759	0.047	0.149	-0.204	0.113	-0.145	0.159	0.484765	0.371828	0.697862	0.174013	0.376495	-0.07	0.059	0.236803	0	microglia.macrophage
ASPH	-0.019	0.083	0.039	0.212	-0.028	0.137	-0.003	0.133	0.794239	0.956684	0.914039	0.172	0.29	0.033	0.138	-0.016	0.109	-0.2	0.205	0.525235	0.74817	0.981571	0.41298	0.662444	0.780445	0.346768	-0.197	0.141	0.143	0.107	0.189	0.151	0.281299	0.2368	0.223179	0.0523588	0.0606523	0.036	0.054	0.509318	0	astro
ATP6AP1	0.024	0.09	0.477	0.23	0.211	0.149	0.195	0.144	0.0640996	0.26851	0.296641	0.034	0.315	0.041	0.15	0.132	0.118	-0.012	0.222	0.974429	0.920584	0.464289	0.881837	0.983844	0.632093	0.842859	-0.037	0.153	0.035	0.117	0.263	0.164	0.735914	0.941001	0.197997	0.706558	0.18028	0.041	0.058	0.477051	0	NS
ATP6AP2	-0.011	0.086	0.332	0.22	0.213	0.142	0.144	0.138	0.142871	0.164839	0.32769	0.294	0.301	0.159	0.144	-0.072	0.113	0.109	0.212	0.331466	0.311971	0.665984	0.602519	0.685467	0.201545	0.841875	0.009	0.146	0.103	0.111	0.452	0.157	0.906735	0.422862	0.00937968	0.604014	0.0381666	0.021	0.059	0.72891	0	neuron
ATRN	-0.027	0.096	-0.412	0.244	0.085	0.158	0.052	0.152	0.13823	0.528493	0.647166	-0.011	0.333	-0.077	0.159	-0.233	0.125	0.328	0.236	0.962464	0.790502	0.190825	0.160838	0.858517	0.437418	0.153919	0.168	0.162	-0.027	0.123	-0.107	0.173	0.305124	0.999315	0.687694	0.333187	0.246916	0.012	0.058	0.831335	0	NS
AXL	0.005	0.081	0.749	0.207	0.148	0.134	0.154	0.13	0.000771645	0.346889	0.315714	0.323	0.284	0.119	0.135	0.198	0.106	0.052	0.201	0.281478	0.469239	0.147295	0.826263	0.516274	0.643859	0.780908	0.001	0.138	0.069	0.105	0.215	0.148	0.98361	0.630733	0.209553	0.692794	0.28956	-0.019	0.054	0.7185	0	microglia.macrophage
AZGP1	0.003	0.08	-0.47	0.205	0.155	0.133	0.178	0.128	0.0303339	0.311896	0.233733	-0.33	0.28	-0.038	0.134	-0.135	0.105	-0.053	0.198	0.254696	0.794371	0.297365	0.792526	0.346579	0.567136	0.949216	-0.002	0.136	-0.042	0.104	-0.035	0.146	0.977177	0.736098	0.817088	0.812784	0.865753	0.079	0.054	0.149036	1	oligo
B2M	0.043	0.086	0.288	0.219	0.07	0.142	0.043	0.137	0.293277	0.864311	0.99639	0.041	0.3	0.081	0.143	0.134	0.112	0.189	0.212	0.995278	0.817256	0.516246	0.520126	0.902537	0.769813	0.672625	0.17	0.146	0.209	0.111	0.063	0.156	0.457345	0.239099	0.908783	0.826347	0.61563	-0.015	0.053	0.769988	0	microglia.macrophage
B3GALNT1	0.05	0.086	0.414	0.22	-0.04	0.142	-0.079	0.138	0.12009	0.577577	0.414085	0.242	0.301	0.023	0.144	0.011	0.113	0.144	0.213	0.539675	0.872209	0.787936	0.679488	0.509934	0.950763	0.635509	-0.204	0.146	-0.047	0.112	-0.068	0.157	0.140545	0.495157	0.506378	0.38952	0.527038	-0.076	0.058	0.191446	0	neuron
B3GNT2	0.008	0.083	0.295	0.211	0.329	0.136	0.287	0.132	0.201326	0.0382462	0.0650777	0.194	0.288	0.122	0.138	0.143	0.108	0.166	0.204	0.5367	0.481918	0.320164	0.473354	0.820627	0.900589	0.857971	0.164	0.14	0.229	0.107	0.059	0.15	0.342789	0.105063	0.767489	0.708792	0.60495	0.011	0.052	0.82554	0	NS
B3GNT9	0.032	0.096	0.081	0.236	-0.049	0.15	-0.08	0.145	0.845328	0.631654	0.499769	-0.23	0.339	-0.166	0.155	-0.095	0.12	0.055	0.233	0.455549	0.272975	0.4004	0.927123	0.862257	0.716512	0.429202	-0.031	0.155	-0.092	0.118	0.048	0.164	0.729598	0.413542	0.93419	0.752404	0.725525	0.004	0.056	0.944915	0	astro
B4GALNT1	-0.019	0.103	0.105	0.274	-0.012	0.166	-0.045	0.16	0.666669	0.969564	0.886502	0.176	0.371	-0.075	0.172	-0.032	0.137	-0.463	0.263	0.61196	0.777024	0.937724	0.113171	0.537034	0.84227	0.214745	-0.231	0.174	-0.064	0.133	0.201	0.188	0.296812	0.786529	0.296345	0.439969	0.089535	-0.038	0.065	0.55579	0	neuron
B4GALT1	0.046	0.082	0.367	0.209	0.139	0.137	0.144	0.133	0.149923	0.55012	0.516354	-0.076	0.286	0.01	0.137	-0.102	0.107	0.126	0.202	0.682008	0.822411	0.271937	0.713062	0.78528	0.515661	0.634554	-0.146	0.139	0.109	0.106	0.161	0.151	0.239873	0.643174	0.501451	0.141193	0.13457	0.037	0.054	0.496907	0	microglia.macrophage
B4GAT1	0.051	0.081	0.462	0.206	0.073	0.133	0.052	0.129	0.0602302	0.88419	0.993289	0.274	0.281	0.01	0.134	0.15	0.106	0.265	0.199	0.446041	0.797389	0.451442	0.316049	0.396982	0.409378	0.287813	0.052	0.137	-0.005	0.104	0.159	0.146	0.991761	0.675452	0.5134	0.73624	0.592889	-0.024	0.051	0.639021	0	neuron
BASP1	0.019	0.088	0.579	0.225	0.023	0.146	0.012	0.141	0.0195316	0.979477	0.965918	0.68	0.308	0.259	0.147	0.433	0.116	0.367	0.218	0.0395984	0.163553	0.00439639	0.137311	0.216239	0.347038	0.678851	0.43	0.149	0.584	0.114	0.632	0.16	0.019361	0.000111512	0.000783511	0.407867	0.356672	-0.038	0.058	0.516665	0	neuron
BCAM	0.076	0.086	0.495	0.219	0.254	0.142	0.257	0.137	0.0729357	0.270763	0.249748	0.032	0.3	0.097	0.143	0.268	0.113	0.008	0.212	0.887293	0.903812	0.17567	0.766234	0.845865	0.344389	0.730497	0.295	0.146	0.17	0.111	0.306	0.156	0.200673	0.509795	0.194033	0.487993	0.958865	0.016	0.056	0.774019	0	endoth
BCAN	0.007	0.077	0.442	0.196	0.047	0.127	0.038	0.123	0.0371796	0.78109	0.823778	0.363	0.268	0.08	0.128	0.202	0.101	0.209	0.19	0.203446	0.626702	0.123387	0.322387	0.340928	0.451259	0.572189	0.209	0.13	-0.033	0.099	0.216	0.14	0.186989	0.75175	0.186793	0.135591	0.97034	-0.039	0.051	0.439711	0	astro
BCHE	-0.024	0.095	0	0.243	0.136	0.157	0.141	0.152	0.925368	0.368148	0.34066	-0.392	0.332	0.009	0.159	0.135	0.125	0.236	0.235	0.287864	0.856653	0.30819	0.302865	0.27498	0.529716	0.422787	0.138	0.161	0.011	0.123	0.07	0.173	0.392289	0.819314	0.631236	0.529168	0.773165	0.074	0.054	0.165389	0	oligo
BDNF	0.052	0.082	0.7	0.208	0.165	0.136	0.134	0.131	0.00352747	0.462432	0.585305	-0.127	0.284	0.088	0.137	0.137	0.107	-0.196	0.201	0.544966	0.822257	0.526643	0.251504	0.494151	0.776783	0.242008	-0.213	0.141	-0.124	0.105	0.054	0.15	0.106456	0.189836	0.992287	0.609886	0.193479	-0.013	0.056	0.813321	0	neuron
BGN	0.027	0.09	-0.078	0.23	-0.1	0.149	-0.059	0.144	0.670111	0.454475	0.604048	-0.22	0.315	-0.158	0.15	0.053	0.118	-0.214	0.223	0.452755	0.294254	0.860317	0.31649	0.859221	0.267314	0.836216	0.255	0.153	-0.229	0.117	-0.208	0.164	0.204015	0.0860209	0.206333	0.0111026	0.0385559	-0.048	0.06	0.423307	0	endoth
BLMH	0.056	0.089	0.593	0.225	-0.095	0.143	-0.039	0.139	0.0247438	0.354461	0.548788	1.042	0.3	0.233	0.147	0.224	0.114	0.133	0.212	0.00174134	0.30279	0.242844	0.735802	0.0153018	0.962591	0.699213	0.23	0.147	0.508	0.111	0.384	0.158	0.319061	0.00172704	0.0686633	0.127478	0.474169	-0.053	0.047	0.263947	0	NS
BMP1	0.054	0.093	0.061	0.239	-0.024	0.154	0.024	0.149	0.976762	0.655184	0.860626	0.164	0.32	-0.126	0.159	-0.029	0.121	-0.103	0.231	0.741374	0.330295	0.585595	0.528396	0.416012	0.625401	0.934322	-0.278	0.159	-0.184	0.121	-0.013	0.171	0.0741009	0.122534	0.726792	0.633666	0.254303	0.025	0.062	0.685492	0	NS
BSG	0.012	0.08	0.573	0.203	-0.015	0.132	-0.014	0.127	0.00959803	0.861398	0.859319	0.272	0.278	0.105	0.133	0.183	0.104	0.126	0.197	0.368655	0.548371	0.190759	0.58873	0.586681	0.640945	0.928717	0.045	0.135	0.067	0.103	0.182	0.145	0.832231	0.671543	0.300008	0.895407	0.489494	-0.042	0.053	0.430398	0	endoth
BTD	0.067	0.08	0.575	0.203	0.331	0.132	0.325	0.127	0.0190467	0.0773501	0.0766597	0.085	0.278	0.164	0.133	0.137	0.104	0.293	0.197	0.950581	0.534137	0.593174	0.287318	0.798326	0.874138	0.587305	0.073	0.135	-0.034	0.103	-0.004	0.145	0.970649	0.44	0.662482	0.523289	0.694922	-0.014	0.05	0.783675	0	NS
C16orf89	0.048	0.096	0.435	0.246	0.226	0.159	0.208	0.154	0.138482	0.32454	0.362626	-0.077	0.336	-0.176	0.16	0.017	0.126	0.258	0.238	0.720164	0.232015	0.841643	0.412671	0.79009	0.342089	0.130225	-0.009	0.163	0.04	0.124	0.246	0.175	0.762583	0.955297	0.318209	0.809071	0.283919	0.041	0.056	0.466352	0	astro
C1QA	0.042	0.093	-0.01	0.237	0.162	0.154	0.137	0.148	0.835555	0.491533	0.574747	-0.008	0.324	0.075	0.155	0.129	0.122	0.404	0.229	0.883062	0.857651	0.57014	0.142709	0.818673	0.781778	0.2335	-0.017	0.158	0.108	0.12	-0.06	0.169	0.750883	0.667356	0.593799	0.524717	0.850542	0.085	0.059	0.148254	0	microglia.macrophage
C1QB	0.058	0.091	-0.075	0.232	0.091	0.151	0.078	0.146	0.590725	0.842924	0.903786	-0.342	0.318	0.061	0.152	0.078	0.119	0.279	0.225	0.228663	0.985094	0.893154	0.359438	0.253011	0.930396	0.420414	-0.147	0.154	0.005	0.118	0.047	0.165	0.258541	0.72846	0.956107	0.426092	0.388908	0.143	0.055	0.0101209	0	microglia.macrophage
C1QC	0.033	0.087	-0.008	0.223	-0.033	0.144	-0.032	0.14	0.862236	0.687798	0.683593	-0.279	0.305	-0.133	0.146	0.089	0.114	0.415	0.216	0.326298	0.330149	0.694254	0.100533	0.66514	0.227323	0.0355917	-0.093	0.148	-0.009	0.113	-0.036	0.159	0.467181	0.772042	0.700781	0.645481	0.79129	0.108	0.053	0.0410526	0	microglia.macrophage
C1QTNF3	-0.087	0.087	0.05	0.219	-0.131	0.142	-0.14	0.137	0.557225	0.784472	0.731191	0.407	0.299	-0.212	0.143	-0.178	0.113	0.055	0.212	0.113632	0.453432	0.517582	0.533765	0.0615792	0.852041	0.294392	-0.347	0.148	-0.249	0.114	0.101	0.156	0.132861	0.258107	0.289191	0.594873	0.0368126	0.041	0.057	0.468378	0	astro
C1QTNF4	0.036	0.088	0.777	0.235	0.219	0.143	0.236	0.138	0.00286102	0.256858	0.204108	-0.102	0.312	0.107	0.144	0.243	0.118	0.395	0.215	0.671776	0.671183	0.155704	0.121469	0.542081	0.460942	0.265901	-0.035	0.157	0.271	0.114	0.38	0.159	0.695168	0.104069	0.0562271	0.109427	0.0617993	0.125	0.056	0.0266452	0	BD
C1R	0.037	0.095	0.183	0.242	0.093	0.156	0.129	0.151	0.569335	0.752963	0.593989	-0.862	0.331	0.327	0.158	0.107	0.124	0.374	0.234	0.0092853	0.11645	0.651628	0.180714	0.00120995	0.270761	0.86739	0.097	0.161	0.095	0.122	0.131	0.172	0.749675	0.709172	0.628901	0.991924	0.884187	0.107	0.059	0.0713123	0	astro
C1RL	-0.005	0.08	-0.229	0.204	0.31	0.132	0.297	0.128	0.299743	0.0360211	0.0385527	-0.96	0.279	-0.074	0.133	-0.191	0.105	-0.036	0.197	0.00105712	0.65724	0.155669	0.881696	0.00418339	0.48483	0.87474	0.119	0.135	-0.044	0.103	0.122	0.145	0.437699	0.764071	0.441843	0.333544	0.987476	0.099	0.052	0.0551489	1	microglia.macrophage
C1S	0.056	0.09	0.072	0.229	0.028	0.148	0.032	0.143	0.948262	0.87012	0.882566	-0.917	0.313	0.164	0.149	-0.06	0.117	0.31	0.221	0.0029387	0.534962	0.4299	0.286166	0.00186652	0.234258	0.585073	0.055	0.152	0.032	0.116	0	0.163	0.997253	0.870947	0.760123	0.901495	0.80194	0.042	0.053	0.426104	0	astro
C2	-0.038	0.089	-0.372	0.227	0.304	0.147	0.3	0.142	0.167266	0.0415293	0.0385722	-0.743	0.311	-0.239	0.149	-0.184	0.117	0.031	0.22	0.0299327	0.246573	0.317904	0.770462	0.143807	0.769685	0.308045	-0.002	0.151	0.011	0.115	-0.085	0.162	0.840014	0.737935	0.798082	0.943393	0.707959	0.146	0.058	0.0116278	1	microglia.macrophage
C3	-0.039	0.094	-0.519	0.24	0.185	0.155	0.193	0.15	0.059889	0.203762	0.177616	-1.243	0.328	-0.126	0.157	-0.111	0.123	-0.089	0.232	0.000455446	0.635891	0.639336	0.841161	0.0021632	0.942271	0.895477	-0.021	0.159	-0.13	0.121	-0.143	0.17	0.922463	0.557695	0.590067	0.582159	0.599155	0.135	0.063	0.0314325	1	microglia.macrophage
C4A	-0.001	0.09	-0.029	0.229	0.17	0.148	0.109	0.144	0.90834	0.309184	0.504504	-0.21	0.314	0.063	0.15	0.147	0.118	-0.372	0.221	0.522642	0.7164	0.315665	0.120129	0.431021	0.654551	0.103168	0.037	0.152	0.176	0.116	0.15	0.163	0.833842	0.231996	0.413721	0.459804	0.609003	0.048	0.058	0.40725	0	astro
C4BPA	-0.006	0.084	-0.32	0.215	0.001	0.139	-0.032	0.135	0.170228	0.959714	0.868039	-0.714	0.294	-0.089	0.141	-0.223	0.111	0.259	0.208	0.0214863	0.616958	0.118947	0.236572	0.0553512	0.449491	0.166315	0.007	0.143	-0.05	0.109	0.019	0.153	0.935585	0.75458	0.883252	0.748623	0.954628	0.084	0.05	0.0977338	0	BD
C4orf48	0.043	0.078	0.72	0.199	0.058	0.129	0.072	0.125	0.00144916	0.919347	0.840286	0.431	0.272	0.226	0.13	0.274	0.102	0.171	0.193	0.171891	0.228932	0.0716292	0.537478	0.496647	0.768473	0.811981	0.115	0.132	0	0.101	0.125	0.142	0.643767	0.741149	0.611119	0.487071	0.959127	-0.078	0.05	0.120721	0	NS
C5	-0.038	0.088	-0.48	0.224	0.121	0.145	0.111	0.14	0.0638694	0.332788	0.351623	-0.958	0.306	-0.138	0.146	-0.252	0.115	0.029	0.217	0.00412163	0.559667	0.139227	0.774238	0.0159396	0.538295	0.52351	-0.112	0.149	-0.131	0.114	-0.096	0.159	0.673984	0.522426	0.749569	0.918175	0.942178	0.135	0.058	0.0207642	1	astro
C6	0.002	0.082	-0.375	0.208	0.136	0.135	0.125	0.13	0.0883951	0.379355	0.409086	-0.708	0.285	-0.066	0.136	-0.22	0.107	0.065	0.201	0.0169017	0.672231	0.0992001	0.770937	0.0415761	0.369871	0.591393	0.007	0.138	0.014	0.105	-0.003	0.148	0.976512	0.929868	0.976208	0.967169	0.961315	0.097	0.054	0.0704766	1	BD
C7	0.091	0.085	0.06	0.216	0.085	0.14	0.057	0.135	0.893753	0.971819	0.825799	-0.647	0.295	0.007	0.141	-0.183	0.111	0.275	0.209	0.0166702	0.612141	0.0490349	0.411857	0.0453427	0.284585	0.28713	0.01	0.143	0.13	0.109	0.197	0.153	0.632948	0.777638	0.542281	0.50141	0.373619	0.079	0.057	0.167814	1	neuron
C8A	0.006	0.085	-0.455	0.215	0.111	0.14	0.108	0.135	0.0444115	0.506984	0.507461	-0.782	0.295	-0.096	0.141	-0.19	0.111	0.232	0.208	0.0105483	0.536758	0.158776	0.312484	0.0358353	0.596744	0.1917	-0.074	0.143	-0.097	0.109	-0.026	0.153	0.633904	0.459761	0.85431	0.897926	0.818229	0.128	0.057	0.0248743	1	BD
C8B	0.012	0.087	-0.544	0.223	0.145	0.144	0.145	0.139	0.0189955	0.416983	0.402864	-0.638	0.304	-0.18	0.145	-0.205	0.114	0.243	0.215	0.0407468	0.260032	0.131041	0.319125	0.173803	0.891045	0.103981	-0.019	0.148	-0.061	0.113	0.02	0.158	0.858603	0.612365	0.965219	0.819714	0.85774	0.135	0.059	0.0212367	1	BD
C8G	-0.01	0.086	-0.469	0.22	0.131	0.142	0.126	0.137	0.049348	0.383156	0.387266	-0.694	0.3	-0.195	0.144	-0.197	0.113	0.063	0.212	0.0289846	0.268115	0.186147	0.75087	0.133705	0.994005	0.313149	-0.023	0.146	-0.134	0.111	-0.015	0.156	0.938654	0.379972	0.977042	0.539441	0.969809	0.111	0.058	0.057972	1	BD
C9	-0.044	0.095	-0.48	0.242	-0.012	0.157	-0.009	0.152	0.0902045	0.857106	0.83842	-0.497	0.331	-0.097	0.158	0.006	0.124	0.019	0.234	0.189534	0.774579	0.750463	0.802563	0.275285	0.607856	0.681226	0.217	0.161	-0.079	0.123	0.064	0.172	0.166557	0.823836	0.582144	0.138965	0.512935	0.07	0.064	0.275078	1	BD
CA1	0.027	0.08	-0.352	0.213	-0.118	0.134	-0.179	0.129	0.0913222	0.332935	0.160735	-0.257	0.291	-0.126	0.138	-0.324	0.108	-0.048	0.195	0.345649	0.335549	0.00868701	0.718784	0.682497	0.252563	0.744966	0.176	0.138	-0.307	0.104	-0.179	0.148	0.356694	0.0118019	0.216127	0.00500943	0.078598	-0.07	0.05	0.160439	0	NS
CA10	-0.021	0.099	0.355	0.248	0.179	0.161	0.141	0.155	0.153101	0.268923	0.35603	0.47	0.338	-0.159	0.167	-0.092	0.13	0.444	0.234	0.164331	0.473831	0.659312	0.0660411	0.0955103	0.748935	0.035731	-0.173	0.178	-0.179	0.127	-0.035	0.181	0.455244	0.325511	0.944593	0.976615	0.585077	0.026	0.065	0.691991	0	oligo
CA11	0.009	0.085	0.565	0.215	0.015	0.139	0.004	0.135	0.0153262	0.972505	0.975164	0.516	0.294	0.074	0.142	0.1	0.11	0.469	0.213	0.0982524	0.696385	0.513487	0.0445384	0.174632	0.883396	0.122297	0.115	0.144	-0.119	0.112	0.022	0.153	0.529308	0.367073	0.93959	0.195158	0.656629	-0.054	0.056	0.331649	0	endoth
CA2	-0.019	0.08	-0.187	0.209	-0.263	0.135	-0.271	0.131	0.447568	0.106631	0.0880279	-0.156	0.272	-0.148	0.133	-0.169	0.108	0.066	0.208	0.627671	0.403934	0.256877	0.704262	0.97865	0.901135	0.384184	0.197	0.141	-0.235	0.106	-0.135	0.15	0.186332	0.104938	0.486536	0.0138113	0.10526	-0.04	0.041	0.320379	0	oligo
CA4	0.066	0.088	0.296	0.224	0.061	0.143	0.025	0.138	0.332756	0.975739	0.796371	0.228	0.314	0.06	0.148	0.14	0.117	0.139	0.217	0.618578	0.970669	0.609982	0.753482	0.627057	0.667406	0.762291	0.018	0.15	-0.006	0.113	0.025	0.156	0.7865	0.617669	0.819093	0.896252	0.974381	-0.039	0.056	0.48918	0	endoth
CACHD1	-0.019	0.081	0.047	0.204	0.049	0.132	0.033	0.128	0.758741	0.648289	0.72147	0.489	0.279	-0.026	0.133	-0.018	0.105	0.106	0.197	0.0807729	0.963009	0.990005	0.554681	0.0949654	0.958121	0.576466	0.063	0.137	-0.175	0.103	-0.085	0.145	0.611783	0.240033	0.689665	0.161645	0.458086	-0.059	0.055	0.27799	0	astro
CACNA2D1	0.039	0.078	0.642	0.2	0.091	0.129	0.085	0.125	0.00463277	0.724755	0.750921	0.282	0.273	0.187	0.13	0.21	0.102	-0.004	0.193	0.393645	0.331691	0.184156	0.834323	0.75413	0.889698	0.410691	0.071	0.133	0.086	0.101	0.064	0.142	0.838082	0.714874	0.877548	0.926113	0.971185	-0.083	0.053	0.113577	0	neuron
CACNA2D2	-0.023	0.078	0.416	0.2	0.2	0.129	0.216	0.125	0.0386986	0.128202	0.0934828	0.535	0.273	0.062	0.13	0.135	0.102	0.08	0.193	0.0499654	0.574393	0.218203	0.619613	0.117812	0.658303	0.939791	0.095	0.133	0.037	0.101	0.23	0.142	0.447308	0.639611	0.115302	0.724954	0.484232	-0.008	0.052	0.880492	0	neuron
CACNA2D3	0.069	0.084	0.744	0.213	0.053	0.138	0.05	0.134	0.00302828	0.918656	0.897901	0.309	0.292	0.215	0.139	0.164	0.11	-0.142	0.206	0.430712	0.372869	0.491374	0.341538	0.770181	0.773627	0.152163	0.156	0.142	0.167	0.108	0.097	0.152	0.601438	0.479225	0.874848	0.952115	0.772901	-0.115	0.057	0.0415747	0	neuron
CADM1	0.014	0.086	0.515	0.219	0.07	0.142	0.079	0.137	0.0316465	0.727551	0.67923	0.361	0.3	-0.09	0.143	0.042	0.112	0.107	0.212	0.266027	0.536315	0.840841	0.682451	0.174187	0.46606	0.441124	-0.064	0.146	0.017	0.111	0.027	0.156	0.648355	0.980231	0.939902	0.65285	0.668038	-0.036	0.054	0.504867	0	astro
CADM2	0.035	0.08	0.677	0.204	0.082	0.132	0.068	0.127	0.0031484	0.757056	0.826133	0.183	0.279	0.053	0.133	0.232	0.105	0.121	0.197	0.611598	0.912608	0.134411	0.688397	0.672548	0.285879	0.774974	0.071	0.135	0.088	0.103	0.125	0.145	0.821785	0.688412	0.584372	0.919526	0.784448	-0.051	0.051	0.315278	0	NS
CADM3	0.036	0.09	0.4	0.23	0.061	0.149	0.068	0.144	0.137673	0.884023	0.849575	0.175	0.315	-0.073	0.151	0.027	0.118	0.203	0.223	0.673754	0.533767	0.951851	0.486673	0.477465	0.597014	0.303803	-0.164	0.153	0.037	0.117	0.115	0.164	0.264518	0.998767	0.671319	0.291628	0.212032	0.022	0.057	0.700504	0	neuron
CADM4	-0.004	0.08	0.526	0.204	0.162	0.132	0.135	0.128	0.0150665	0.269443	0.343122	0.124	0.28	0.206	0.134	0.048	0.105	0.091	0.198	0.66038	0.180094	0.693778	0.658576	0.792002	0.350065	0.627677	-0.071	0.136	0.076	0.104	-0.117	0.145	0.67167	0.547775	0.491446	0.383928	0.8168	-0.049	0.053	0.363363	0	oligo
CALB1	0.029	0.078	0.074	0.198	0.124	0.128	0.135	0.124	0.828847	0.512873	0.454628	-0.173	0.271	-0.274	0.13	-0.11	0.102	0.179	0.192	0.475214	0.0457491	0.276987	0.4686	0.735562	0.3161	0.0505921	-0.025	0.132	-0.025	0.1	0.146	0.141	0.726292	0.674976	0.462466	0.997965	0.372699	0.074	0.051	0.145074	0	neuron
CALR	0.024	0.081	0.601	0.206	0.112	0.133	0.1	0.129	0.00867415	0.563095	0.605911	0.43	0.282	0.158	0.135	0.206	0.106	0.127	0.199	0.167119	0.396334	0.170183	0.630248	0.382515	0.774746	0.899532	0.011	0.137	0.131	0.104	0.198	0.147	0.936651	0.421607	0.295961	0.481783	0.351315	-0.039	0.052	0.454443	0	NS
CAMK2A	-0.004	0.074	0.477	0.189	0.062	0.122	0.048	0.118	0.0166967	0.631255	0.698386	0.446	0.258	0.309	0.123	0.431	0.097	0.59	0.182	0.0940118	0.0302093	0.000368243	0.00256127	0.629543	0.431896	0.200719	0.357	0.125	0.479	0.096	0.629	0.134	0.0141902	8.17743e-05	3.6758e-05	0.435758	0.139082	0.016	0.05	0.748328	0	neuron
CANT1	0.033	0.081	0.698	0.205	0.233	0.133	0.26	0.129	0.00239105	0.186318	0.122514	0.159	0.281	0.169	0.134	0.317	0.105	0.082	0.199	0.667453	0.387522	0.0325264	0.819411	0.974863	0.382784	0.717249	0.046	0.136	-0.011	0.104	0.076	0.146	0.933438	0.740119	0.795796	0.734837	0.882161	-0.021	0.054	0.703487	0	NS
CANX	0.046	0.083	0.785	0.21	-0.014	0.136	-0.022	0.132	0.00100187	0.694384	0.651522	0.413	0.288	0.212	0.137	0.3	0.108	0.027	0.203	0.221183	0.302109	0.0620419	0.929444	0.527796	0.614831	0.45011	0.135	0.14	0.305	0.107	0.38	0.15	0.587775	0.0572729	0.0497841	0.328862	0.231526	-0.087	0.055	0.113471	0	NS
CARTPT	0.069	0.086	0.241	0.22	0.035	0.143	0.049	0.138	0.461504	0.83389	0.899228	-0.82	0.301	0.227	0.144	-0.074	0.113	0.127	0.213	0.00475274	0.348375	0.315494	0.800481	0.00176301	0.0990414	0.697502	0.019	0.146	-0.115	0.112	0.038	0.157	0.769605	0.197068	0.860119	0.463793	0.929177	0.029	0.055	0.594176	0	neuron
CBLN1	-0.007	0.087	0.305	0.223	0.055	0.144	0.092	0.139	0.187303	0.703555	0.534761	0.006	0.305	-0.012	0.146	0.028	0.114	0.261	0.215	0.967159	0.978536	0.804075	0.246665	0.958	0.826475	0.292201	-0.131	0.148	-0.217	0.113	0.072	0.158	0.47532	0.145312	0.65958	0.641094	0.347258	0.051	0.059	0.392208	0	neuron
CBLN3	-0.025	0.087	0.255	0.222	0	0.144	0.011	0.139	0.234929	0.879609	0.822825	0.216	0.303	-0.12	0.145	-0.048	0.114	0.283	0.214	0.445294	0.575914	0.871363	0.183126	0.316909	0.695532	0.120144	-0.102	0.147	-0.205	0.112	0.093	0.158	0.654128	0.208276	0.510959	0.574559	0.365101	0.027	0.059	0.640775	0	astro
CBLN4	0.029	0.081	0.644	0.206	-0.005	0.133	-0.006	0.129	0.0050098	0.824452	0.812465	0.069	0.281	-0.013	0.134	0.093	0.106	-0.086	0.199	0.892065	0.788674	0.627584	0.590036	0.792548	0.531013	0.760056	-0.066	0.137	0.052	0.104	0.087	0.146	0.551818	0.860253	0.725031	0.484361	0.441434	-0.048	0.055	0.381921	0	neuron
CBR1	0.015	0.084	0.12	0.212	0.019	0.134	0.001	0.13	0.640347	0.977394	0.929217	0.816	0.283	0.073	0.14	0.29	0.108	-0.107	0.205	0.00695403	0.718319	0.0437174	0.582921	0.018779	0.216887	0.466813	0.189	0.142	0.263	0.106	0.149	0.153	0.295482	0.0686657	0.438104	0.674218	0.846332	-0.058	0.054	0.284286	0	oligo
CCDC126	0.063	0.097	0.507	0.242	0.077	0.161	0.115	0.155	0.0847729	0.939193	0.768288	-0.545	0.394	-0.006	0.162	-0.012	0.124	-0.216	0.239	0.135794	0.716376	0.632113	0.278731	0.205316	0.974423	0.465345	0.002	0.159	0.215	0.125	0.276	0.182	0.748061	0.340459	0.296717	0.288619	0.25782	0.009	0.063	0.882097	0	neuron
CCER2	0.01	0.086	0.392	0.242	-0.122	0.138	-0.124	0.134	0.131432	0.400312	0.380717	-0.276	0.288	-0.024	0.141	0.133	0.114	-0.217	0.209	0.342243	0.838212	0.384198	0.311277	0.430753	0.382888	0.441049	0.072	0.143	0.003	0.109	0.142	0.158	0.711555	0.963182	0.458109	0.7003	0.742814	-0.026	0.057	0.649888	0	NA
CCK	0.06	0.083	0.178	0.212	0.101	0.137	0.096	0.133	0.598629	0.7926	0.812563	-0.188	0.29	-0.1	0.138	0.072	0.11	0.134	0.205	0.412131	0.323768	0.930039	0.73643	0.784038	0.32718	0.343606	-0.082	0.141	0.071	0.108	-0.108	0.151	0.392832	0.932514	0.329034	0.383312	0.900512	0.021	0.055	0.705146	0	neuron
CCL14	0.05	0.083	-0.184	0.212	0.077	0.137	0.085	0.132	0.298663	0.86099	0.81572	0.24	0.289	0.094	0.138	-0.196	0.109	-0.041	0.205	0.52884	0.783107	0.0717	0.681045	0.649733	0.0968998	0.584354	0.01	0.141	0.058	0.107	-0.201	0.151	0.810097	0.950945	0.142275	0.783438	0.304578	-0.05	0.056	0.369748	0	endoth
CCSMST1	0.022	0.085	0.417	0.221	0.015	0.142	0.014	0.137	0.0919401	0.962309	0.959641	0.139	0.301	-0.159	0.145	0.209	0.113	-0.093	0.203	0.708371	0.280667	0.182308	0.598341	0.370496	0.0434544	0.791501	-0.059	0.145	-0.07	0.108	-0.012	0.16	0.630213	0.503727	0.847585	0.950703	0.826794	-0.042	0.055	0.443419	0	NS
CD109	0.009	0.085	0.313	0.217	0.143	0.141	0.153	0.136	0.188617	0.402117	0.356547	0.735	0.297	0.129	0.142	0.189	0.112	0.005	0.21	0.0194451	0.469644	0.197962	0.986594	0.0660746	0.73653	0.625167	0.255	0.144	0.183	0.11	0.041	0.155	0.148009	0.216673	0.855715	0.688599	0.312034	-0.059	0.056	0.290444	0	astro
CD14	0.108	0.087	0.434	0.221	0.113	0.143	0.143	0.138	0.165472	0.977213	0.824491	-0.082	0.302	-0.025	0.144	0.11	0.114	0.01	0.214	0.545648	0.429375	0.991515	0.671346	0.865046	0.459091	0.888974	0.067	0.147	0.184	0.112	0.32	0.157	0.812089	0.597009	0.236	0.523709	0.239552	0.047	0.057	0.404735	0	microglia.macrophage
CD163	0.058	0.086	0.12	0.219	0.2	0.142	0.198	0.137	0.789611	0.37688	0.370919	0.22	0.299	0.213	0.143	0.187	0.112	0.281	0.212	0.604396	0.35448	0.359568	0.327926	0.983779	0.887287	0.789616	0.11	0.145	0.261	0.111	0.251	0.156	0.761682	0.151308	0.275899	0.403111	0.508013	0.046	0.052	0.378254	0	microglia.macrophage
CD200	-0.02	0.097	0.233	0.247	-0.221	0.16	-0.266	0.155	0.335202	0.269579	0.165628	0.059	0.339	-0.275	0.162	-0.069	0.129	-0.083	0.239	0.821857	0.177749	0.764216	0.808026	0.371796	0.313983	0.505008	-0.149	0.164	-0.419	0.126	-0.131	0.176	0.50573	0.0130766	0.579837	0.187019	0.940792	-0.053	0.061	0.387824	0	neuron
CD248	-0.046	0.092	0.373	0.225	-0.089	0.146	-0.106	0.141	0.0810364	0.798765	0.712035	0.381	0.3	0.22	0.149	0.188	0.121	0.034	0.229	0.174519	0.126327	0.116875	0.742056	0.630659	0.865463	0.494138	0.291	0.154	0.256	0.119	-0.067	0.163	0.0627997	0.044052	0.911138	0.856647	0.109503	-0.101	0.056	0.0703644	0	endoth
CD44	0.06	0.085	0.184	0.217	0.165	0.14	0.158	0.136	0.589801	0.51119	0.527279	0.378	0.296	0.114	0.142	0.381	0.111	0.32	0.21	0.304427	0.746435	0.022139	0.249982	0.421469	0.136487	0.414907	0.169	0.144	0.152	0.11	0.23	0.154	0.521611	0.510972	0.331186	0.927377	0.769616	0.034	0.055	0.535664	0	NS
CD55	0.017	0.081	0.532	0.207	0.165	0.134	0.173	0.13	0.0199232	0.3337	0.29334	0.119	0.284	0.18	0.136	0.048	0.107	0.211	0.201	0.730991	0.303191	0.818473	0.369972	0.844527	0.43918	0.899789	-0.013	0.138	0.339	0.105	0.147	0.148	0.850221	0.0167696	0.438657	0.0404949	0.426619	0.004	0.054	0.944509	0	microglia.macrophage
CD59	0.026	0.084	0.459	0.215	0.085	0.139	0.083	0.135	0.0580556	0.707141	0.711355	0.126	0.294	0.105	0.14	0.14	0.11	0.04	0.208	0.743762	0.630001	0.410027	0.951368	0.948494	0.843551	0.793966	0.017	0.143	0.104	0.109	-0.01	0.153	0.956615	0.575289	0.836322	0.624606	0.898178	-0.039	0.054	0.464588	0	NS
CD5L	0.012	0.088	-0.362	0.225	-0.11	0.146	-0.104	0.141	0.118233	0.460234	0.470831	-0.758	0.308	-0.196	0.147	-0.32	0.116	0.245	0.218	0.0167601	0.226693	0.0222453	0.32112	0.099926	0.50355	0.0936723	-0.22	0.15	-0.16	0.114	-0.363	0.16	0.187087	0.235877	0.0395343	0.749557	0.513647	0.061	0.049	0.219232	0	BD
CD81	-0.025	0.087	-0.465	0.217	-0.076	0.14	-0.019	0.136	0.056938	0.746529	0.971894	-0.29	0.297	-0.492	0.146	-0.111	0.116	0.03	0.22	0.392115	0.00612344	0.549034	0.815232	0.538243	0.0394333	0.0474586	-0.101	0.147	-0.053	0.113	-0.363	0.157	0.66097	0.842334	0.0565889	0.796444	0.219365	0.068	0.058	0.242358	0	astro
CD9	-0.045	0.088	-0.364	0.224	-0.256	0.145	-0.191	0.14	0.181099	0.201552	0.36618	0.026	0.307	-0.283	0.147	0.192	0.116	-0.052	0.216	0.823796	0.166547	0.10209	0.97743	0.361767	0.010481	0.375661	0.042	0.149	-0.087	0.114	-0.385	0.16	0.616581	0.776648	0.061266	0.48498	0.049649	-0.01	0.06	0.86739	0	oligo
CD93	-0.054	0.085	0.368	0.217	-0.059	0.14	-0.067	0.135	0.0659373	0.973613	0.934824	-0.307	0.312	-0.037	0.148	-0.002	0.114	-0.225	0.215	0.433325	0.919616	0.710075	0.456278	0.431898	0.849629	0.468877	-0.089	0.145	-0.033	0.11	-0.148	0.158	0.83675	0.877395	0.59683	0.753784	0.783561	-0.031	0.058	0.596047	0	microglia.macrophage
CD99L2	0.055	0.081	0.517	0.205	0.077	0.133	0.07	0.128	0.0344857	0.886397	0.9184	0.26	0.281	0.062	0.134	0.134	0.105	0.071	0.199	0.484388	0.964549	0.553729	0.942177	0.524846	0.673791	0.971667	0.057	0.136	0.094	0.104	0.154	0.146	0.989941	0.772443	0.551676	0.830366	0.628152	-0.047	0.053	0.37713	0	NS
CDH10	0.008	0.085	0.376	0.217	0.132	0.141	0.115	0.136	0.111951	0.440221	0.494615	-0.021	0.297	-0.026	0.142	-0.093	0.112	0.049	0.21	0.924469	0.837638	0.468659	0.857762	0.988804	0.706641	0.768784	0.035	0.144	-0.194	0.11	-0.19	0.155	0.87735	0.150365	0.257811	0.204072	0.287231	-0.06	0.055	0.27226	0	astro
CDH11	0.022	0.086	0.346	0.218	0.128	0.141	0.144	0.137	0.162535	0.505697	0.435675	-0.026	0.299	-0.059	0.143	0.232	0.112	-0.154	0.211	0.878328	0.629092	0.135597	0.4403	0.920514	0.107122	0.709629	-0.025	0.145	-0.061	0.111	-0.034	0.155	0.782446	0.558449	0.753903	0.843848	0.969189	-0.013	0.056	0.809761	0	NS
CDH13	0.076	0.083	0.748	0.212	0.061	0.138	0.066	0.133	0.00303154	0.922662	0.946722	0.306	0.29	0.133	0.139	0.267	0.109	0.058	0.205	0.448441	0.726258	0.16376	0.932798	0.591194	0.445094	0.760738	0.096	0.141	0.2	0.108	0.218	0.151	0.906266	0.367548	0.407017	0.55301	0.552253	-0.065	0.055	0.241521	0	neuron
CDH15	0.005	0.091	0.203	0.232	0.037	0.15	0.039	0.145	0.422502	0.849341	0.836522	0.03	0.317	-0.242	0.152	-0.157	0.119	0.358	0.224	0.939066	0.163226	0.2788	0.143989	0.437716	0.656004	0.0267895	-0.084	0.154	-0.158	0.118	-0.178	0.165	0.622372	0.277447	0.328018	0.700699	0.67641	0.007	0.052	0.889418	0	BD
CDH18	0.039	0.093	0.578	0.232	0.106	0.159	0.109	0.153	0.0295185	0.705756	0.684679	-0.049	0.333	-0.04	0.16	0.111	0.122	0.037	0.229	0.800611	0.670688	0.634019	0.995701	0.981062	0.448524	0.782045	0.022	0.155	0.088	0.12	0.093	0.169	0.928668	0.748156	0.777723	0.736151	0.758513	-0.019	0.059	0.747063	0	neuron
CDH2	0.052	0.084	0.641	0.213	0.077	0.138	0.064	0.133	0.00943222	0.871727	0.936539	0.142	0.291	0.081	0.139	0.179	0.109	0.084	0.206	0.766062	0.857449	0.352728	0.883792	0.849787	0.576093	0.989956	0.143	0.141	0.145	0.108	0.144	0.152	0.580574	0.498448	0.592443	0.993856	0.99924	-0.059	0.053	0.267093	0	astro
CDH22	0.013	0.093	0.577	0.241	0.08	0.15	0.087	0.145	0.0276053	0.698007	0.65767	0.019	0.313	-0.122	0.159	0.032	0.119	-0.048	0.227	0.985798	0.46078	0.903179	0.800356	0.68753	0.43545	0.790316	0.056	0.154	0.042	0.121	-0.004	0.17	0.814611	0.852238	0.926815	0.941251	0.792395	-0.036	0.059	0.543844	0	BD
CDH4	0.05	0.09	0.525	0.234	0.02	0.148	-0.008	0.143	0.0560263	0.860842	0.726392	0.347	0.328	-0.014	0.151	0.099	0.117	0.268	0.221	0.382925	0.719439	0.741194	0.361068	0.318434	0.555544	0.294105	0.068	0.154	0.071	0.117	0.001	0.163	0.921452	0.88923	0.792627	0.987411	0.76617	-0.056	0.059	0.344468	0	astro
CDH5	0.036	0.086	0.055	0.219	0.229	0.142	0.249	0.137	0.932946	0.23082	0.17598	-0.465	0.3	-0.076	0.143	-0.197	0.113	0.054	0.212	0.109348	0.5059	0.0998501	0.937638	0.240882	0.502902	0.612825	-0.126	0.146	-0.096	0.111	-0.216	0.156	0.344135	0.354017	0.155093	0.866172	0.672855	0.067	0.055	0.224288	1	endoth
CDH6	0.057	0.081	0.592	0.207	0.179	0.134	0.142	0.129	0.0152302	0.423878	0.567795	0.126	0.283	0.066	0.135	0.147	0.106	-0.088	0.2	0.816607	0.954738	0.502126	0.499309	0.849624	0.637489	0.521196	-0.05	0.137	-0.005	0.105	-0.051	0.147	0.505103	0.640295	0.517602	0.791151	0.997853	-0.063	0.054	0.246964	0	endoth
CDH7	-0.012	0.086	0.371	0.219	-0.044	0.138	-0.025	0.134	0.0990406	0.841517	0.933322	0.142	0.306	-0.077	0.142	-0.279	0.111	-0.188	0.217	0.627206	0.697319	0.0560694	0.448549	0.515509	0.258903	0.667188	-0.22	0.147	-0.21	0.109	-0.013	0.152	0.226194	0.155715	0.997747	0.956866	0.323757	-0.048	0.055	0.386986	0	neuron
CDH8	0.007	0.081	0.709	0.207	-0.054	0.134	-0.074	0.13	0.0015019	0.686681	0.582396	0.233	0.283	-0.109	0.135	0.075	0.106	-0.204	0.2	0.444227	0.462019	0.61063	0.3281	0.275114	0.28127	0.695195	-0.104	0.138	-0.125	0.105	-0.239	0.147	0.492881	0.324057	0.141535	0.901782	0.501616	-0.127	0.054	0.0183343	0	neuron
CEL	0.003	0.089	-0.376	0.227	-0.045	0.147	0.005	0.142	0.11709	0.775285	0.988748	0.376	0.326	-0.081	0.152	0.009	0.118	0.045	0.224	0.269478	0.63341	0.964792	0.861565	0.201045	0.633919	0.639921	0.31	0.152	0.215	0.116	-0.183	0.166	0.0858084	0.1499	0.321976	0.615014	0.0284467	0.015	0.055	0.779945	0	BD
CELSR2	0.058	0.077	0.569	0.196	0.051	0.127	0.042	0.123	0.0144522	0.957842	0.908405	0.189	0.268	0.041	0.128	0.21	0.101	0.127	0.19	0.641366	0.906474	0.229381	0.735452	0.618653	0.29525	0.705134	-0.021	0.13	0.035	0.099	0.102	0.14	0.602495	0.855971	0.784257	0.726349	0.518633	-0.032	0.051	0.53694	0	NS
CEMIP	-0.015	0.082	0.159	0.206	0.013	0.133	0.055	0.129	0.427847	0.857305	0.639602	0.105	0.282	0.272	0.135	-0.035	0.107	0.056	0.199	0.684849	0.0707043	0.878609	0.742068	0.592066	0.0721632	0.369473	0.071	0.14	0.159	0.104	0.328	0.149	0.604729	0.195523	0.0425239	0.606561	0.205544	0.024	0.053	0.651451	0	neuron
CETP	-0.056	0.102	-0.107	0.268	-0.103	0.169	-0.108	0.163	0.859183	0.805845	0.782423	-0.449	0.366	-0.279	0.177	-0.717	0.133	-0.331	0.247	0.302246	0.273681	8.34734e-05	0.302507	0.675181	0.0460256	0.865152	-0.238	0.178	-0.342	0.131	-0.418	0.195	0.379453	0.0875129	0.0964456	0.634861	0.493475	-0.027	0.066	0.68003	0	endoth
CFB	-0.038	0.087	-0.524	0.223	0.145	0.144	0.127	0.139	0.0402535	0.265767	0.301104	-1.178	0.305	-0.221	0.146	-0.191	0.114	-0.201	0.216	0.000355905	0.281556	0.284859	0.48231	0.00468474	0.871701	0.937676	-0.03	0.148	-0.249	0.113	-0.262	0.159	0.963712	0.141912	0.212447	0.23353	0.283374	0.093	0.059	0.11816	1	endoth
CFD	0.086	0.081	0.253	0.206	0.327	0.133	0.342	0.129	0.447327	0.112852	0.0841793	-0.159	0.282	-0.017	0.135	0.078	0.106	-0.215	0.199	0.402435	0.511258	0.949939	0.159795	0.647773	0.57611	0.409286	0.021	0.137	0.229	0.104	0.335	0.147	0.684814	0.283119	0.13585	0.221787	0.11766	0.075	0.055	0.174524	1	microglia.macrophage
CFH	0.016	0.088	-0.066	0.225	0.28	0.146	0.303	0.141	0.731757	0.11198	0.0757346	-1.108	0.308	0.015	0.147	-0.178	0.116	0.045	0.218	0.000496662	0.99227	0.180402	0.902663	0.00104963	0.29986	0.907718	0.02	0.15	0.082	0.114	-0.059	0.16	0.983762	0.64999	0.677095	0.737388	0.717182	0.103	0.054	0.054583	1	endoth
CFHR1	-0.05	0.092	-0.49	0.235	-0.017	0.152	0.011	0.147	0.0788084	0.847857	0.715081	-0.27	0.321	-0.037	0.154	-0.314	0.121	-0.199	0.227	0.511184	0.941535	0.0824274	0.542828	0.512044	0.154442	0.554478	-0.139	0.156	0.006	0.119	-0.198	0.167	0.628827	0.712565	0.434262	0.456759	0.793699	0.027	0.059	0.651702	0	endoth
CFHR2	0.049	0.093	-0.129	0.236	0.264	0.153	0.296	0.148	0.477961	0.214157	0.143602	-0.062	0.323	0.086	0.154	-0.226	0.121	-0.073	0.228	0.742941	0.834762	0.0712046	0.619719	0.678839	0.109233	0.562313	0.348	0.157	0.023	0.12	-0.043	0.168	0.104454	0.866021	0.630801	0.0957546	0.0885845	-0.024	0.063	0.695647	1	BD
CFI	-0.041	0.093	-0.59	0.236	0.24	0.153	0.23	0.148	0.0290965	0.105855	0.108851	-1.073	0.323	-0.112	0.154	-0.193	0.121	-0.116	0.228	0.00226674	0.694513	0.319462	0.760208	0.00737184	0.678859	0.987783	0	0.157	-0.122	0.12	-0.19	0.168	0.821025	0.597079	0.435558	0.530917	0.406909	0.098	0.062	0.11653	1	endoth
CFL1	-0.017	0.083	0.017	0.208	-0.301	0.136	-0.309	0.131	0.877304	0.0663581	0.0524897	0.418	0.284	-0.091	0.136	0.164	0.108	0.164	0.206	0.142436	0.645015	0.181881	0.412555	0.106032	0.139635	0.301687	0.351	0.141	0.373	0.108	0.411	0.15	0.0262906	0.00449064	0.0118907	0.902093	0.770988	-0.019	0.051	0.703797	0	NS
CFP	-0.03	0.091	-0.278	0.237	0.114	0.147	0.021	0.143	0.322478	0.388457	0.753824	-0.836	0.308	-0.138	0.15	-0.292	0.117	0.21	0.222	0.0125218	0.540915	0.0770125	0.31724	0.0405073	0.41198	0.193675	-0.089	0.156	-0.08	0.119	-0.059	0.163	0.748564	0.738614	0.875537	0.964555	0.895461	0.1	0.058	0.0865195	0	NS
CGREF1	0.035	0.09	0.649	0.23	-0.019	0.149	-0.016	0.144	0.0121652	0.749166	0.754661	0.183	0.314	-0.088	0.15	0.135	0.118	0.017	0.222	0.651183	0.483656	0.500262	0.937671	0.435942	0.240562	0.697194	0.064	0.153	0.054	0.116	0.083	0.164	0.872244	0.898564	0.799353	0.958366	0.934596	-0.057	0.058	0.330015	0	neuron
CHAD	-0.022	0.091	0.135	0.232	0.155	0.15	0.153	0.145	0.522744	0.298211	0.29185	0.259	0.317	-0.176	0.151	0.094	0.119	0.109	0.224	0.39512	0.385616	0.438367	0.58532	0.215726	0.159565	0.291431	-0.055	0.154	0.047	0.117	0.131	0.165	0.854774	0.645709	0.411584	0.594637	0.407131	0.024	0.058	0.677256	0	oligo
CHGA	0.064	0.082	0.765	0.208	0.14	0.135	0.126	0.13	0.0015738	0.621728	0.677714	0.037	0.284	0.094	0.136	0.222	0.107	0.045	0.201	0.925281	0.849729	0.239847	0.929249	0.853979	0.457955	0.838657	0.068	0.138	0.123	0.105	0.152	0.148	0.982563	0.662898	0.601826	0.748712	0.677518	-0.044	0.054	0.416011	0	neuron
CHGB	0.013	0.086	0.614	0.22	0.144	0.142	0.122	0.138	0.0103089	0.418343	0.490172	0.304	0.301	-0.001	0.144	0.126	0.113	0.153	0.213	0.353018	0.935237	0.425152	0.539598	0.359915	0.485514	0.548115	-0.137	0.146	-0.009	0.111	0.116	0.156	0.381515	0.874736	0.562416	0.481698	0.236593	-0.008	0.053	0.886307	0	neuron
CHI3L1	0.068	0.079	0.001	0.2	0.178	0.13	0.159	0.125	0.753899	0.456065	0.52795	0.547	0.274	0.468	0.131	0.452	0.103	0.227	0.194	0.0937388	0.00920459	0.0030725	0.445461	0.793775	0.922132	0.30297	0.669	0.133	0.535	0.101	0.666	0.143	0.000134187	0.000332251	0.000236709	0.419599	0.989043	-0.001	0.053	0.97906	0	astro
CHL1	0.033	0.08	0.667	0.204	0.084	0.132	0.075	0.128	0.0035324	0.732109	0.770133	0.11	0.279	0.057	0.133	0.223	0.105	0.104	0.197	0.790889	0.875043	0.148219	0.736382	0.864841	0.325427	0.843555	-0.009	0.135	0.094	0.103	0.174	0.145	0.7905	0.644035	0.390393	0.5405	0.354123	-0.019	0.053	0.723783	0	neuron
CHRD	-0.014	0.085	0.513	0.217	0.158	0.14	0.163	0.136	0.022368	0.281081	0.253204	0.419	0.297	-0.007	0.142	0.222	0.111	0.231	0.21	0.161158	0.966407	0.0912064	0.277271	0.194233	0.200546	0.34598	0.053	0.144	0.291	0.11	0.249	0.154	0.690627	0.0296029	0.132426	0.184469	0.351721	0.024	0.056	0.662194	0	NS
CHRDL1	-0.006	0.089	-0.069	0.228	0.261	0.147	0.233	0.142	0.793145	0.110912	0.14326	-0.13	0.311	0.127	0.149	-0.162	0.117	0.098	0.22	0.702328	0.446783	0.286798	0.661002	0.456706	0.124729	0.914395	0.069	0.151	0.183	0.115	0.044	0.162	0.676189	0.200384	0.786752	0.543303	0.911719	0.043	0.056	0.444803	0	astro
CHST10	-0.009	0.088	0.478	0.224	0.061	0.145	0.044	0.14	0.0413874	0.673566	0.739916	0.139	0.307	0.084	0.147	0.102	0.115	0.069	0.217	0.64335	0.590175	0.445383	0.740507	0.869714	0.922617	0.954171	-0.042	0.149	0.193	0.114	-0.015	0.16	0.84919	0.164824	0.971086	0.205628	0.902535	-0.031	0.059	0.593801	0	astro
CHST15	0.076	0.087	0.478	0.215	0.396	0.139	0.372	0.134	0.0789565	0.0425183	0.0542123	0.201	0.301	0.121	0.145	0	0.117	0.075	0.203	0.689059	0.787755	0.59882	0.998573	0.809563	0.511452	0.854052	0.142	0.147	-0.063	0.109	0.082	0.153	0.69916	0.321799	0.971279	0.258393	0.776287	-0.015	0.053	0.783958	0	neuron
CKB	0.056	0.1	0.398	0.253	0.313	0.164	0.293	0.159	0.20533	0.169453	0.192177	1.355	0.346	0.103	0.167	0.561	0.13	0.193	0.251	0.000347254	0.810837	0.00211233	0.610347	0.00116816	0.0296368	0.763988	0.61	0.168	0.531	0.13	0.926	0.18	0.00528699	0.00422277	2.5221e-05	0.704479	0.200388	0	0.064	0.99647	0	astro
CLEC11A	0.018	0.075	0.342	0.191	0.118	0.124	0.123	0.119	0.110727	0.477228	0.441044	-0.274	0.261	0.014	0.125	-0.041	0.098	0.17	0.185	0.28258	0.976973	0.627468	0.445824	0.318702	0.724884	0.484212	0.056	0.127	0.014	0.097	0.037	0.136	0.800232	0.970391	0.900262	0.788708	0.921132	0.014	0.048	0.779146	0	BD
CLEC3B	0.016	0.088	0.285	0.223	0.164	0.145	0.202	0.14	0.25807	0.366642	0.245087	-0.457	0.306	0.051	0.146	-0.086	0.115	0.208	0.216	0.137604	0.838138	0.479329	0.410682	0.133103	0.45863	0.547295	-0.244	0.148	0.142	0.113	0.119	0.159	0.136377	0.38356	0.569797	0.0369592	0.0951346	0.114	0.058	0.0490849	0	endoth
CLIC1	0.005	0.085	-0.124	0.215	-0.186	0.139	-0.152	0.134	0.573212	0.22593	0.307204	0.07	0.294	-0.016	0.145	-0.024	0.112	-0.405	0.207	0.831515	0.900103	0.837198	0.0669526	0.791451	0.967343	0.124053	0.054	0.144	-0.098	0.11	-0.112	0.157	0.770879	0.460756	0.50884	0.394777	0.434428	-0.047	0.052	0.374021	0	microglia.macrophage
CLIC4	0.066	0.081	0.273	0.198	-0.053	0.132	-0.088	0.128	0.326943	0.42524	0.28965	-0.043	0.271	-0.037	0.137	0.285	0.105	0.043	0.196	0.699395	0.514048	0.0956613	0.912156	0.983111	0.0597612	0.738393	0.213	0.137	0.262	0.104	0.196	0.143	0.359526	0.138624	0.424554	0.773432	0.930829	-0.015	0.052	0.769378	0	oligo
CLN5	-0.024	0.088	-0.13	0.226	-0.014	0.146	-0.001	0.141	0.657293	0.950657	0.885884	0.286	0.308	0.082	0.147	0.047	0.116	0.327	0.218	0.335215	0.540224	0.625365	0.135337	0.549476	0.852852	0.350825	0.046	0.15	-0.085	0.114	0.244	0.161	0.692727	0.673317	0.142098	0.482232	0.366406	0.074	0.058	0.196912	0	NS
CLSTN1	0.041	0.082	0.636	0.208	0.059	0.135	0.054	0.13	0.00716036	0.90698	0.932172	0.362	0.284	0.069	0.136	0.199	0.107	0.239	0.201	0.277629	0.860894	0.2377	0.359875	0.350396	0.447481	0.482346	-0.016	0.138	0.07	0.105	0.256	0.148	0.724398	0.828006	0.198998	0.615161	0.17712	-0.012	0.053	0.824924	0	neuron
CLSTN2	-0.034	0.081	0.451	0.206	-0.099	0.133	-0.093	0.129	0.0267692	0.667887	0.687791	0.351	0.281	0.155	0.134	0.198	0.106	0.147	0.199	0.188628	0.227568	0.0804486	0.396578	0.529189	0.803293	0.972982	-0.012	0.137	0.066	0.104	0.191	0.146	0.887656	0.450899	0.174684	0.648418	0.310299	-0.037	0.053	0.481537	0	neuron
CLSTN3	0	0.081	0.602	0.207	-0.053	0.134	-0.054	0.129	0.00632699	0.724641	0.711892	0.459	0.283	0.079	0.135	0.272	0.106	0.188	0.2	0.119637	0.619187	0.0416866	0.384677	0.224318	0.25772	0.652316	0.004	0.137	0.047	0.105	0.117	0.147	0.983003	0.725581	0.484779	0.799286	0.573249	-0.07	0.055	0.199831	0	neuron
CLU	0.027	0.085	0.294	0.217	0.164	0.14	0.125	0.136	0.24717	0.38985	0.528406	0.221	0.297	0.155	0.142	-0.1	0.111	0.205	0.21	0.529605	0.440537	0.362927	0.429993	0.83954	0.154209	0.842376	0.116	0.144	0.148	0.11	0.256	0.154	0.600595	0.386275	0.192148	0.854146	0.50658	-0.01	0.055	0.854326	0	astro
CLUL1	0.062	0.083	0.321	0.206	0.054	0.137	0.061	0.132	0.23747	0.960429	0.995857	0.333	0.295	0.027	0.139	-0.041	0.107	0.109	0.204	0.377291	0.829861	0.445177	0.829529	0.34802	0.695449	0.739096	-0.073	0.138	0.012	0.106	0.091	0.151	0.409522	0.70998	0.866977	0.624077	0.423654	-0.016	0.055	0.769118	0	neuron
CNDP1	-0.003	0.081	0.542	0.207	0.016	0.134	-0.046	0.13	0.0136096	0.899818	0.774591	0.192	0.284	0.235	0.135	0.252	0.106	0.131	0.2	0.509028	0.13196	0.0565109	0.533348	0.888564	0.924385	0.664315	0.058	0.138	0.047	0.105	0.045	0.148	0.702992	0.707682	0.773569	0.947206	0.945941	-0.085	0.054	0.114516	0	oligo
CNR1	0.078	0.094	0.555	0.23	0.182	0.148	0.179	0.142	0.0523827	0.540347	0.54178	0.189	0.313	-0.135	0.147	0.069	0.117	0.01	0.241	0.735683	0.224253	0.950663	0.791246	0.34956	0.275156	0.606657	-0.092	0.158	-0.105	0.123	0.035	0.158	0.357287	0.23598	0.813208	0.948886	0.567724	-0.005	0.057	0.928923	0	neuron
CNTFR	0.015	0.084	0.589	0.214	0.045	0.138	0.057	0.134	0.0117921	0.846062	0.782081	0.501	0.292	0.113	0.14	0.069	0.11	0.091	0.207	0.111176	0.549047	0.692223	0.732225	0.230763	0.806199	0.930731	-0.04	0.142	0.058	0.108	0.236	0.152	0.742629	0.757572	0.199604	0.581555	0.183821	-0.035	0.056	0.532187	0	astro
CNTN1	0.03	0.084	0.535	0.214	0.107	0.139	0.095	0.134	0.0269464	0.623289	0.670294	0.508	0.293	0.117	0.14	0.144	0.11	0.123	0.207	0.117853	0.59419	0.411006	0.678324	0.228488	0.881842	0.983239	0.008	0.142	0.078	0.109	0.208	0.153	0.895865	0.728592	0.303823	0.692859	0.33743	-0.054	0.053	0.311089	0	neuron
CNTN2	0	0.084	0.369	0.213	0.24	0.138	0.154	0.134	0.10378	0.125199	0.313602	0.36	0.292	0.132	0.14	0.132	0.11	0.142	0.205	0.237229	0.418623	0.33893	0.52262	0.478848	0.997403	0.96842	0.154	0.142	-0.129	0.108	0.078	0.152	0.355875	0.348826	0.649736	0.107353	0.713735	-0.046	0.054	0.402081	0	oligo
CNTN3	0.014	0.083	0.559	0.211	-0.006	0.137	-0.036	0.132	0.0153775	0.897432	0.741164	-0.038	0.289	-0.08	0.138	0.098	0.108	-0.219	0.204	0.861738	0.558488	0.536559	0.289034	0.895614	0.306082	0.57253	-0.023	0.14	0.054	0.107	0.09	0.15	0.823026	0.770399	0.654272	0.659982	0.581175	-0.04	0.056	0.470955	0	neuron
CNTN4	0.056	0.085	0.586	0.216	0.09	0.14	0.039	0.135	0.0212754	0.826614	0.91339	0.172	0.295	0.095	0.141	0.024	0.111	0.132	0.209	0.706613	0.812892	0.817779	0.733	0.814219	0.68893	0.881633	0.092	0.143	-0.002	0.109	0.06	0.154	0.830193	0.680883	0.978348	0.600141	0.880529	-0.073	0.056	0.193161	0	neuron
CNTN6	-0.002	0.089	0.267	0.227	0.118	0.147	0.139	0.142	0.264514	0.472521	0.385993	0.025	0.31	-0.019	0.148	-0.126	0.116	0.06	0.219	0.934921	0.922595	0.394338	0.794054	0.899651	0.565425	0.76642	-0.153	0.151	0.017	0.115	0.04	0.161	0.392316	0.89807	0.818629	0.364083	0.380177	0.035	0.056	0.536322	0	neuron
CNTNAP2	0.026	0.076	0.46	0.194	0.039	0.126	0.016	0.122	0.0357769	0.930661	0.942318	0.326	0.266	0.151	0.127	0.176	0.1	0.165	0.188	0.278425	0.398048	0.231969	0.491732	0.552315	0.879997	0.952391	0.066	0.129	0.105	0.098	0.118	0.138	0.794503	0.528744	0.558731	0.804915	0.782085	-0.055	0.051	0.284759	0	neuron
CNTNAP4	0.019	0.082	0.27	0.21	0.027	0.136	0.004	0.131	0.260102	0.958967	0.921262	0.076	0.287	0.011	0.137	0.007	0.108	0.155	0.203	0.848764	0.961554	0.930824	0.532279	0.838543	0.98124	0.555952	-0.011	0.139	-0.117	0.106	-0.074	0.149	0.856616	0.313938	0.583458	0.537424	0.755971	-0.043	0.055	0.433865	0	neuron
CNTNAP5	0.02	0.089	0.693	0.225	0.122	0.141	0.114	0.136	0.00483746	0.520338	0.544818	0.257	0.298	0.099	0.139	0.234	0.115	0.195	0.217	0.444908	0.630066	0.133137	0.451413	0.629337	0.448151	0.707797	0.041	0.146	0.2	0.114	0.167	0.156	0.903523	0.209259	0.404975	0.383041	0.552964	-0.027	0.057	0.630708	0	neuron
COCH	-0.005	0.089	0.397	0.227	-0.037	0.147	-0.015	0.142	0.0955651	0.848648	0.953773	-0.227	0.31	0.11	0.148	0.192	0.116	0.216	0.219	0.493582	0.507496	0.176328	0.349716	0.327608	0.657597	0.688218	0.057	0.151	0.18	0.115	0.267	0.161	0.724741	0.206035	0.13699	0.511511	0.340143	0.025	0.059	0.666071	0	neuron
COL12A1	-0.08	0.083	-0.148	0.212	-0.12	0.134	-0.067	0.129	0.763816	0.790609	0.931805	0.21	0.283	-0.338	0.138	-0.119	0.108	-0.303	0.199	0.325909	0.110375	0.775371	0.301993	0.0806897	0.205727	0.883807	-0.114	0.14	-0.152	0.107	-0.211	0.153	0.836171	0.597053	0.448165	0.827419	0.640725	-0.013	0.055	0.818659	0	neuron
COL14A1	0.021	0.086	-0.009	0.214	0.201	0.139	0.19	0.134	0.895518	0.252521	0.271697	0.347	0.292	-0.019	0.14	0.005	0.111	-0.106	0.212	0.286227	0.809675	0.906974	0.578676	0.259503	0.896064	0.731634	0.03	0.145	-0.036	0.112	-0.075	0.154	0.957546	0.688322	0.583305	0.716393	0.61924	-0.004	0.056	0.946809	0	endoth
COL15A1	0.094	0.089	0.509	0.223	0.209	0.147	0.232	0.142	0.0814937	0.486913	0.393243	0.272	0.306	0.123	0.149	0.102	0.116	0.163	0.216	0.575784	0.86829	0.955925	0.767794	0.659551	0.911649	0.878904	0.182	0.148	0.225	0.113	0.197	0.163	0.614532	0.367686	0.575141	0.81815	0.945252	0.009	0.056	0.876782	0	microglia.macrophage
COL18A1	0.055	0.086	0.117	0.218	0.304	0.141	0.337	0.136	0.789989	0.120478	0.0711152	-0.017	0.298	0.164	0.142	0.229	0.112	0.128	0.211	0.815869	0.513219	0.217813	0.747631	0.582753	0.720255	0.888102	0.01	0.145	0.094	0.11	0.156	0.155	0.789874	0.78588	0.56789	0.642789	0.490767	0.101	0.056	0.0702749	0	endoth
COL1A1	0.018	0.085	0.066	0.216	0.126	0.14	0.143	0.135	0.837068	0.497611	0.422985	-0.183	0.296	-0.159	0.141	0.031	0.111	-0.098	0.209	0.513668	0.282823	0.92682	0.606415	0.942117	0.286566	0.807038	-0.019	0.144	-0.013	0.11	0.125	0.154	0.823214	0.824473	0.542616	0.970211	0.493142	0.056	0.054	0.29372	0	BD
COL1A2	-0.019	0.088	0.057	0.223	0.23	0.145	0.262	0.14	0.7477	0.130325	0.0796275	-0.12	0.306	-0.14	0.146	0.075	0.115	-0.073	0.216	0.751306	0.478035	0.514962	0.81691	0.952129	0.243902	0.795755	-0.029	0.148	-0.05	0.113	0.282	0.159	0.952393	0.828611	0.0956863	0.90976	0.151692	0.108	0.055	0.0515334	0	endoth
COL28A1	0.002	0.095	-0.308	0.24	0.073	0.15	0.061	0.146	0.222829	0.678479	0.725337	-0.714	0.327	0.137	0.151	-0.343	0.122	0.32	0.226	0.0357263	0.450465	0.024175	0.192762	0.018348	0.0126507	0.499869	-0.186	0.168	0.379	0.128	-0.187	0.167	0.329496	0.0175934	0.318651	0.00671704	0.998666	0.054	0.06	0.368889	0	astro
COL3A1	-0.027	0.086	0.096	0.219	0.282	0.142	0.306	0.137	0.596445	0.0557014	0.0342907	-0.04	0.3	0.05	0.143	0.262	0.113	0.102	0.212	0.966557	0.646066	0.0412001	0.570427	0.786257	0.241454	0.836651	0.045	0.146	0.043	0.111	0.14	0.156	0.674792	0.622192	0.345629	0.991013	0.65476	0.092	0.056	0.10346	0	endoth
COL4A1	-0.008	0.093	-0.108	0.242	-0.06	0.15	-0.068	0.145	0.694563	0.757327	0.716399	0.308	0.359	-0.135	0.157	0.144	0.118	-0.013	0.233	0.393032	0.484765	0.307223	0.981755	0.256523	0.151184	0.664806	0.098	0.16	-0.05	0.117	0.068	0.174	0.567759	0.776281	0.695695	0.449138	0.897947	0.002	0.061	0.970881	0	endoth
COL4A2	0.09	0.095	-0.088	0.239	0.126	0.151	0.141	0.146	0.48397	0.833622	0.761934	-0.085	0.335	-0.025	0.154	0.193	0.124	-0.016	0.237	0.615023	0.524885	0.50483	0.674637	0.871159	0.265949	0.975069	0.199	0.157	0.128	0.119	0.256	0.168	0.5554	0.803027	0.387332	0.715566	0.806059	0.068	0.061	0.263387	0	endoth
COL5A1	0.016	0.086	-0.156	0.196	-0.081	0.131	-0.034	0.127	0.415301	0.518072	0.730483	-0.162	0.315	0.048	0.138	-0.015	0.106	-0.142	0.199	0.583345	0.8403	0.815047	0.463403	0.537397	0.71101	0.431869	-0.039	0.139	0.03	0.106	0.072	0.148	0.739435	0.9181	0.738761	0.691625	0.583834	0.038	0.047	0.415793	0	NS
COL6A1	0.037	0.084	0.24	0.214	0.106	0.139	0.121	0.134	0.37274	0.658917	0.580673	0.312	0.293	-0.061	0.14	-0.041	0.11	0.253	0.207	0.367694	0.551212	0.572831	0.332388	0.250635	0.911167	0.209287	0.041	0.142	-0.078	0.108	0.107	0.152	0.980475	0.405154	0.684554	0.500212	0.750489	0.012	0.055	0.821963	0	astro
COL6A2	-0.022	0.088	-0.418	0.22	0.123	0.143	0.137	0.138	0.0913876	0.369849	0.314624	-0.238	0.301	-0.23	0.144	-0.111	0.114	0.042	0.213	0.491218	0.218487	0.534372	0.780147	0.979919	0.513841	0.289658	-0.02	0.148	-0.007	0.112	-0.09	0.157	0.989191	0.917569	0.705183	0.945914	0.745573	0.106	0.057	0.0620489	0	endoth
COL6A3	-0.003	0.079	-0.086	0.2	0.197	0.13	0.211	0.125	0.694521	0.17473	0.13692	0.201	0.274	-0.022	0.131	-0.097	0.103	0.106	0.194	0.475843	0.900111	0.464059	0.603045	0.462455	0.648973	0.584595	0.124	0.133	0.17	0.101	0.055	0.142	0.416591	0.180914	0.723094	0.779978	0.720375	0.043	0.051	0.39881	0	BD
COLEC12	0.055	0.081	0.622	0.207	0.205	0.134	0.204	0.129	0.0100452	0.323156	0.312569	0.428	0.283	0.183	0.135	0.154	0.106	0.282	0.2	0.205717	0.416076	0.457355	0.291047	0.434538	0.863065	0.681814	0.247	0.137	0.113	0.105	0.18	0.147	0.233868	0.663389	0.452773	0.432976	0.739502	-0.047	0.053	0.374191	0	endoth
COMP	0.086	0.086	0.172	0.218	0.143	0.141	0.109	0.136	0.709508	0.72428	0.882136	-0.027	0.298	-0.194	0.142	-0.276	0.112	0.048	0.211	0.714899	0.0932124	0.0101225	0.866707	0.613959	0.646477	0.341622	0.228	0.145	0.019	0.11	-0.04	0.155	0.403634	0.634245	0.471903	0.245909	0.204538	-0.015	0.057	0.789909	1	BD
COTL1	0.017	0.083	0.367	0.211	0.01	0.137	-0.002	0.132	0.118484	0.965304	0.900669	0.451	0.289	0.247	0.138	0.298	0.108	0.215	0.204	0.149751	0.153004	0.0390977	0.366797	0.52518	0.772027	0.895569	0.343	0.14	0.256	0.107	0.22	0.15	0.0479595	0.0790371	0.234176	0.62024	0.547304	-0.072	0.055	0.192145	0	microglia.macrophage
CP	-0.019	0.089	-0.312	0.226	0.338	0.146	0.346	0.142	0.223846	0.0320671	0.024338	-0.454	0.309	0.146	0.148	0.007	0.116	0.156	0.219	0.177707	0.338273	0.856015	0.458172	0.0799406	0.456644	0.972101	0.219	0.15	0.024	0.115	-0.011	0.161	0.176702	0.766239	0.963196	0.29663	0.295262	0.083	0.06	0.161466	1	endoth
CPB1	0.048	0.091	0.233	0.218	-0.215	0.147	-0.248	0.142	0.42666	0.113858	0.0679526	0.641	0.313	0.241	0.149	0.075	0.118	0.066	0.228	0.069196	0.266218	0.854992	0.940023	0.248027	0.376823	0.518504	0.114	0.156	0.094	0.118	-0.312	0.167	0.71263	0.753041	0.0550789	0.918312	0.0612699	-0.206	0.06	0.00065585	0	oligo
CPB2	-0.022	0.085	-0.265	0.217	0.056	0.14	0.048	0.136	0.292087	0.623575	0.651097	-0.686	0.297	-0.177	0.142	-0.297	0.111	-0.27	0.21	0.032074	0.351503	0.049327	0.272224	0.121075	0.500025	0.711259	-0.047	0.144	-0.138	0.11	-0.144	0.154	0.883185	0.40723	0.486471	0.61065	0.645308	0.034	0.057	0.543638	1	oligo
CPE	-0.013	0.082	0.376	0.208	-0.053	0.135	-0.056	0.131	0.0792012	0.79601	0.776197	0.325	0.285	0.001	0.136	0.16	0.107	0.255	0.202	0.254634	0.930161	0.19628	0.217189	0.303777	0.353569	0.296366	0.024	0.138	-0.058	0.106	0.232	0.148	0.819196	0.73768	0.145107	0.632998	0.304205	-0.01	0.054	0.849076	0	astro
CPN1	-0.003	0.086	-0.313	0.209	0.189	0.137	0.174	0.132	0.164005	0.216395	0.241078	-0.79	0.309	-0.062	0.139	-0.258	0.111	0.16	0.207	0.0142147	0.71656	0.0651088	0.46538	0.0314462	0.265265	0.371747	-0.081	0.15	-0.087	0.11	-0.044	0.158	0.650278	0.544614	0.816523	0.975455	0.861727	0.118	0.055	0.0316699	0	BD
CPN2	-0.017	0.088	-0.208	0.223	0.072	0.145	0.054	0.14	0.42159	0.585705	0.654832	-0.719	0.305	-0.065	0.146	-0.218	0.115	0.03	0.216	0.027821	0.777936	0.162813	0.837332	0.0535413	0.406889	0.713059	-0.064	0.148	0.067	0.113	0.026	0.159	0.791002	0.560303	0.809229	0.480376	0.67943	0.101	0.055	0.0640551	1	BD
CPQ	-0.012	0.089	0.082	0.227	0.091	0.147	0.075	0.142	0.6969	0.538375	0.591063	0.355	0.311	0.244	0.148	-0.042	0.117	0.307	0.22	0.257763	0.140814	0.835508	0.177764	0.747459	0.127326	0.811845	0.099	0.151	-0.165	0.115	0.294	0.162	0.532183	0.298261	0.095214	0.160907	0.3757	-0.014	0.057	0.802815	0	astro
CPVL	-0.063	0.088	-0.258	0.224	-0.204	0.145	-0.213	0.141	0.413812	0.392062	0.35026	0.397	0.307	-0.091	0.147	-0.029	0.115	0.015	0.217	0.150411	0.868358	0.813219	0.73876	0.150584	0.73567	0.68467	0.092	0.149	-0.268	0.114	0.087	0.16	0.375344	0.158109	0.408211	0.0526088	0.980198	-0.029	0.059	0.629422	0	microglia.macrophage
CRELD1	-0.011	0.083	0.156	0.217	0.123	0.134	0.156	0.13	0.469322	0.381861	0.262857	-0.008	0.283	0.111	0.138	0.036	0.111	0.256	0.205	0.991664	0.451075	0.732873	0.226541	0.705745	0.670208	0.557382	0.06	0.139	0.085	0.106	0.138	0.149	0.668495	0.481987	0.380988	0.885153	0.700558	0.042	0.053	0.431503	0	NS
CRISP3	0.039	0.09	-0.183	0.229	0.115	0.139	0.14	0.134	0.360939	0.628569	0.511274	-0.476	0.304	-0.066	0.145	-0.051	0.117	0.227	0.221	0.105296	0.537575	0.535071	0.427248	0.223845	0.935612	0.265335	0.382	0.149	-0.061	0.117	0.055	0.164	0.0505745	0.495273	0.927958	0.0180613	0.13949	0.078	0.055	0.1569	0	BD
CRTAC1	0.072	0.081	0.746	0.207	0.031	0.134	0.048	0.129	0.00224385	0.789369	0.872167	0.177	0.283	0.02	0.135	0.135	0.106	0.153	0.2	0.72045	0.742616	0.637727	0.705678	0.615067	0.501842	0.580565	-0.05	0.137	0.013	0.105	0.051	0.147	0.450599	0.659645	0.900194	0.71291	0.615787	-0.038	0.053	0.478607	0	neuron
CSF1	0.028	0.09	0.547	0.229	0.123	0.148	0.134	0.143	0.0332613	0.572391	0.519728	0.25	0.313	0.223	0.15	0.351	0.118	0.386	0.222	0.496937	0.26555	0.0288306	0.133999	0.938174	0.497208	0.542313	0.314	0.152	0.245	0.116	0.225	0.163	0.110416	0.142213	0.286201	0.718374	0.691642	-0.017	0.057	0.770254	0	microglia.macrophage
CSF1R	0.038	0.077	0.367	0.197	0.181	0.128	0.197	0.123	0.115882	0.323525	0.260212	0.128	0.283	0.111	0.132	0.124	0.102	0.047	0.191	0.757821	0.630223	0.497212	0.964606	0.956439	0.937189	0.78072	0.083	0.132	0.058	0.1	0.085	0.142	0.770148	0.874294	0.770171	0.878131	0.992916	-0.009	0.051	0.866375	0	microglia.macrophage
CSPG4	0.013	0.085	0.2	0.216	0.092	0.139	0.051	0.135	0.415386	0.620526	0.807542	0.046	0.295	0.092	0.141	-0.051	0.111	-0.139	0.208	0.914734	0.632665	0.642837	0.49696	0.887926	0.420522	0.357064	0.231	0.143	-0.034	0.109	-0.023	0.153	0.195741	0.734044	0.83481	0.136843	0.224876	-0.071	0.056	0.204671	0	NS
CSPG5	0.019	0.083	0.643	0.22	0.043	0.138	0.038	0.133	0.00746753	0.879314	0.900848	0.209	0.286	0.053	0.141	0.121	0.108	0.077	0.207	0.524474	0.83628	0.45578	0.796242	0.624116	0.701188	0.924762	-0.058	0.14	-0.071	0.107	-0.026	0.152	0.642644	0.511736	0.794108	0.939856	0.878475	-0.064	0.056	0.255003	0	astro
CST3	0.031	0.086	0.442	0.218	-0.017	0.141	-0.015	0.137	0.0767033	0.763864	0.768773	0.276	0.299	-0.061	0.143	0.044	0.112	-0.051	0.211	0.432335	0.579738	0.927121	0.717904	0.308445	0.559419	0.967822	0.029	0.145	0.079	0.111	0.066	0.155	0.988821	0.735868	0.845984	0.78188	0.86295	-0.063	0.054	0.238504	0	astro
CST6	0.032	0.084	0.421	0.213	0.171	0.138	0.223	0.133	0.0863893	0.373968	0.21109	-0.012	0.292	-0.059	0.139	-0.239	0.109	0.086	0.206	0.884001	0.575094	0.0491234	0.80737	0.883701	0.307647	0.557334	-0.065	0.142	0.028	0.108	0.129	0.152	0.561693	0.977521	0.570716	0.598744	0.347769	0.027	0.057	0.63302	0	BD
CSTB	0.073	0.083	0.259	0.209	0.206	0.135	0.173	0.131	0.402693	0.388036	0.504787	0.414	0.285	0.197	0.136	0.226	0.108	-0.083	0.202	0.252263	0.439274	0.259035	0.473109	0.49141	0.865551	0.249725	0.414	0.14	0.477	0.106	0.51	0.149	0.0388052	0.00295992	0.00993761	0.716195	0.639947	-0.027	0.053	0.612323	0	NS
CTBS	-0.001	0.081	0.121	0.206	0.23	0.134	0.214	0.129	0.578962	0.128672	0.146312	0.107	0.282	0.227	0.135	0.221	0.106	0.343	0.2	0.713833	0.149695	0.0956654	0.110169	0.701995	0.974194	0.629279	0.19	0.137	0.023	0.105	0.114	0.147	0.236504	0.862106	0.492301	0.326089	0.703468	0.022	0.054	0.683775	0	NS
CTSA	-0.036	0.099	0.04	0.251	0.05	0.158	0.036	0.152	0.772376	0.628769	0.677737	0.383	0.361	0.412	0.167	0.054	0.133	0.261	0.236	0.261734	0.0206251	0.577857	0.241678	0.941925	0.0902541	0.601945	0.117	0.17	-0.022	0.123	0.098	0.18	0.436329	0.924634	0.504047	0.503798	0.939109	-0.005	0.065	0.942745	0	NS
CTSB	0.019	0.082	0.104	0.209	0.041	0.136	0.038	0.131	0.702885	0.88351	0.897094	0.389	0.286	0.018	0.137	0.209	0.108	0.184	0.203	0.215523	0.997636	0.15824	0.449544	0.242976	0.26951	0.498492	0.107	0.139	0.047	0.106	0.352	0.149	0.590686	0.836834	0.0490972	0.728759	0.228297	0.034	0.05	0.496174	0	microglia.macrophage
CTSC	0.011	0.088	0.14	0.224	0.136	0.145	0.164	0.14	0.588579	0.447769	0.341087	-0.071	0.322	-0.034	0.15	0.139	0.117	-0.064	0.217	0.805982	0.795394	0.38015	0.745915	0.916804	0.358031	0.907972	-0.083	0.15	-0.234	0.114	0.087	0.162	0.593302	0.092738	0.679749	0.418875	0.441186	0.058	0.06	0.337879	0	microglia.macrophage
CTSD	-0.031	0.092	-0.187	0.234	-0.057	0.151	-0.041	0.146	0.529441	0.881668	0.954814	0.177	0.32	0.029	0.153	0.078	0.12	0.243	0.226	0.533187	0.735509	0.468179	0.260636	0.677095	0.799514	0.433339	0.131	0.155	-0.133	0.119	0.098	0.166	0.375231	0.500807	0.494816	0.172889	0.884821	0.026	0.06	0.666824	0	astro
CTSF	-0.043	0.085	0.034	0.216	0.068	0.14	0.087	0.135	0.738313	0.485037	0.40089	0.143	0.296	0.021	0.141	-0.021	0.111	0.07	0.209	0.545249	0.69978	0.87641	0.614061	0.707529	0.814076	0.843104	0.17	0.144	0.081	0.11	0.207	0.154	0.207986	0.374688	0.152642	0.620089	0.858902	0.018	0.055	0.7395	0	NS
CTSH	0.025	0.088	0.138	0.224	-0.023	0.145	-0.044	0.14	0.634304	0.769248	0.669168	0.018	0.306	0.122	0.146	0.178	0.115	0.501	0.216	0.984202	0.568515	0.288454	0.0413021	0.75908	0.763456	0.147103	0.124	0.148	-0.06	0.113	0.035	0.159	0.570439	0.556363	0.956724	0.319653	0.681258	0.003	0.058	0.957099	0	astro
CTSL	0.013	0.089	0.495	0.227	0.02	0.147	0.031	0.142	0.0467057	0.967211	0.914283	0.39	0.311	-0.06	0.149	0.232	0.117	0.448	0.22	0.244938	0.672973	0.136499	0.0666691	0.191037	0.12062	0.0557497	0.035	0.151	-0.124	0.115	0.241	0.162	0.902833	0.351991	0.214115	0.399255	0.350072	0.03	0.058	0.607843	0	microglia.macrophage
CTSO	-0.011	0.086	0.311	0.22	0.006	0.142	0.029	0.138	0.167292	0.914523	0.796803	0.496	0.301	0.108	0.144	0.175	0.113	0.351	0.213	0.105715	0.477701	0.189218	0.114004	0.243472	0.712272	0.343416	0.191	0.146	-0.039	0.111	0.177	0.156	0.23707	0.846266	0.289007	0.204695	0.94541	-0.012	0.057	0.830485	0	NS
CTSS	0.061	0.083	0.004	0.211	0.048	0.137	0.008	0.132	0.79727	0.93363	0.726852	0.328	0.289	0.13	0.138	0.062	0.108	0.295	0.204	0.375974	0.668296	0.99343	0.287278	0.536665	0.695739	0.503117	0.286	0.14	0.106	0.107	-0.017	0.15	0.172197	0.739942	0.645443	0.302718	0.138932	-0.043	0.056	0.440976	0	microglia.macrophage
CTSZ	-0.018	0.087	0.143	0.222	0.027	0.144	0.017	0.139	0.494454	0.782177	0.824628	0.364	0.303	-0.021	0.145	0.217	0.114	0.361	0.214	0.226991	0.986406	0.100606	0.101181	0.251759	0.194432	0.140351	0.003	0.147	-0.09	0.112	0.181	0.158	0.904325	0.613585	0.266089	0.61141	0.407928	0.05	0.056	0.375783	0	microglia.macrophage
CUTA	0.04	0.084	0.493	0.214	0.206	0.139	0.209	0.134	0.0468653	0.292709	0.270602	0.119	0.293	0.019	0.14	0.149	0.11	0.115	0.207	0.795498	0.89946	0.428795	0.737221	0.758243	0.462701	0.702244	-0.06	0.142	-0.008	0.109	0.209	0.152	0.550652	0.730451	0.32795	0.768666	0.196632	0.009	0.054	0.870062	0	NS
CXCL12	-0.001	0.099	-0.434	0.251	0.107	0.163	0.138	0.157	0.105178	0.560541	0.44028	-0.202	0.344	-0.077	0.164	-0.162	0.129	-0.328	0.243	0.574349	0.692035	0.319893	0.211748	0.742239	0.681902	0.392184	-0.111	0.167	0.065	0.127	0.03	0.179	0.574576	0.686255	0.879756	0.397797	0.564078	0.083	0.064	0.195034	0	microglia.macrophage
CXCL16	0.04	0.09	-0.263	0.224	-0.063	0.152	-0.065	0.146	0.202796	0.541691	0.523115	0.204	0.331	-0.406	0.16	-0.065	0.121	-0.142	0.216	0.632151	0.0145993	0.479302	0.434902	0.0956793	0.0844288	0.324885	0.07	0.156	-0.189	0.116	-0.044	0.162	0.867075	0.120793	0.647136	0.178407	0.610999	0.018	0.061	0.762418	0	microglia.macrophage
CYCS	0.013	0.085	0.656	0.218	0.073	0.141	0.105	0.136	0.00561743	0.708914	0.554081	0.387	0.298	0.01	0.142	0.048	0.112	0.048	0.21	0.228162	0.986045	0.805328	0.878561	0.252391	0.834325	0.881965	0.21	0.145	0.293	0.11	0.323	0.155	0.247599	0.0465662	0.0784184	0.641121	0.592128	-0.062	0.056	0.266716	0	NS
CYTL1	0.03	0.109	-0.24	0.274	-0.117	0.179	-0.218	0.173	0.355741	0.467801	0.210165	-0.732	0.375	0.168	0.179	-0.03	0.142	-0.381	0.264	0.0519899	0.513052	0.736235	0.151524	0.0298559	0.381403	0.0852998	0.125	0.184	0.21	0.14	0.388	0.195	0.661657	0.313803	0.107723	0.708048	0.325272	-0.041	0.065	0.528935	0	microglia.macrophage
DAG1	0.04	0.088	0.522	0.224	0.097	0.145	0.086	0.14	0.0435867	0.731085	0.772279	0.46	0.307	0.088	0.147	0.13	0.115	0.242	0.217	0.189149	0.778566	0.534231	0.38805	0.273654	0.822099	0.55768	-0.026	0.149	0.167	0.114	0.094	0.16	0.704632	0.380158	0.767374	0.296589	0.582337	-0.014	0.056	0.798208	0	astro
DBI	0.032	0.089	0.533	0.227	0.06	0.147	0.08	0.142	0.0382958	0.867623	0.769034	0.83	0.326	0.302	0.152	0.304	0.117	0.274	0.219	0.0186369	0.126056	0.0648344	0.306143	0.140827	0.991685	0.917614	0.131	0.152	0.359	0.115	0.379	0.164	0.581203	0.0260081	0.0611172	0.226017	0.265127	-0.047	0.058	0.412574	0	microglia.macrophage
DCC	-0.014	0.077	0.496	0.196	0.038	0.127	-0.003	0.122	0.0143473	0.715318	0.93351	0.045	0.268	-0.04	0.128	0.096	0.1	-0.068	0.189	0.831818	0.862365	0.383988	0.79172	0.773732	0.400762	0.902047	-0.068	0.13	-0.117	0.099	-0.006	0.139	0.725138	0.414255	0.956234	0.759424	0.742905	-0.077	0.052	0.13754	0	neuron
DCD	0.022	0.08	0.661	0.203	0.185	0.131	0.194	0.127	0.00315142	0.272756	0.23693	0.598	0.278	0.243	0.133	0.134	0.104	-0.012	0.196	0.0468167	0.152876	0.390806	0.875151	0.249197	0.513416	0.281588	0.21	0.135	0.167	0.103	0.021	0.144	0.233823	0.267435	0.999506	0.796802	0.338796	-0.113	0.052	0.0291296	0	BD
DCN	-0.058	0.091	-0.363	0.231	-0.076	0.149	-0.045	0.145	0.213739	0.911027	0.94166	-0.014	0.316	-0.088	0.151	0.079	0.119	0.082	0.223	0.894301	0.861624	0.359415	0.562004	0.831011	0.380273	0.527012	0.088	0.153	-0.24	0.117	-0.199	0.164	0.419805	0.221113	0.44754	0.0857966	0.201046	0.007	0.059	0.906387	0	endoth
DDAH1	0.008	0.094	0.622	0.24	0.156	0.155	0.136	0.15	0.0161466	0.398982	0.455144	0.844	0.328	0.293	0.157	0.483	0.123	0.439	0.232	0.01466	0.119399	0.00220939	0.0842891	0.129554	0.339182	0.601991	0.447	0.159	0.724	0.122	0.854	0.171	0.0191717	4.71347e-06	1.45065e-05	0.163131	0.0808885	0.017	0.061	0.781076	0	astro
DDB1	0.063	0.095	-0.159	0.228	0.014	0.15	0.031	0.145	0.361859	0.777499	0.850406	-0.292	0.31	0.084	0.163	-0.092	0.127	-0.151	0.225	0.274703	0.912573	0.326382	0.37996	0.28221	0.390843	0.398821	0.052	0.163	0.12	0.121	-0.155	0.181	0.955101	0.710578	0.280441	0.73328	0.392543	0.002	0.059	0.966312	0	astro
DDR1	-0.002	0.086	0.366	0.22	-0.059	0.142	-0.07	0.138	0.115717	0.727164	0.666152	0.197	0.301	0.157	0.144	0.129	0.113	0.279	0.213	0.525143	0.343348	0.355376	0.219062	0.90459	0.876297	0.633625	0.082	0.146	-0.157	0.111	-0.16	0.157	0.624025	0.276736	0.374869	0.189404	0.258275	-0.061	0.058	0.292802	0	astro
DGCR2	0.053	0.084	0.485	0.216	0.138	0.139	0.117	0.134	0.0584004	0.584987	0.67165	0.13	0.31	-0.08	0.139	0.106	0.112	0.17	0.214	0.810214	0.411867	0.696896	0.606618	0.536484	0.290149	0.324844	-0.073	0.144	0.09	0.108	-0.121	0.15	0.452757	0.7881	0.305936	0.359196	0.817888	-0.035	0.056	0.53168	0	NS
DKK3	0.052	0.081	0.558	0.207	0.114	0.134	0.115	0.13	0.0219435	0.68694	0.671674	0.412	0.284	0.014	0.136	0.214	0.106	0.118	0.201	0.223893	0.808714	0.227324	0.762678	0.205129	0.243608	0.668579	0.076	0.138	0.04	0.105	0.178	0.148	0.882964	0.926932	0.45419	0.833142	0.614516	-0.028	0.052	0.592276	0	astro
DLD	-0.037	0.086	0.451	0.226	-0.053	0.141	-0.051	0.136	0.0413518	0.922827	0.927119	0.702	0.308	0.153	0.143	0.171	0.114	0.169	0.213	0.0212139	0.255628	0.141871	0.368264	0.106314	0.920974	0.950992	0.041	0.144	0.397	0.111	0.208	0.155	0.64598	0.00218821	0.163733	0.0488467	0.429665	-0.06	0.057	0.295926	0	NS
DLK2	0.009	0.09	0.606	0.225	0.102	0.147	0.12	0.142	0.0127876	0.580892	0.496622	0.398	0.307	-0.082	0.152	0.162	0.119	0.09	0.217	0.225928	0.604463	0.30454	0.729547	0.160896	0.203325	0.51439	0.007	0.151	0.136	0.117	-0.055	0.162	0.99213	0.390989	0.728319	0.494513	0.778509	-0.055	0.058	0.339553	0	BD
DLST	-0.02	0.097	0.192	0.23	-0.005	0.151	0.002	0.146	0.388635	0.929897	0.896189	0.119	0.329	0.101	0.155	0.074	0.126	0.057	0.24	0.685777	0.507768	0.548026	0.764674	0.960583	0.892028	0.876877	-0.116	0.161	0.07	0.127	0.112	0.168	0.611601	0.569151	0.490038	0.357425	0.325547	0.004	0.06	0.943633	0	NS
DNAJC3	0.005	0.086	0.226	0.219	0.064	0.142	0.081	0.137	0.341151	0.714542	0.628327	0.056	0.3	-0.085	0.143	-0.103	0.113	-0.176	0.212	0.869255	0.59421	0.445457	0.429394	0.671532	0.918417	0.721607	-0.002	0.146	0.244	0.111	0.224	0.156	0.971389	0.0911489	0.21552	0.175431	0.29	0.014	0.052	0.784996	0	NS
DNASE2	-0.007	0.086	0.015	0.221	-0.142	0.142	-0.132	0.137	0.92359	0.403461	0.427274	0.417	0.309	-0.102	0.147	0.183	0.112	0.042	0.219	0.185954	0.576436	0.17694	0.831857	0.128506	0.120363	0.58155	0.163	0.146	-0.195	0.113	0.165	0.155	0.320117	0.188255	0.327599	0.0504253	0.99245	-0.015	0.059	0.796066	0	astro
DNER	0.003	0.084	0.562	0.215	0.232	0.139	0.22	0.135	0.0147422	0.14784	0.158101	0.422	0.294	0.011	0.14	0.262	0.11	0.353	0.208	0.171839	0.962992	0.0622821	0.118139	0.206546	0.157693	0.172349	0.083	0.143	0.091	0.109	0.208	0.153	0.632999	0.525434	0.237612	0.963518	0.549775	0.009	0.054	0.864094	0	neuron
DPP10	0.02	0.075	0.278	0.188	0.073	0.116	0.071	0.112	0.196501	0.692234	0.694525	0.171	0.27	0.046	0.122	0.071	0.097	0.168	0.186	0.589787	0.854221	0.671878	0.458157	0.673858	0.871925	0.583205	0.139	0.125	0.118	0.093	0.133	0.132	0.417803	0.414617	0.451942	0.889539	0.97197	-0.008	0.049	0.867247	0	neuron
DPP6	0.026	0.08	0.574	0.203	0.1	0.133	0.085	0.129	0.0114538	0.620052	0.684704	0.52	0.278	0.091	0.133	0.166	0.106	0.259	0.197	0.0885233	0.676502	0.288246	0.271236	0.163323	0.654982	0.478364	0.218	0.136	0.279	0.105	0.287	0.147	0.228628	0.0560482	0.114738	0.718534	0.728582	-0.044	0.054	0.417312	0	neuron
DPP7	-0.019	0.09	-0.025	0.23	0.012	0.149	0.027	0.144	0.978677	0.85604	0.779467	0.48	0.314	0.162	0.15	-0.113	0.118	0.217	0.222	0.127555	0.30425	0.523764	0.324988	0.35899	0.147857	0.836855	0.308	0.152	0.07	0.116	-0.022	0.163	0.0685357	0.549248	0.986094	0.210047	0.139497	-0.066	0.057	0.247758	0	NS
DPT	0.056	0.085	-0.02	0.225	0.225	0.141	0.292	0.137	0.748302	0.284059	0.127259	-0.136	0.334	0.445	0.141	0.032	0.114	-0.146	0.223	0.574913	0.0182669	0.860955	0.394726	0.107433	0.0210028	0.0241329	0.264	0.147	0.067	0.115	0.197	0.154	0.224018	0.938663	0.417208	0.28395	0.749917	0.012	0.057	0.830307	0	neuron
DSC2	0.033	0.084	0.385	0.215	-0.073	0.139	-0.1	0.135	0.123883	0.501856	0.388299	-0.284	0.294	0.111	0.141	-0.087	0.11	-0.195	0.208	0.301624	0.63328	0.386899	0.309117	0.224827	0.263891	0.222073	0.181	0.143	0.003	0.109	-0.177	0.153	0.379167	0.831203	0.227238	0.318841	0.0874869	-0.141	0.056	0.0122107	0	microglia.macrophage
DSC3	0	0.094	0.395	0.245	0.051	0.149	0.085	0.144	0.12737	0.764831	0.608873	0.344	0.343	0.01	0.157	-0.082	0.122	-0.327	0.23	0.333379	0.956404	0.587089	0.186172	0.375973	0.638042	0.226087	-0.213	0.155	-0.029	0.119	-0.01	0.166	0.244136	0.847806	0.956847	0.341252	0.370327	-0.065	0.056	0.247086	0	BD
DSG2	-0.022	0.08	0.3	0.2	0.15	0.129	0.199	0.125	0.130257	0.242566	0.123453	0.074	0.274	0.014	0.131	0.034	0.103	-0.199	0.193	0.734321	0.814099	0.666128	0.397176	0.840201	0.902958	0.361484	-0.003	0.135	0.094	0.101	-0.091	0.142	0.900814	0.369941	0.674551	0.560111	0.653196	-0.016	0.054	0.770171	0	BD
DTD1	0.07	0.089	0.377	0.227	0.214	0.148	0.167	0.143	0.202633	0.386937	0.548767	0.411	0.303	-0.172	0.148	0.088	0.121	-0.352	0.214	0.280535	0.162203	0.903469	0.0683991	0.0833303	0.170863	0.487198	0.38	0.15	0.314	0.116	0.26	0.164	0.0781874	0.0975684	0.303275	0.72536	0.587411	-0.074	0.06	0.215591	0	NS
ECM1	0.05	0.08	0.488	0.203	0.149	0.132	0.14	0.127	0.0432322	0.510154	0.537561	0.01	0.278	0.289	0.133	0.129	0.104	-0.075	0.197	0.889037	0.124368	0.548804	0.554381	0.364143	0.339565	0.125027	-0.055	0.135	0.078	0.103	0.111	0.145	0.508443	0.831796	0.709758	0.429322	0.400974	-0.032	0.053	0.55199	0	endoth
ECM2	0.003	0.084	-0.237	0.215	0.008	0.139	0.033	0.135	0.29393	0.977567	0.844677	0.144	0.294	-0.041	0.141	-0.029	0.11	0.069	0.208	0.646679	0.785665	0.815168	0.768786	0.569205	0.944518	0.659124	0.203	0.143	-0.004	0.109	0.217	0.153	0.233691	0.96024	0.219536	0.244367	0.948912	0.033	0.055	0.555044	0	endoth
EDN3	-0.073	0.086	0.185	0.235	-0.287	0.143	-0.322	0.139	0.295924	0.183943	0.11393	0.006	0.319	-0.198	0.141	-0.128	0.114	-0.487	0.22	0.811523	0.447743	0.69899	0.0787693	0.559776	0.696056	0.267763	-0.157	0.151	-0.192	0.119	-0.093	0.159	0.63139	0.413819	0.909391	0.854013	0.770253	-0.105	0.057	0.0642888	0	endoth
EFCAB14	0.012	0.088	0.345	0.225	0.17	0.146	0.145	0.141	0.163987	0.340694	0.411463	0.288	0.308	-0.135	0.147	0.08	0.115	0.061	0.218	0.389716	0.39111	0.639693	0.834134	0.214063	0.246689	0.454119	0.079	0.149	0.137	0.114	0.214	0.16	0.703186	0.392769	0.267406	0.757383	0.538006	0	0.059	0.996361	0	NS
EFEMP1	0.068	0.087	0.195	0.223	0.052	0.144	0.059	0.139	0.590491	0.923836	0.957312	0.526	0.305	0.014	0.146	0.104	0.114	0.03	0.216	0.149193	0.753163	0.800074	0.871329	0.129403	0.625094	0.950933	0.086	0.148	0.001	0.113	0.074	0.159	0.916042	0.640791	0.972826	0.642416	0.95511	-0.044	0.056	0.433722	0	astro
EFEMP2	0.045	0.092	0.237	0.234	0.061	0.151	0.096	0.146	0.438771	0.927941	0.761574	-0.02	0.32	-0.068	0.153	-0.162	0.12	-0.065	0.226	0.844953	0.525453	0.169421	0.650186	0.891233	0.627329	0.990661	-0.034	0.155	-0.036	0.118	-0.08	0.166	0.665536	0.592031	0.5084	0.991035	0.839692	-0.048	0.054	0.378912	0	astro
EFNA1	0.01	0.08	0.202	0.205	-0.061	0.134	-0.056	0.129	0.37803	0.637364	0.6507	0.489	0.28	-0.101	0.134	0.117	0.107	0.228	0.198	0.101485	0.478333	0.422204	0.306597	0.0576074	0.200533	0.168672	0.118	0.137	-0.055	0.105	0.107	0.147	0.504066	0.622316	0.560915	0.311904	0.958888	-0.023	0.054	0.664693	0	endoth
EFNB1	0.02	0.082	0.544	0.205	0.089	0.134	0.059	0.13	0.0166266	0.64992	0.790765	0.266	0.28	0.266	0.134	0.065	0.107	-0.027	0.198	0.400008	0.118772	0.737169	0.824436	0.998213	0.238228	0.220383	-0.001	0.138	0.184	0.104	0.064	0.146	0.895709	0.218848	0.791282	0.277389	0.744812	-0.085	0.054	0.11801	0	NS
EFNB2	0.043	0.083	0.616	0.211	0.138	0.137	0.118	0.132	0.0109592	0.542162	0.620741	0.015	0.289	0.043	0.138	0.182	0.109	0.076	0.204	0.925054	0.997804	0.307643	0.881138	0.930389	0.424444	0.892634	-0.009	0.14	-0.004	0.107	-0.035	0.15	0.752457	0.726464	0.644801	0.980387	0.896617	-0.042	0.054	0.431093	0	NS
EGFR	-0.007	0.093	0.665	0.232	0.37	0.145	0.363	0.14	0.0066097	0.0230798	0.0221065	-0.063	0.334	0.139	0.154	0.048	0.122	0.135	0.218	0.872791	0.414295	0.713128	0.547125	0.582091	0.640585	0.987419	-0.217	0.155	0.057	0.117	0.154	0.168	0.248297	0.665592	0.394444	0.153099	0.104373	0.052	0.06	0.386433	0	astro
EMILIN1	0.084	0.092	0.223	0.241	-0.032	0.152	0.004	0.147	0.584471	0.500623	0.631467	0.044	0.347	0.081	0.156	-0.17	0.123	-0.262	0.233	0.912243	0.987971	0.0962982	0.167002	0.922767	0.201268	0.219969	0.329	0.159	0.055	0.12	0.105	0.173	0.186677	0.849913	0.911301	0.164279	0.338622	-0.098	0.062	0.111754	0	BD
ENDOD1	0.053	0.079	0.743	0.202	0.051	0.131	0.053	0.126	0.00137495	0.989422	0.995956	0.136	0.276	0.22	0.132	0.362	0.104	0.063	0.195	0.775058	0.279125	0.0179375	0.965171	0.781456	0.395487	0.502761	0.054	0.134	0.256	0.102	0.165	0.144	0.998627	0.120414	0.492099	0.225213	0.569141	-0.042	0.052	0.414625	0	NS
ENO1	-0.027	0.096	0.479	0.245	-0.282	0.159	-0.29	0.153	0.0523219	0.157489	0.134658	1.206	0.335	0.334	0.16	0.495	0.126	0.42	0.237	0.000449752	0.0547173	0.00100225	0.0805348	0.0190205	0.424057	0.76308	0.457	0.163	0.823	0.124	0.841	0.174	0.0116592	1.16458e-07	1.38102e-05	0.0711438	0.107567	-0.05	0.061	0.418306	0	astro
ENO2	0.007	0.089	0.359	0.227	0.02	0.147	-0.022	0.142	0.144751	0.937793	0.855762	0.763	0.31	0.208	0.148	0.371	0.116	0.601	0.219	0.0196383	0.246451	0.0129665	0.0121841	0.106	0.38341	0.137854	0.388	0.151	0.407	0.115	0.606	0.161	0.0315358	0.00653833	0.00112494	0.920943	0.322521	-0.005	0.057	0.931854	0	neuron
ENPP2	-0.045	0.087	-0.292	0.223	-0.018	0.144	0.039	0.14	0.297714	0.869019	0.596716	0.097	0.305	-0.042	0.146	0.139	0.114	0.23	0.215	0.653112	0.986077	0.20053	0.235954	0.677634	0.32407	0.293796	0.156	0.148	-0.153	0.113	-0.014	0.159	0.247585	0.455965	0.861781	0.0934617	0.432261	0.049	0.059	0.400335	0	oligo
ENPP6	-0.011	0.084	-0.097	0.21	-0.144	0.131	-0.135	0.127	0.697705	0.375782	0.395385	0.596	0.286	0.087	0.135	0.008	0.11	0.247	0.198	0.0424022	0.535486	0.887033	0.227226	0.108705	0.646841	0.503855	0.164	0.145	-0.188	0.106	-0.06	0.15	0.300894	0.190838	0.771671	0.0479845	0.283022	-0.059	0.055	0.281374	0	oligo
EPDR1	0.011	0.086	0.203	0.219	0.091	0.142	0.069	0.137	0.408853	0.617266	0.710295	0.305	0.3	0.067	0.143	0.172	0.113	0.583	0.212	0.346691	0.737934	0.254981	0.0123776	0.473165	0.562546	0.0437715	0.261	0.146	0.017	0.111	0.178	0.156	0.14325	0.9667	0.346092	0.177125	0.693857	0	0.058	0.997422	0	neuron
EPHA10	0.059	0.083	0.68	0.211	0.148	0.137	0.144	0.132	0.00566836	0.563546	0.570517	0.19	0.288	0.222	0.139	0.195	0.111	-0.063	0.204	0.661542	0.313706	0.324402	0.579032	0.919675	0.875417	0.247452	0.058	0.14	0.066	0.107	0.209	0.15	0.996801	0.959562	0.375809	0.965309	0.459944	-0.046	0.056	0.407627	0	neuron
EPHA4	0.047	0.082	0.628	0.209	0.121	0.135	0.108	0.131	0.00917272	0.630275	0.684927	0.04	0.286	0.045	0.137	0.153	0.107	0.048	0.202	0.980213	0.987422	0.434245	0.996418	0.987632	0.532151	0.988743	-0.04	0.139	0.133	0.106	0.084	0.149	0.590101	0.525626	0.827175	0.315061	0.539365	-0.026	0.055	0.628502	0	neuron
EPHA5	0.028	0.084	0.706	0.213	0.005	0.138	-0.014	0.134	0.0028882	0.885599	0.784416	0.039	0.292	0.048	0.139	0.035	0.11	-0.101	0.206	0.971734	0.902101	0.95927	0.560453	0.976962	0.940802	0.548064	-0.113	0.142	0.06	0.108	-0.039	0.152	0.397306	0.815898	0.698207	0.326385	0.720644	-0.077	0.056	0.171358	0	neuron
EPHA7	0.053	0.085	0.587	0.217	0.036	0.14	0.003	0.136	0.0206703	0.916362	0.747487	-0.05	0.296	0.033	0.142	0.15	0.111	-0.07	0.21	0.737969	0.90115	0.487255	0.586781	0.800469	0.511166	0.685728	-0.057	0.144	0.065	0.11	0.064	0.154	0.513949	0.933154	0.950512	0.494801	0.564757	-0.057	0.055	0.299337	0	neuron
EPHB2	-0.018	0.087	0.341	0.219	-0.067	0.139	-0.005	0.135	0.123035	0.756754	0.932946	0.108	0.306	-0.039	0.144	0.141	0.114	-0.054	0.211	0.69337	0.902859	0.261895	0.873103	0.664186	0.322337	0.951351	-0.128	0.148	-0.001	0.111	-0.034	0.158	0.523424	0.907056	0.929005	0.48753	0.661252	-0.038	0.057	0.500669	0	microglia.macrophage
EPHB6	0.015	0.082	0.762	0.209	0.069	0.136	0.064	0.131	0.000833026	0.725611	0.742652	0.289	0.286	0.081	0.137	0.099	0.108	0.081	0.203	0.358642	0.678931	0.535331	0.763277	0.512157	0.919719	0.998093	0.161	0.139	0.225	0.106	0.309	0.149	0.372873	0.120749	0.0819377	0.709418	0.464711	-0.027	0.055	0.618148	0	NS
ERAP1	0.015	0.09	-0.227	0.23	-0.103	0.149	-0.083	0.144	0.321831	0.485215	0.551547	0.214	0.314	-0.149	0.15	-0.135	0.118	-0.075	0.222	0.543767	0.34988	0.31104	0.708607	0.2967	0.940558	0.779992	-0.114	0.153	-0.125	0.116	0.222	0.163	0.473881	0.346058	0.264001	0.951519	0.13298	0.047	0.06	0.428061	0	NS
ESAM	0.042	0.09	0.277	0.233	-0.037	0.154	-0.061	0.148	0.341984	0.649631	0.540201	-0.256	0.312	-0.001	0.149	-0.037	0.119	0.031	0.226	0.359073	0.804651	0.593795	0.965261	0.459534	0.848552	0.903822	-0.187	0.153	-0.069	0.118	-0.162	0.167	0.204247	0.459619	0.279126	0.538726	0.912125	-0.016	0.06	0.785737	0	endoth
EXTL2	0.032	0.079	0.627	0.203	0.192	0.131	0.191	0.127	0.00591866	0.285797	0.274709	0.272	0.277	0.141	0.132	0.084	0.104	0.123	0.196	0.407814	0.483129	0.692932	0.66838	0.670474	0.7333	0.938566	-0.071	0.135	0.032	0.103	0.148	0.144	0.510973	0.998557	0.480733	0.535818	0.265686	-0.011	0.051	0.830839	0	neuron
F10	0.027	0.087	-0.224	0.222	0.295	0.143	0.323	0.139	0.287996	0.10018	0.0619137	-0.63	0.303	0.007	0.145	-0.177	0.114	0.051	0.214	0.0380331	0.905385	0.154415	0.917443	0.0581397	0.31631	0.864279	-0.162	0.147	0	0.112	0.229	0.158	0.274192	0.853856	0.259195	0.374181	0.0695794	0.154	0.055	0.00513274	1	BD
F11	-0.018	0.087	-0.202	0.213	0.239	0.139	0.229	0.135	0.417394	0.106491	0.111076	-0.533	0.291	-0.039	0.14	-0.236	0.111	0.137	0.211	0.0907568	0.897619	0.119314	0.494066	0.126203	0.268195	0.4859	-0.157	0.149	-0.023	0.111	0.047	0.153	0.422536	0.973557	0.709805	0.463563	0.33847	0.129	0.054	0.0177327	0	NS
F12	0.042	0.089	-0.072	0.227	0.317	0.147	0.299	0.142	0.637037	0.0989669	0.11372	-0.99	0.31	-0.003	0.148	-0.083	0.116	0.058	0.219	0.00146861	0.79319	0.392407	0.945955	0.00415547	0.670538	0.816543	-0.102	0.151	0.051	0.115	0.105	0.161	0.417055	0.952682	0.729824	0.416274	0.348078	0.115	0.058	0.0482371	1	BD
F13A1	-0.012	0.099	-0.189	0.252	0.12	0.162	0.112	0.157	0.507285	0.474833	0.490211	-0.39	0.336	-0.174	0.16	-0.333	0.13	0.163	0.237	0.279834	0.389169	0.0468924	0.494516	0.560191	0.435972	0.238656	-0.173	0.168	-0.048	0.124	-0.141	0.177	0.413296	0.821855	0.520475	0.545313	0.895098	0.074	0.059	0.212451	0	microglia.macrophage
F13B	-0.027	0.089	-0.475	0.228	0.093	0.147	0.096	0.142	0.0645803	0.471998	0.450173	-0.807	0.311	-0.171	0.149	-0.33	0.117	0.124	0.22	0.0164866	0.409543	0.039038	0.523109	0.0651415	0.395257	0.267068	-0.177	0.151	-0.122	0.115	-0.127	0.162	0.39781	0.517455	0.586807	0.76997	0.819991	0.112	0.055	0.0398514	1	BD
F2	-0.007	0.084	-0.307	0.213	0.298	0.138	0.307	0.133	0.185422	0.0519292	0.0393622	-0.733	0.291	-0.081	0.139	-0.129	0.109	0.045	0.206	0.0172024	0.652294	0.374232	0.812599	0.0436343	0.782059	0.612215	0.022	0.142	0.117	0.108	0.059	0.152	0.858058	0.364951	0.700699	0.589616	0.860443	0.144	0.056	0.0103069	1	BD
F5	-0.058	0.087	-0.328	0.221	-0.157	0.143	-0.117	0.139	0.249603	0.539004	0.707729	0.095	0.303	0.011	0.145	-0.003	0.114	0.218	0.214	0.629071	0.683985	0.700014	0.231688	0.802624	0.939917	0.422025	0.011	0.147	-0.236	0.112	-0.187	0.157	0.689623	0.210905	0.467929	0.174927	0.35542	0.007	0.059	0.912399	0	neuron
F9	0.001	0.086	-0.586	0.218	0.111	0.141	0.116	0.137	0.0115559	0.494197	0.462655	-0.831	0.298	-0.101	0.143	-0.11	0.112	-0.198	0.211	0.00768503	0.540649	0.431222	0.381324	0.027527	0.961553	0.703384	-0.074	0.145	0.011	0.111	-0.003	0.155	0.658819	0.94485	0.982392	0.637756	0.736712	0.114	0.055	0.0411052	1	BD
FABP3	-0.037	0.09	-0.044	0.225	-0.206	0.147	-0.161	0.142	0.979692	0.311874	0.448423	0.712	0.308	0.152	0.151	0.281	0.12	0.362	0.228	0.0198701	0.280346	0.0324619	0.102258	0.101267	0.499441	0.441587	0.685	0.151	0.923	0.114	0.81	0.16	5.3642e-05	1.23096e-10	4.07841e-06	0.203546	0.56819	0.032	0.059	0.587871	0	neuron
FABP5	0	0.095	0.475	0.244	-0.127	0.156	-0.077	0.151	0.0674233	0.47234	0.653567	0.015	0.326	-0.13	0.157	0.061	0.124	0.031	0.236	0.965985	0.479086	0.697036	0.903967	0.688084	0.336849	0.569273	-0.058	0.161	0.254	0.122	-0.079	0.172	0.757287	0.104656	0.685	0.119823	0.930204	-0.043	0.037	0.247693	0	NS
FAIM2	0.074	0.084	0.541	0.214	0.009	0.139	0.013	0.134	0.040628	0.682762	0.694596	0.171	0.293	0.122	0.14	0.134	0.11	0.121	0.207	0.750005	0.766862	0.66238	0.832417	0.880453	0.946956	0.995801	0.22	0.142	0.24	0.109	0.301	0.153	0.381899	0.228658	0.188238	0.907852	0.695334	-0.055	0.054	0.308555	0	neuron
FAM20C	-0.011	0.08	0.171	0.203	0.277	0.131	0.279	0.127	0.3988	0.0537494	0.046184	-0.082	0.277	-0.118	0.133	-0.18	0.104	0.324	0.196	0.806697	0.490029	0.197474	0.113039	0.906009	0.713091	0.0621306	-0.144	0.135	0.083	0.103	0.136	0.144	0.39982	0.472298	0.368722	0.175145	0.155082	0.088	0.053	0.0989004	0	NS
FAM3C	0.047	0.085	0.527	0.217	0.162	0.141	0.157	0.136	0.0381025	0.474698	0.48107	0.15	0.297	0.097	0.142	0.161	0.112	0.078	0.21	0.740683	0.766848	0.416855	0.891802	0.871373	0.719323	0.9419	0.01	0.144	0.154	0.11	0.145	0.155	0.824362	0.448597	0.57818	0.422668	0.522176	-0.013	0.055	0.812594	0	neuron
FAP	0.133	0.095	-0.103	0.251	0.099	0.161	0.056	0.157	0.374653	0.850597	0.665386	-0.445	0.308	0.01	0.155	-0.229	0.121	0.086	0.234	0.0734292	0.50264	0.0190575	0.852538	0.185365	0.221484	0.787174	-0.131	0.156	-0.147	0.12	-0.048	0.186	0.152445	0.0715249	0.386249	0.937332	0.731724	0.041	0.064	0.521273	0	NS
FAT2	-0.028	0.091	0.397	0.233	0.057	0.151	0.048	0.146	0.0860904	0.619063	0.645692	0.278	0.319	-0.073	0.152	-0.087	0.12	0.216	0.225	0.356124	0.800165	0.69656	0.313143	0.319067	0.943976	0.286477	-0.22	0.155	-0.006	0.118	0.152	0.166	0.291922	0.884188	0.338662	0.267503	0.101071	0.046	0.061	0.449113	0	BD
FBLN1	0.044	0.081	-0.006	0.205	0.092	0.133	0.111	0.129	0.81893	0.750185	0.652805	-0.162	0.281	-0.034	0.134	0.134	0.105	0.202	0.199	0.480449	0.619319	0.499493	0.461432	0.679169	0.323709	0.325546	0.032	0.136	-0.099	0.104	-0.177	0.146	0.936451	0.280729	0.182951	0.442158	0.297078	0.028	0.051	0.581556	0	astro
FBLN2	-0.001	0.085	0.67	0.217	0.103	0.14	0.088	0.136	0.00370015	0.51428	0.569084	0.525	0.296	0.359	0.142	0.285	0.111	0.167	0.21	0.0893609	0.0304051	0.0414424	0.456526	0.612497	0.679603	0.449412	0.063	0.144	0.006	0.11	0.132	0.154	0.704984	0.96346	0.449648	0.747857	0.745859	-0.074	0.057	0.193696	0	NS
FBLN5	0.043	0.084	0.247	0.214	-0.105	0.139	-0.091	0.134	0.36949	0.349481	0.384059	-0.136	0.293	0.173	0.14	0.131	0.11	0.155	0.207	0.557496	0.424576	0.523284	0.612404	0.339556	0.809896	0.943643	0.084	0.142	0.159	0.108	0.026	0.152	0.802542	0.398745	0.923606	0.671877	0.779215	-0.027	0.054	0.61893	0	neuron
FBLN7	0.034	0.078	0.606	0.198	-0.151	0.128	-0.191	0.124	0.0067003	0.20275	0.112845	0.473	0.284	0.285	0.135	0.091	0.102	0.06	0.191	0.136997	0.108266	0.658368	0.898804	0.549231	0.246505	0.335135	0.111	0.133	0.137	0.1	0.05	0.145	0.618602	0.419432	0.920089	0.874113	0.754459	-0.16	0.053	0.00239447	0	neuron
FBN1	0.017	0.082	-0.153	0.209	0.115	0.136	0.136	0.131	0.447493	0.522555	0.426493	-0.25	0.287	-0.247	0.137	0.036	0.108	-0.011	0.203	0.372214	0.100121	0.885728	0.899199	0.992496	0.102244	0.334278	0.029	0.139	-0.05	0.106	-0.026	0.149	0.941125	0.621092	0.802168	0.648015	0.789208	0.077	0.054	0.156947	0	neuron
FCGBP	-0.011	0.077	0.098	0.195	0.001	0.126	-0.019	0.122	0.600182	0.935258	0.95545	-0.198	0.267	0.029	0.127	0.008	0.1	0.109	0.189	0.501655	0.79066	0.8838	0.555529	0.443157	0.895061	0.724754	0.01	0.13	-0.125	0.099	-0.051	0.139	0.889897	0.365186	0.796713	0.401767	0.74489	-0.004	0.051	0.941974	0	microglia.macrophage
FCGR2A	0.032	0.088	-0.097	0.218	0.054	0.145	0.053	0.14	0.578743	0.894592	0.896349	0.02	0.299	0.346	0.149	-0.089	0.113	-0.205	0.216	0.967535	0.0696281	0.395182	0.305943	0.327265	0.0194251	0.0357359	0.126	0.148	-0.022	0.112	0.214	0.16	0.588244	0.700793	0.314288	0.41804	0.685933	-0.035	0.056	0.533746	0	microglia.macrophage
FCGR3A	0.076	0.086	0.021	0.225	0.198	0.141	0.191	0.136	0.817918	0.446402	0.457455	-0.343	0.292	0.253	0.143	0.119	0.113	0.189	0.217	0.1701	0.286771	0.75953	0.625932	0.0667269	0.456802	0.8041	0.162	0.142	0.116	0.11	0.205	0.154	0.606974	0.775128	0.459033	0.793978	0.836534	0.039	0.05	0.438204	0	microglia.macrophage
FETUB	-0.05	0.092	-0.304	0.233	0.267	0.151	0.249	0.146	0.305863	0.0650327	0.0743968	-0.631	0.319	-0.266	0.153	-0.17	0.12	-0.025	0.226	0.0811678	0.224453	0.422214	0.919833	0.302773	0.618575	0.375812	-0.12	0.155	0.044	0.118	-0.029	0.166	0.698237	0.532277	0.913826	0.392886	0.688347	0.117	0.06	0.0509479	1	BD
FGA	-0.018	0.081	-0.346	0.206	0.003	0.134	-0.014	0.129	0.13452	0.889389	0.977948	-0.795	0.282	-0.151	0.135	-0.259	0.106	0.136	0.2	0.00842558	0.398553	0.0696868	0.473552	0.0395352	0.524322	0.233177	-0.043	0.137	-0.028	0.105	0.032	0.147	0.874538	0.93652	0.766816	0.93062	0.709122	0.094	0.054	0.0848034	1	BD
FGB	-0.016	0.081	-0.301	0.207	0.012	0.134	0.011	0.13	0.19604	0.855695	0.855882	-0.667	0.284	-0.19	0.136	-0.258	0.107	0.046	0.201	0.0281276	0.272069	0.070727	0.773681	0.129688	0.692299	0.329044	-0.028	0.138	-0.014	0.105	0.046	0.148	0.94353	0.989761	0.712782	0.938694	0.716868	0.086	0.055	0.118326	0	NS
FGFR1	0.003	0.08	0.591	0.205	0.076	0.132	0.098	0.128	0.00702209	0.629452	0.516917	0.299	0.28	0.078	0.134	0.049	0.105	0.222	0.198	0.310862	0.634397	0.726105	0.303806	0.474721	0.867915	0.543661	-0.067	0.136	0.052	0.104	0.194	0.146	0.659978	0.709738	0.247173	0.480111	0.188585	0.001	0.052	0.983955	0	astro
FGFR2	0.028	0.082	0.559	0.209	0.113	0.135	0.162	0.131	0.0169397	0.576447	0.367761	-0.043	0.286	0.006	0.137	0.264	0.107	0.242	0.202	0.813293	0.889821	0.0794042	0.325929	0.878922	0.133357	0.331964	-0.053	0.139	-0.014	0.106	-0.167	0.149	0.619429	0.757609	0.249197	0.820089	0.575775	0.016	0.054	0.766849	0	astro
FGFR3	0.033	0.078	0.536	0.198	0.178	0.129	0.179	0.124	0.0173236	0.320762	0.305468	0.326	0.272	0.236	0.13	0.11	0.102	-0.003	0.192	0.30027	0.180443	0.548489	0.861322	0.764803	0.44036	0.301398	0	0.132	0.008	0.101	0.089	0.141	0.830306	0.845717	0.725301	0.959952	0.642705	-0.059	0.052	0.255609	0	astro
FGG	-0.012	0.081	-0.341	0.206	0.009	0.134	0.008	0.129	0.134396	0.886572	0.890516	-0.709	0.282	-0.13	0.135	-0.199	0.106	0.09	0.2	0.0181641	0.455846	0.16181	0.632747	0.0642696	0.687203	0.360314	-0.061	0.137	-0.031	0.105	0.081	0.147	0.76385	0.890306	0.577287	0.860417	0.481385	0.107	0.055	0.0525525	0	NS
FGL2	-0.027	0.085	0.167	0.218	0.232	0.141	0.239	0.136	0.400941	0.105786	0.0885757	-0.398	0.298	0.154	0.142	0.087	0.112	0.001	0.211	0.232179	0.276818	0.416206	0.900639	0.094417	0.709997	0.547792	-0.023	0.145	0.246	0.11	0.107	0.155	0.984202	0.0525255	0.445799	0.134197	0.536862	0.105	0.054	0.0548391	0	microglia.macrophage
FLNA	0.059	0.075	-0.082	0.193	-0.107	0.12	-0.118	0.116	0.490321	0.226097	0.185072	-0.034	0.251	-0.08	0.124	0.093	0.102	-0.162	0.182	0.722006	0.338846	0.787134	0.258368	0.87127	0.277849	0.706697	0.246	0.128	0.031	0.095	-0.037	0.138	0.211072	0.817357	0.534598	0.174558	0.131882	-0.055	0.047	0.245732	0	endoth
FMOD	-0.024	0.082	-0.1	0.208	-0.105	0.135	-0.059	0.131	0.73319	0.596383	0.818472	-0.042	0.285	0.275	0.136	-0.091	0.107	-0.057	0.201	0.951811	0.0607515	0.622623	0.880138	0.314567	0.0339814	0.172172	0.153	0.138	0.033	0.106	0.032	0.148	0.276243	0.671137	0.73906	0.485054	0.549543	-0.049	0.055	0.374988	0	endoth
FN1	0.095	0.08	0.464	0.204	0.095	0.132	0.099	0.128	0.0893534	0.999859	0.982043	-0.241	0.279	0.283	0.133	0.101	0.105	0.178	0.197	0.247413	0.228069	0.966738	0.695231	0.0898713	0.278951	0.659765	0.118	0.135	0.15	0.103	0.158	0.145	0.886917	0.674876	0.701161	0.846492	0.837846	0.01	0.049	0.835288	0	endoth
FOLR1	-0.082	0.092	-0.39	0.235	0.232	0.152	0.292	0.147	0.216685	0.0689181	0.0266251	0.074	0.321	0.211	0.153	0.353	0.122	0.221	0.227	0.641807	0.102653	0.00455782	0.215584	0.698611	0.465392	0.970804	0.199	0.161	0.315	0.119	-0.097	0.167	0.134427	0.00908454	0.934757	0.55862	0.199698	0.075	0.061	0.222866	0	NS
FOLR2	0.073	0.083	0.317	0.211	0.154	0.136	0.17	0.132	0.275996	0.597541	0.517384	0.225	0.288	0.106	0.138	0.196	0.108	-0.038	0.204	0.611277	0.835002	0.361878	0.613613	0.708697	0.603493	0.557259	0.156	0.14	0.265	0.107	0.095	0.15	0.610434	0.158104	0.896669	0.533256	0.76334	-0.01	0.055	0.847963	0	microglia.macrophage
FRMPD1	0.071	0.093	-0.434	0.237	-0.097	0.153	-0.041	0.149	0.0455129	0.332958	0.508949	-0.33	0.324	-0.233	0.155	0.03	0.122	0.128	0.229	0.235655	0.0934992	0.786023	0.818509	0.787324	0.178944	0.191166	-0.041	0.158	-0.16	0.12	-0.46	0.169	0.542288	0.130983	0.00568409	0.543156	0.0693322	0.044	0.058	0.442488	0	neuron
FRRS1L	0.051	0.089	0.69	0.216	0.029	0.142	0.054	0.137	0.00578452	0.89134	0.983391	-0.028	0.296	-0.047	0.15	0.053	0.116	-0.067	0.214	0.799084	0.572885	0.985483	0.609069	0.95379	0.591775	0.938154	-0.067	0.16	-0.019	0.115	-0.065	0.158	0.522757	0.630822	0.517247	0.805099	0.994439	-0.072	0.057	0.206505	0	neuron
FRZB	0.003	0.08	0.282	0.204	0.055	0.132	0.093	0.128	0.199252	0.730907	0.540023	0.148	0.279	0.174	0.133	0.105	0.105	-0.082	0.197	0.619479	0.274136	0.439312	0.689629	0.932725	0.682958	0.283177	0.083	0.136	0.151	0.103	0.517	0.145	0.616979	0.261164	0.00188443	0.684383	0.0285625	0.023	0.054	0.668171	0	endoth
FSCN1	-0.063	0.087	-0.048	0.218	-0.194	0.139	-0.145	0.135	0.948734	0.410223	0.594132	0.577	0.305	0.031	0.157	0.266	0.113	0.01	0.221	0.044223	0.595426	0.0204085	0.75743	0.10997	0.218643	0.937445	0.267	0.15	0.324	0.113	0.359	0.165	0.0581328	0.00681325	0.0217914	0.760672	0.680241	0.015	0.058	0.798162	0	NS
FSTL1	0.014	0.083	-0.195	0.212	-0.005	0.137	0.045	0.133	0.355392	0.902211	0.836552	-0.05	0.29	-0.137	0.139	0.101	0.109	0.122	0.205	0.831695	0.352678	0.525511	0.625535	0.787129	0.174488	0.295114	0.177	0.141	0.042	0.108	0.098	0.151	0.326848	0.838138	0.622742	0.442316	0.7046	0.055	0.053	0.297954	0	astro
FSTL3	0.041	0.089	0.151	0.237	0.243	0.149	0.325	0.144	0.65679	0.224602	0.0814273	-0.502	0.313	0.332	0.151	0.206	0.12	0.064	0.221	0.0957567	0.0964415	0.262774	0.923231	0.0161606	0.508099	0.314162	0.11	0.153	0.434	0.115	0.451	0.164	0.695363	0.00712953	0.0263096	0.0874261	0.127414	0.136	0.059	0.0203978	0	NS
FSTL4	0.013	0.079	0.381	0.202	0.073	0.131	0.052	0.126	0.0856979	0.683174	0.783812	0.243	0.276	0.104	0.132	0.034	0.104	0.295	0.195	0.423242	0.555607	0.867856	0.179118	0.647953	0.677442	0.415817	0.044	0.134	-0.11	0.102	0.059	0.144	0.841461	0.346103	0.777302	0.354838	0.940832	-0.036	0.054	0.49805	0	neuron
FSTL5	-0.033	0.085	0.123	0.217	0.136	0.141	0.095	0.136	0.498826	0.289406	0.409194	-0.008	0.297	-0.108	0.142	-0.029	0.112	0.212	0.21	0.934066	0.653756	0.977686	0.278677	0.76089	0.662332	0.207245	0.014	0.144	-0.062	0.11	0.139	0.155	0.780471	0.836256	0.326341	0.671123	0.553709	0.056	0.058	0.333445	0	neuron
FUCA1	-0.05	0.084	-0.221	0.213	-0.01	0.138	0.017	0.133	0.448972	0.797004	0.661534	-0.019	0.292	-0.221	0.139	0.008	0.109	0.171	0.206	0.920044	0.29385	0.674032	0.320183	0.532005	0.193613	0.115236	0.123	0.142	-0.001	0.108	-0.278	0.152	0.298984	0.725367	0.185055	0.479604	0.0531658	0.024	0.055	0.670025	0	microglia.macrophage
FUCA2	-0.041	0.088	-0.225	0.227	-0.024	0.144	0.003	0.139	0.444017	0.916002	0.78376	-0.078	0.318	-0.376	0.147	0.04	0.114	0.089	0.215	0.909432	0.0507887	0.571425	0.574334	0.395276	0.0243604	0.0737764	-0.09	0.149	0.079	0.113	-0.378	0.158	0.778172	0.405983	0.0606642	0.361096	0.184525	0.059	0.056	0.296759	0	NS
GAA	-0.02	0.08	0.325	0.204	-0.072	0.132	-0.087	0.128	0.111929	0.730482	0.64588	0.141	0.279	0.123	0.133	0.182	0.105	0.372	0.197	0.578654	0.360008	0.123674	0.0650117	0.95162	0.722326	0.294126	0.167	0.135	0.337	0.103	0.263	0.145	0.240733	0.00682147	0.0856854	0.310857	0.626262	-0.024	0.051	0.635988	0	microglia.macrophage
GALNS	0.068	0.09	-0.038	0.22	0.363	0.143	0.313	0.138	0.649363	0.0701636	0.122245	0.405	0.325	0.038	0.148	0.256	0.118	0.556	0.213	0.31838	0.862021	0.200522	0.0344049	0.30452	0.242956	0.0456659	0.242	0.15	-0.154	0.114	0.169	0.157	0.326036	0.127366	0.575136	0.0334766	0.735083	0.086	0.059	0.147093	0	NS
GALNT1	0.02	0.083	0.136	0.2	-0.171	0.135	-0.184	0.13	0.587147	0.209025	0.166465	0.011	0.303	-0.191	0.139	-0.137	0.117	-0.268	0.209	0.97783	0.189199	0.263308	0.195885	0.542267	0.761074	0.757233	-0.049	0.144	-0.197	0.106	-0.154	0.151	0.679624	0.106663	0.30461	0.399448	0.611352	-0.07	0.053	0.185153	0	NS
GALNT10	0.056	0.082	0.102	0.209	0.163	0.135	0.16	0.131	0.835482	0.485325	0.488622	-0.091	0.286	-0.149	0.136	0.101	0.107	0.268	0.202	0.619986	0.199733	0.741152	0.330932	0.856599	0.148859	0.0879316	0.152	0.139	-0.034	0.106	0.094	0.149	0.556132	0.501574	0.82467	0.279914	0.772884	0.06	0.05	0.22813	0	NS
GALNT13	0.008	0.086	0.456	0.216	0.182	0.14	0.167	0.135	0.0509351	0.272717	0.305303	0.158	0.295	-0.092	0.141	0.058	0.111	0.216	0.209	0.62678	0.543359	0.722783	0.355503	0.44365	0.400424	0.220511	0.074	0.145	-0.01	0.109	0.206	0.153	0.697113	0.896208	0.256322	0.637119	0.531144	0.021	0.056	0.710611	0	neuron
GALNT15	0.012	0.095	0.097	0.234	0.054	0.155	-0.008	0.149	0.732114	0.809771	0.904979	0.512	0.346	0.111	0.163	-0.156	0.127	-0.414	0.232	0.163208	0.597299	0.283075	0.0879248	0.292045	0.187864	0.0625736	0.052	0.164	0.145	0.126	-0.068	0.175	0.832188	0.39939	0.682341	0.648863	0.612923	-0.105	0.063	0.0957233	0	endoth
GALNT16	0.037	0.101	0.633	0.251	-0.074	0.154	-0.082	0.149	0.0253641	0.527214	0.486786	0.061	0.351	-0.099	0.153	0.201	0.122	0.042	0.23	0.949232	0.454243	0.293447	0.986406	0.675696	0.122018	0.609187	0.031	0.166	-0.018	0.125	0.166	0.178	0.973724	0.728637	0.519955	0.811553	0.576781	-0.065	0.06	0.277138	0	NS
GALNT18	0	0.078	0.315	0.199	0.149	0.129	0.132	0.125	0.137439	0.310737	0.353547	0.283	0.273	0.005	0.13	0.112	0.102	0.124	0.193	0.319097	0.973784	0.381785	0.549463	0.356769	0.514334	0.608241	0.125	0.132	-0.048	0.101	0.134	0.142	0.422471	0.710991	0.405618	0.295289	0.962725	-0.018	0.052	0.725075	0	NS
GALNT2	0.047	0.086	0.239	0.218	-0.01	0.141	0.012	0.136	0.408063	0.723066	0.824596	0.339	0.298	0.077	0.142	0.054	0.112	0.198	0.211	0.348227	0.85755	0.958938	0.504621	0.427717	0.900058	0.632236	0.041	0.145	0.013	0.11	0.018	0.155	0.971764	0.809606	0.871186	0.876621	0.91546	-0.053	0.055	0.336858	0	NS
GALNT7	0.01	0.076	0.373	0.195	0.006	0.126	0.031	0.122	0.0794117	0.974169	0.880276	0.28	0.266	0.182	0.127	0.175	0.1	0.26	0.188	0.331274	0.24792	0.190334	0.217269	0.739884	0.962994	0.72978	0.166	0.129	0.138	0.099	0.116	0.138	0.304513	0.310657	0.500205	0.859144	0.791351	-0.025	0.049	0.611067	0	NS
GANAB	-0.006	0.077	0.41	0.196	-0.118	0.127	-0.165	0.123	0.0462059	0.43974	0.258371	0.212	0.268	0.098	0.128	0.029	0.101	0.056	0.189	0.433932	0.484648	0.780784	0.760572	0.700648	0.666393	0.851599	-0.086	0.13	-0.175	0.099	-0.17	0.14	0.604854	0.182669	0.302305	0.579427	0.657753	-0.105	0.052	0.0458456	0	NS
GAP43	0.013	0.093	0.515	0.237	0.012	0.153	-0.022	0.148	0.0463234	0.998578	0.840466	0.909	0.324	0.315	0.155	0.475	0.122	0.43	0.229	0.00814853	0.0950669	0.00259374	0.0910567	0.0980791	0.415688	0.677959	0.467	0.157	0.726	0.12	0.849	0.169	0.0141642	3.96382e-06	1.4788e-05	0.187144	0.0982898	-0.013	0.061	0.834436	0	neuron
GAPDH	-0.037	0.086	0.404	0.22	0.013	0.142	-0.015	0.137	0.059144	0.755827	0.888946	0.599	0.3	0.13	0.144	0.133	0.113	0.277	0.212	0.0425847	0.318088	0.229291	0.169062	0.159182	0.988604	0.565927	0.273	0.146	0.279	0.111	0.555	0.156	0.070879	0.0262543	0.00088742	0.973119	0.186091	0.01	0.053	0.847799	0	NS
GAS6	0.092	0.09	0.37	0.228	0.267	0.148	0.259	0.143	0.253581	0.298589	0.307434	0.55	0.312	-0.044	0.149	0.236	0.117	0.41	0.221	0.160025	0.435284	0.33057	0.181913	0.0862578	0.138863	0.0888835	0.124	0.152	0.125	0.116	0.235	0.162	0.861447	0.827098	0.439352	0.995166	0.615452	0.029	0.056	0.605022	0	microglia.macrophage
GBA	-0.013	0.085	0.074	0.228	-0.011	0.14	-0.036	0.135	0.718522	0.991489	0.883849	0.092	0.303	-0.119	0.145	-0.156	0.115	-0.194	0.215	0.737434	0.525888	0.312511	0.430478	0.528105	0.840065	0.771452	0.186	0.142	-0.19	0.111	0.26	0.155	0.234248	0.207905	0.118419	0.0348918	0.724121	-0.026	0.056	0.648522	0	astro
GC	-0.019	0.088	-0.608	0.224	0.295	0.145	0.282	0.14	0.0136848	0.05627	0.0601063	-0.603	0.306	-0.056	0.146	-0.109	0.115	-0.056	0.217	0.0676554	0.832527	0.534749	0.873952	0.106404	0.772511	0.997373	0.03	0.149	0.004	0.113	-0.091	0.159	0.778721	0.8723	0.69321	0.889068	0.579994	0.112	0.059	0.0576795	1	BD
GDA	0.008	0.084	0.42	0.214	0.094	0.139	0.088	0.134	0.0705114	0.586303	0.604047	1.062	0.293	0.296	0.14	0.522	0.11	0.457	0.207	0.00059979	0.0789335	0.000214176	0.0447412	0.0185571	0.201232	0.520791	0.438	0.142	0.708	0.109	0.765	0.153	0.0103227	5.72803e-07	1.41984e-05	0.127766	0.116481	0.003	0.058	0.957254	0	neuron
GDF11	0.017	0.086	0.397	0.213	-0.124	0.138	-0.132	0.134	0.0946711	0.370867	0.332857	0.207	0.306	0.028	0.143	-0.041	0.111	-0.242	0.206	0.55072	0.946324	0.675919	0.245866	0.59561	0.698159	0.281521	-0.139	0.146	-0.071	0.108	-0.021	0.154	0.362693	0.525792	0.828583	0.706682	0.576884	-0.091	0.056	0.106747	0	NS
GDI1	0.02	0.09	0.452	0.228	0.007	0.148	-0.037	0.143	0.0753999	0.937398	0.72746	1.022	0.312	0.279	0.149	0.438	0.117	0.495	0.221	0.00217329	0.137541	0.00461842	0.0462628	0.0318723	0.399005	0.418803	0.7	0.152	0.917	0.116	0.903	0.163	0.0001504	2.19318e-09	2.11405e-06	0.248993	0.359041	-0.038	0.061	0.528303	0	NS
GDI2	-0.053	0.081	-0.102	0.221	-0.288	0.126	-0.282	0.122	0.832673	0.104341	0.104	0.107	0.262	-0.023	0.131	0.018	0.107	-0.19	0.2	0.560473	0.84408	0.589632	0.524386	0.657149	0.806639	0.485476	0.049	0.14	0.212	0.105	0.029	0.145	0.526557	0.0445504	0.613075	0.343765	0.919633	-0.039	0.046	0.405036	0	NS
GFRA2	0.046	0.08	0.749	0.205	0.039	0.133	0.03	0.128	0.00129816	0.963479	0.913061	0.192	0.28	0.02	0.134	0.136	0.105	0.059	0.198	0.618226	0.866146	0.49353	0.952755	0.579445	0.490116	0.870408	0.024	0.136	0.053	0.104	0.132	0.146	0.892184	0.95934	0.604282	0.866629	0.589707	-0.059	0.053	0.271719	0	neuron
GGCT	-0.025	0.095	0.685	0.235	-0.118	0.154	-0.124	0.149	0.00477741	0.592486	0.558193	1.208	0.322	0.269	0.155	0.134	0.124	0.177	0.233	0.000263951	0.106943	0.30654	0.421581	0.00867823	0.493865	0.74085	0.343	0.16	0.493	0.119	0.459	0.167	0.0507252	0.000784728	0.0115427	0.446386	0.617297	-0.094	0.055	0.0884776	0	neuron
GGH	-0.01	0.084	0.032	0.214	-0.055	0.138	-0.053	0.134	0.852804	0.77226	0.780978	0.199	0.292	0.075	0.14	-0.155	0.11	0.385	0.207	0.491738	0.601513	0.29204	0.0760859	0.701089	0.191963	0.214002	-0.054	0.142	-0.186	0.108	0.016	0.152	0.794045	0.202297	0.880446	0.452814	0.737973	-0.011	0.057	0.847554	0	neuron
GLDN	0.001	0.084	-0.006	0.215	-0.123	0.139	-0.177	0.135	0.976262	0.432358	0.248899	0.085	0.294	-0.19	0.141	-0.089	0.11	0.277	0.208	0.78233	0.245623	0.517261	0.21765	0.39671	0.568928	0.0625777	-0.029	0.143	-0.016	0.109	0.008	0.153	0.859112	0.908007	0.963623	0.937725	0.856861	-0.006	0.058	0.922113	0	oligo
GLG1	-0.017	0.085	0.36	0.215	-0.025	0.139	-0.038	0.134	0.0988634	0.959451	0.895432	0.816	0.308	0.119	0.143	0.254	0.112	0.213	0.208	0.0094843	0.415834	0.052778	0.303086	0.0400687	0.452659	0.707256	0.32	0.146	0.147	0.109	0.211	0.155	0.0485815	0.238536	0.192764	0.335689	0.607418	-0.08	0.056	0.158632	0	NS
GLRX	0.062	0.084	0.041	0.223	0.14	0.138	0.175	0.133	0.926926	0.618128	0.46215	0.51	0.321	-0.221	0.144	0.167	0.112	0.094	0.205	0.178279	0.0892997	0.452095	0.885431	0.0376385	0.0317328	0.207233	0.14	0.146	0.41	0.108	0.431	0.155	0.646244	0.0122764	0.0355178	0.133525	0.170339	0.088	0.054	0.0998985	0	microglia.macrophage
GM2A	0.035	0.088	0.615	0.223	0.099	0.145	0.086	0.14	0.014686	0.69463	0.751042	0.023	0.305	0.093	0.146	0.121	0.115	0.074	0.216	0.970388	0.732743	0.54894	0.867348	0.835685	0.879444	0.940353	0.063	0.148	0.154	0.113	0.16	0.159	0.872237	0.408889	0.487239	0.621256	0.654149	-0.034	0.057	0.547868	0	NS
GMFB	0.003	0.091	0.485	0.231	-0.03	0.151	-0.04	0.146	0.0497942	0.845253	0.79364	0.517	0.316	0.153	0.151	0.362	0.12	0.254	0.223	0.119043	0.396995	0.0171273	0.296741	0.297855	0.275149	0.706613	0.23	0.156	0.616	0.119	0.564	0.169	0.21485	5.33358e-05	0.00329337	0.046811	0.145963	-0.02	0.06	0.742783	0	NS
GNAS	-0.011	0.09	-0.244	0.221	-0.165	0.147	-0.167	0.141	0.32107	0.350546	0.332916	-0.225	0.302	-0.236	0.151	-0.073	0.118	-0.294	0.23	0.497794	0.19939	0.673191	0.248093	0.97322	0.390837	0.832281	-0.344	0.154	-0.241	0.114	-0.152	0.161	0.0640008	0.114382	0.438219	0.587018	0.38873	0.023	0.06	0.704906	0	neuron
GNPTG	-0.01	0.092	0.138	0.235	0.213	0.151	0.287	0.147	0.551198	0.193364	0.0772805	0.174	0.321	0.033	0.153	-0.019	0.12	0.338	0.226	0.580822	0.807799	0.954433	0.154185	0.689916	0.787542	0.263642	0.184	0.156	0.039	0.119	0.307	0.167	0.288432	0.742166	0.094342	0.454042	0.588554	0.07	0.057	0.219769	0	NS
GNS	-0.063	0.089	0.131	0.225	-0.031	0.146	-0.01	0.141	0.415331	0.842338	0.73862	0.177	0.323	0.18	0.147	-0.028	0.116	0.233	0.218	0.472246	0.157211	0.80718	0.20595	0.993046	0.262076	0.840104	0.147	0.149	-0.188	0.115	0.023	0.16	0.231467	0.395488	0.635251	0.0724887	0.569435	-0.022	0.058	0.707485	0	NS
GOLIM4	0.009	0.086	0.406	0.22	-0.171	0.143	-0.186	0.138	0.0908021	0.263911	0.214622	0.176	0.301	0.024	0.144	0.106	0.113	-0.022	0.213	0.595347	0.93144	0.497843	0.889589	0.647979	0.653197	0.856738	-0.069	0.146	-0.016	0.112	-0.003	0.157	0.646655	0.859853	0.946232	0.767977	0.755062	-0.094	0.055	0.0866244	0	astro
GOLM1	0.004	0.08	0.321	0.205	0.059	0.133	0.064	0.128	0.145022	0.711655	0.680626	0.148	0.281	0.137	0.134	0.204	0.105	0.116	0.198	0.621837	0.393174	0.129902	0.598534	0.97336	0.694369	0.928769	0.079	0.136	0.159	0.104	0.154	0.146	0.635721	0.239936	0.363891	0.637089	0.708258	-0.017	0.05	0.732231	0	neuron
GOT1	0.007	0.091	0.556	0.231	0.038	0.15	0.03	0.145	0.0256428	0.852505	0.887435	0.718	0.316	0.448	0.151	0.425	0.119	0.547	0.224	0.0312612	0.0127012	0.00519514	0.025249	0.441016	0.901733	0.715348	0.288	0.154	0.612	0.117	0.635	0.165	0.119692	5.7055e-05	0.00081183	0.0898119	0.122688	-0.017	0.061	0.783918	0	neuron
GOT2	-0.023	0.082	0.376	0.209	0.16	0.135	0.14	0.131	0.0729834	0.23424	0.276329	0.915	0.286	0.091	0.137	0.177	0.107	0.132	0.202	0.00174459	0.47447	0.137825	0.475904	0.00953865	0.6191	0.866908	0.44	0.139	0.437	0.106	0.437	0.149	0.00470436	0.000697275	0.00665327	0.98902	0.987278	-0.075	0.056	0.181623	0	neuron
GPC1	-0.011	0.079	0.415	0.202	-0.006	0.131	-0.035	0.126	0.0474686	0.975213	0.863488	0.423	0.276	0.109	0.132	0.165	0.104	0.278	0.195	0.132546	0.43641	0.178091	0.170074	0.305522	0.740422	0.474277	0.141	0.134	-0.105	0.102	0.153	0.144	0.33684	0.471304	0.314339	0.141711	0.948494	-0.054	0.054	0.318207	0	astro
GPLD1	-0.099	0.084	-0.374	0.215	0.15	0.139	0.101	0.135	0.227567	0.11514	0.195122	-0.748	0.294	-0.219	0.141	-0.359	0.11	-0.304	0.208	0.0343792	0.46366	0.0603877	0.358641	0.1037	0.428573	0.73316	-0.146	0.143	-0.3	0.109	-0.449	0.153	0.778882	0.146624	0.0439251	0.383653	0.146266	0.013	0.055	0.81833	0	neuron
GPNMB	0.014	0.088	-0.237	0.218	-0.063	0.14	-0.045	0.135	0.280109	0.627938	0.704428	0.422	0.314	-0.044	0.15	0.025	0.116	-0.307	0.211	0.209514	0.735734	0.93636	0.157693	0.178979	0.708588	0.30801	-0.146	0.151	-0.011	0.11	-0.055	0.159	0.361607	0.862529	0.701367	0.462314	0.674674	-0.027	0.058	0.642003	0	oligo
GPR158	0.016	0.088	0.293	0.223	0.015	0.144	0.019	0.14	0.241419	0.999375	0.98094	0.148	0.305	-0.004	0.149	0.083	0.114	0.154	0.221	0.676287	0.911103	0.639753	0.55883	0.653686	0.642177	0.55274	-0.174	0.148	0.018	0.113	0.132	0.159	0.275927	0.9851	0.519363	0.296251	0.158292	0.028	0.054	0.606634	0	neuron
GPR37	-0.002	0.087	0.363	0.222	-0.051	0.144	-0.025	0.139	0.122908	0.764444	0.88246	0.447	0.304	0.114	0.145	0.241	0.114	-0.025	0.215	0.157235	0.496654	0.0906536	0.91916	0.322224	0.487937	0.592171	0.132	0.148	0.149	0.113	0.088	0.158	0.441431	0.294253	0.618004	0.925881	0.838521	-0.069	0.055	0.21204	0	oligo
GPR37L1	-0.003	0.093	0.06	0.237	-0.225	0.155	-0.257	0.15	0.802643	0.205707	0.136809	0.294	0.34	-0.204	0.155	0.126	0.122	-0.129	0.229	0.400596	0.266266	0.40211	0.608443	0.18209	0.0925404	0.786101	0.044	0.159	-0.007	0.121	-0.187	0.169	0.803381	0.977076	0.335498	0.796945	0.318261	-0.085	0.055	0.119596	0	astro
GPX3	-0.03	0.085	0.331	0.216	-0.005	0.14	0.053	0.135	0.117274	0.874279	0.591449	-0.126	0.296	0.235	0.141	-0.051	0.111	0.374	0.209	0.75465	0.109626	0.879573	0.0734406	0.269506	0.109333	0.58015	0.018	0.144	0.083	0.11	-0.019	0.154	0.779186	0.421079	0.950536	0.715525	0.862206	0.015	0.057	0.792992	1	endoth
GRIA2	0.044	0.086	0.68	0.217	0.125	0.143	0.15	0.138	0.00608143	0.614324	0.500431	0.025	0.312	0.266	0.147	0.279	0.114	0.268	0.21	0.95296	0.191448	0.0987206	0.322987	0.481921	0.94511	0.99517	0.171	0.149	0.191	0.113	-0.102	0.159	0.462077	0.302056	0.417107	0.914576	0.208362	-0.069	0.058	0.239493	0	neuron
GRIA4	0.029	0.085	0.48	0.218	0.063	0.141	0.024	0.136	0.0517034	0.833892	0.976143	0.253	0.298	-0.041	0.142	0.005	0.112	0.129	0.21	0.47091	0.673042	0.864069	0.658643	0.372266	0.797565	0.502401	-0.087	0.145	-0.104	0.11	0.118	0.155	0.494221	0.345397	0.612065	0.926768	0.331768	-0.032	0.056	0.569907	0	neuron
GRN	0.055	0.088	0.189	0.223	-0.147	0.145	-0.094	0.141	0.57311	0.219721	0.353755	0.354	0.305	0.295	0.149	0.269	0.116	0.41	0.215	0.346282	0.164971	0.140464	0.12698	0.860639	0.889284	0.660373	0.141	0.148	0.181	0.116	0.126	0.161	0.622492	0.388659	0.695586	0.829971	0.946579	-0.075	0.053	0.160227	0	microglia.macrophage
GSN	0.054	0.079	-0.135	0.202	0.261	0.131	0.273	0.126	0.37793	0.163358	0.131701	-0.095	0.276	0.131	0.132	0.065	0.104	0.309	0.195	0.603265	0.620458	0.934856	0.22696	0.459854	0.693416	0.450357	0.032	0.134	0.307	0.102	0.215	0.144	0.889545	0.053396	0.323381	0.100684	0.351342	0.112	0.05	0.0245586	1	NS
GSS	-0.011	0.087	0.381	0.222	0.068	0.144	0.032	0.139	0.098386	0.630374	0.788259	1.025	0.304	0.211	0.145	0.281	0.116	0.088	0.215	0.00115553	0.192318	0.0442448	0.669035	0.0159024	0.706344	0.635476	0.399	0.148	0.585	0.113	0.405	0.158	0.0186598	4.09275e-05	0.0210556	0.311154	0.978138	-0.101	0.059	0.0868294	0	NS
GSTO1	0.02	0.087	0.21	0.218	0.025	0.141	0.016	0.136	0.411637	0.976069	0.978105	0.626	0.298	-0.077	0.142	-0.118	0.113	0.045	0.211	0.0515511	0.559989	0.330234	0.911036	0.0330834	0.821439	0.628415	0.174	0.148	0.289	0.112	0.16	0.157	0.377615	0.0611222	0.433272	0.531099	0.948631	-0.052	0.054	0.335985	0	NS
GSTP1	0.07	0.084	0.569	0.214	-0.008	0.139	-0.03	0.134	0.0285964	0.620862	0.513434	1.02	0.308	0.096	0.143	0.217	0.112	-0.091	0.207	0.00303957	0.875726	0.290365	0.47096	0.00647168	0.500541	0.457392	-0.037	0.145	0.238	0.109	0.252	0.155	0.526651	0.225615	0.297924	0.125862	0.171796	-0.073	0.056	0.196304	0	NS
HABP2	-0.021	0.084	-0.428	0.214	0.22	0.138	0.223	0.134	0.0731899	0.126114	0.111413	-0.817	0.292	-0.189	0.14	-0.222	0.11	-0.142	0.207	0.00918529	0.304083	0.145374	0.585334	0.0526342	0.852383	0.85207	-0.075	0.142	-0.046	0.108	-0.112	0.152	0.74506	0.855216	0.599387	0.869487	0.860841	0.121	0.056	0.0320697	1	NS
HAPLN4	0.048	0.085	0.49	0.206	0.341	0.132	0.367	0.128	0.0450203	0.0528791	0.0302467	-0.31	0.268	-0.001	0.134	0.134	0.11	-0.056	0.204	0.203896	0.759278	0.528261	0.635655	0.300646	0.431219	0.820709	0.27	0.141	0.23	0.103	0.241	0.149	0.179923	0.174564	0.25358	0.81522	0.887286	0.039	0.05	0.43331	0	neuron
HAVCR2	0.07	0.1	0.24	0.25	-0.155	0.162	-0.141	0.156	0.524455	0.220385	0.235667	0.193	0.334	0.264	0.161	0.199	0.133	-0.174	0.236	0.726222	0.307397	0.433681	0.33905	0.847014	0.753813	0.125478	-0.009	0.173	0.086	0.129	0.255	0.181	0.694518	0.925651	0.366181	0.658887	0.291	-0.062	0.057	0.281729	0	microglia.macrophage
HBB	0.002	0.078	-0.263	0.199	-0.021	0.129	-0.079	0.125	0.212128	0.876763	0.571021	-0.252	0.273	-0.137	0.13	-0.135	0.102	0.022	0.192	0.373005	0.364098	0.288719	0.922771	0.702188	0.991481	0.495235	0.2	0.132	-0.149	0.101	-0.125	0.142	0.201256	0.243169	0.430081	0.0339124	0.0918849	-0.03	0.052	0.559671	0	endoth
HBD	0.024	0.083	-0.319	0.213	-0.097	0.137	-0.131	0.133	0.129178	0.431495	0.30549	-0.122	0.307	-0.135	0.136	-0.172	0.109	-0.255	0.2	0.64683	0.321658	0.152248	0.197518	0.970171	0.829983	0.620208	0.108	0.137	-0.21	0.106	-0.187	0.15	0.604182	0.0851584	0.215322	0.0622132	0.144925	-0.05	0.048	0.298736	0	BD
HEG1	0.05	0.08	0.305	0.203	0.24	0.133	0.222	0.128	0.238896	0.207487	0.240842	0.326	0.278	-0.014	0.133	0.129	0.105	0.12	0.197	0.341782	0.677556	0.553192	0.741853	0.269285	0.396858	0.57131	0.001	0.135	0.186	0.103	0.082	0.145	0.75737	0.302143	0.849219	0.271959	0.684761	0.013	0.051	0.79229	0	endoth
HEXA	-0.036	0.085	-0.023	0.218	-0.111	0.141	-0.117	0.136	0.9551	0.639156	0.601522	0.258	0.298	-0.018	0.142	0.082	0.112	0.203	0.211	0.34494	0.91553	0.400814	0.293963	0.403323	0.577141	0.385755	-0.044	0.145	-0.175	0.11	-0.224	0.155	0.962185	0.320671	0.283301	0.46443	0.393413	-0.026	0.054	0.630772	0	NS
HEXB	-0.029	0.09	0.063	0.228	-0.051	0.148	-0.064	0.143	0.703433	0.897566	0.830718	0.05	0.312	0.03	0.149	-0.061	0.117	0.402	0.221	0.808399	0.735192	0.829823	0.0704696	0.95414	0.630627	0.163283	0.006	0.152	-0.214	0.116	-0.002	0.163	0.844595	0.211367	0.880743	0.245277	0.973797	-0.01	0.059	0.866147	0	microglia.macrophage
HGFAC	0	0.085	-0.589	0.218	0.177	0.141	0.189	0.136	0.0111914	0.268111	0.224939	-0.636	0.298	0.002	0.142	-0.188	0.112	0.015	0.211	0.0407442	0.990119	0.180229	0.945024	0.0532276	0.290315	0.957224	-0.011	0.145	-0.115	0.11	-0.005	0.155	0.951475	0.414805	0.980228	0.561737	0.977374	0.124	0.056	0.0260207	1	BD
HLA-DRA	-0.043	0.098	0.095	0.276	-0.103	0.156	-0.116	0.15	0.629319	0.734295	0.673204	1.275	0.372	0.058	0.169	0.296	0.13	-0.087	0.256	0.00062978	0.598016	0.0348585	0.873459	0.00292809	0.258433	0.634288	-0.075	0.165	-0.031	0.126	-0.13	0.175	0.871371	0.939504	0.659368	0.83266	0.815435	-0.103	0.065	0.112799	0	microglia.macrophage
HP	-0.038	0.084	-0.15	0.214	0.191	0.139	0.179	0.134	0.621589	0.146487	0.158961	-0.656	0.293	-0.13	0.14	-0.118	0.11	0.316	0.207	0.0430262	0.569971	0.558712	0.112766	0.105199	0.944944	0.0739874	-0.078	0.142	-0.008	0.108	0.064	0.152	0.807837	0.828396	0.558968	0.689724	0.496119	0.137	0.057	0.0164264	0	astro
HPR	-0.087	0.09	-0.231	0.224	0.221	0.148	0.196	0.142	0.545578	0.0646384	0.0798509	-0.576	0.313	0.033	0.149	-0.19	0.12	0.247	0.216	0.133181	0.492986	0.485972	0.152006	0.0788004	0.239625	0.412506	-0.043	0.154	-0.029	0.116	0.254	0.169	0.808099	0.693385	0.0707338	0.938759	0.192094	0.151	0.059	0.0106206	0	astro
HPRT1	-0.005	0.095	0.153	0.243	-0.068	0.154	-0.076	0.149	0.541911	0.720489	0.67604	0.762	0.325	0.347	0.155	0.311	0.122	0.576	0.23	0.0239527	0.0534685	0.0401695	0.0192864	0.249116	0.854304	0.40872	0.318	0.159	0.694	0.122	0.785	0.169	0.084678	8.15297e-06	4.52807e-05	0.0580215	0.0439593	0.046	0.063	0.464675	0	neuron
HPX	-0.026	0.09	-0.505	0.229	0.172	0.148	0.186	0.143	0.0491492	0.239532	0.196804	-1.099	0.313	-0.081	0.149	-0.044	0.117	-0.073	0.221	0.00105704	0.752051	0.902932	0.843876	0.00341602	0.843563	0.974965	-0.012	0.152	-0.125	0.116	-0.139	0.163	0.93905	0.500688	0.539521	0.54931	0.567992	0.124	0.06	0.0407719	1	BD
HRG	-0.008	0.081	-0.578	0.207	0.262	0.134	0.231	0.129	0.0096514	0.075821	0.105964	-0.507	0.283	-0.04	0.135	-0.196	0.106	-0.17	0.2	0.0906381	0.839438	0.158351	0.451571	0.135534	0.360101	0.589038	-0.102	0.137	0.002	0.105	-0.013	0.147	0.560398	0.940203	0.978255	0.542424	0.65637	0.095	0.055	0.0857058	1	BD
HS6ST2	0.037	0.084	0.348	0.203	-0.053	0.135	-0.101	0.13	0.151289	0.555231	0.357434	0.111	0.292	-0.098	0.141	-0.001	0.11	-0.06	0.206	0.806192	0.410161	0.782295	0.662985	0.51691	0.583797	0.87932	0.005	0.139	0.005	0.104	-0.053	0.151	0.849157	0.8139	0.598771	0.999069	0.774916	-0.076	0.054	0.160424	0	neuron
HS6ST3	0.061	0.083	0.613	0.212	0.06	0.137	0.045	0.132	0.0144104	0.994467	0.913389	0.066	0.29	-0.027	0.138	0.14	0.109	0.103	0.205	0.987317	0.585304	0.56354	0.847702	0.771589	0.339473	0.597051	-0.104	0.141	0.062	0.107	0.085	0.151	0.318109	0.996352	0.887178	0.343906	0.357876	-0.009	0.056	0.865247	0	neuron
HSP90B1	0.045	0.092	0.469	0.236	0.195	0.153	0.187	0.148	0.0910303	0.386659	0.400356	0.38	0.322	0.179	0.154	0.163	0.121	0.223	0.228	0.319359	0.457473	0.438477	0.468782	0.573629	0.933927	0.872986	0.221	0.157	0.319	0.119	0.301	0.168	0.339354	0.0722484	0.178398	0.613708	0.725351	-0.008	0.063	0.901917	0	NS
HSPA13	-0.054	0.086	-0.002	0.22	-0.09	0.143	-0.086	0.138	0.823689	0.822655	0.838131	0.318	0.301	-0.158	0.144	-0.153	0.113	0.153	0.213	0.237012	0.537657	0.485254	0.366365	0.1545	0.979534	0.226423	-0.011	0.146	-0.181	0.112	0.04	0.157	0.805016	0.372581	0.598256	0.3524	0.810659	-0.007	0.055	0.899007	0	NS
HSPA5	0.016	0.086	0.683	0.22	0.048	0.142	0.044	0.138	0.00442867	0.843293	0.859726	0.233	0.3	0.126	0.144	0.099	0.113	-0.022	0.213	0.489365	0.51317	0.559858	0.86833	0.748306	0.880712	0.564373	0.126	0.146	0.306	0.111	0.125	0.156	0.523143	0.0416169	0.540726	0.321113	0.996393	-0.071	0.057	0.212626	0	NS
HSPA8	0.021	0.084	0.564	0.214	-0.095	0.138	-0.091	0.134	0.0169607	0.460158	0.463309	0.784	0.292	0.298	0.14	0.351	0.11	0.166	0.207	0.0124	0.0894002	0.0166963	0.514212	0.13335	0.764844	0.595018	0.436	0.142	0.574	0.108	0.629	0.152	0.0129063	6.95829e-05	0.000448966	0.436884	0.352616	-0.063	0.054	0.240918	0	neuron
HSPE1	-0.001	0.084	0.243	0.203	-0.003	0.132	-0.02	0.128	0.2626	0.991419	0.900121	0.674	0.278	-0.03	0.136	0.387	0.109	0.415	0.197	0.0206755	0.857532	0.00443747	0.0515478	0.0231653	0.0158343	0.0632251	0.21	0.144	0.347	0.111	0.217	0.147	0.208803	0.0126208	0.191627	0.446402	0.96978	0.011	0.051	0.836864	0	NS
HSPG2	0.089	0.085	0.156	0.217	0.193	0.141	0.207	0.136	0.77252	0.516259	0.447619	0.135	0.297	0.17	0.142	0.235	0.111	0.235	0.21	0.883465	0.624917	0.295858	0.517719	0.91347	0.715799	0.796805	0.225	0.144	0.179	0.11	0.099	0.154	0.422207	0.521935	0.957459	0.796788	0.548429	0.039	0.055	0.485168	1	BD
HTRA1	0.023	0.094	0.099	0.238	-0.067	0.154	-0.02	0.149	0.762504	0.609043	0.803937	0.659	0.326	0.036	0.156	0.254	0.122	0.001	0.23	0.061523	0.941073	0.132198	0.929093	0.0843438	0.267365	0.898695	0.213	0.158	0.333	0.121	0.406	0.17	0.30721	0.0440966	0.0467628	0.540418	0.403322	-0.004	0.061	0.94939	0	astro
HYOU1	0.019	0.084	0.698	0.213	0.119	0.138	0.148	0.133	0.00279147	0.520706	0.395319	0.158	0.291	0.085	0.139	0.244	0.109	0.044	0.206	0.647572	0.685777	0.100606	0.90796	0.820749	0.363233	0.871738	0.071	0.141	0.068	0.108	0.329	0.151	0.7546	0.719084	0.071405	0.988555	0.211672	-0.001	0.055	0.980782	0	NS
ICAM1	0.007	0.092	-0.231	0.229	0.078	0.148	0.091	0.143	0.328966	0.673264	0.607341	-0.667	0.321	-0.187	0.158	0.131	0.12	-0.046	0.216	0.0440588	0.287242	0.406841	0.822818	0.178736	0.105626	0.596168	0.155	0.153	-0.03	0.114	0.181	0.163	0.413677	0.802023	0.346547	0.328737	0.904095	0.124	0.056	0.0273277	0	endoth
ICAM2	0.024	0.081	0.214	0.205	0.093	0.133	0.095	0.129	0.385004	0.6474	0.626421	-0.209	0.295	-0.043	0.141	0.006	0.106	0.115	0.199	0.447779	0.681134	0.894235	0.67146	0.610693	0.779011	0.517116	-0.075	0.138	-0.134	0.104	-0.048	0.15	0.540294	0.23585	0.670874	0.731027	0.894106	0.022	0.054	0.684036	0	endoth
ICAM5	0.045	0.08	0.576	0.205	0.036	0.132	0.013	0.128	0.0148218	0.954571	0.828614	0.218	0.28	0.117	0.134	0.221	0.105	0.087	0.198	0.551223	0.641792	0.180027	0.843497	0.744216	0.537599	0.897376	0.029	0.136	-0.001	0.104	0.073	0.146	0.924517	0.72771	0.864425	0.855216	0.827579	-0.056	0.054	0.302377	0	BD
ICOSLG	0.069	0.088	0.713	0.223	0.146	0.145	0.134	0.14	0.00687809	0.642162	0.686592	0.117	0.306	0.253	0.146	0.161	0.115	0.156	0.216	0.881539	0.281295	0.522791	0.70834	0.686341	0.618023	0.70962	0.071	0.148	0.012	0.113	0.116	0.159	0.99243	0.68923	0.797381	0.747893	0.837115	-0.035	0.055	0.526505	0	microglia.macrophage
IDS	0.017	0.077	0.526	0.197	0.093	0.128	0.097	0.124	0.0153827	0.597379	0.568258	0.557	0.27	0.061	0.129	0.168	0.101	0.282	0.191	0.0553736	0.767687	0.234389	0.196456	0.0977861	0.512336	0.337054	0.134	0.131	0.009	0.1	0.126	0.14	0.445821	0.949664	0.491789	0.441814	0.967272	-0.047	0.053	0.36943	0	neuron
IFNAR2	-0.022	0.088	0.533	0.232	0.202	0.139	0.154	0.134	0.0231742	0.158254	0.256146	0.517	0.314	-0.035	0.146	0.123	0.114	-0.081	0.211	0.0988586	0.939897	0.307856	0.796025	0.110603	0.389073	0.856497	-0.12	0.147	0.135	0.11	0.04	0.161	0.571161	0.268273	0.732119	0.161856	0.463091	-0.053	0.057	0.360195	0	endoth
IGF2	0.004	0.081	-0.171	0.206	0.06	0.133	0.128	0.129	0.425238	0.708764	0.399245	-0.139	0.282	0.057	0.135	-0.064	0.106	0.121	0.199	0.626	0.738784	0.605591	0.585341	0.52946	0.475907	0.786561	-0.083	0.137	0.002	0.104	0.062	0.147	0.586441	0.987612	0.728818	0.615426	0.466712	0.081	0.052	0.119339	1	endoth
IGF2R	-0.004	0.078	0.274	0.197	0.018	0.129	-0.017	0.125	0.184969	0.880327	0.925689	0.215	0.269	0.346	0.13	0.218	0.102	-0.003	0.19	0.437166	0.0214395	0.0826952	0.998457	0.658159	0.433591	0.128981	0.106	0.131	0.181	0.1	0.188	0.142	0.4756	0.149488	0.232102	0.64679	0.669495	-0.049	0.048	0.304292	0	NS
IGFALS	-0.068	0.084	-0.284	0.213	0.006	0.138	0.006	0.133	0.339571	0.635875	0.62781	-0.712	0.292	-0.105	0.139	-0.283	0.11	0.069	0.206	0.034548	0.819014	0.118159	0.536244	0.060732	0.313185	0.48276	-0.024	0.142	-0.052	0.108	-0.094	0.152	0.79293	0.906251	0.882119	0.876214	0.738442	0.08	0.056	0.150513	0	BD
IGFBP2	0.019	0.086	0.157	0.22	0.003	0.142	0.081	0.138	0.556634	0.919442	0.693284	-0.121	0.301	0.08	0.144	0.137	0.113	0.073	0.212	0.655155	0.720402	0.40656	0.814313	0.546482	0.749529	0.981132	0.167	0.146	0.176	0.111	0.337	0.157	0.390923	0.269645	0.0743491	0.958285	0.42418	0.062	0.055	0.258721	0	NS
IGFBP3	0.032	0.089	-0.056	0.227	0.115	0.147	0.121	0.142	0.715265	0.620711	0.583442	-0.269	0.311	0.124	0.149	-0.005	0.117	0.601	0.22	0.353746	0.596925	0.799406	0.0165264	0.254442	0.491841	0.0724578	0.208	0.151	0.306	0.115	0.084	0.162	0.32154	0.0621268	0.776262	0.600299	0.575471	0.092	0.056	0.101165	1	endoth
IGFBP4	0.093	0.084	0.327	0.214	0.19	0.139	0.223	0.134	0.30398	0.536601	0.394416	-0.388	0.293	0.188	0.14	0.224	0.11	0.244	0.207	0.115871	0.559034	0.343045	0.496577	0.0758123	0.841265	0.822027	0.224	0.142	0.341	0.109	0.255	0.153	0.431702	0.0736745	0.348938	0.510826	0.882898	0.055	0.053	0.301602	0	endoth
IGFBP5	0.012	0.085	0.068	0.215	-0.042	0.14	-0.039	0.135	0.805454	0.735875	0.744612	0.397	0.295	0.193	0.141	0.324	0.111	0.193	0.209	0.209267	0.26994	0.0248809	0.419165	0.531457	0.463398	0.998678	0.327	0.143	0.351	0.109	0.286	0.153	0.060822	0.0149577	0.114784	0.893091	0.844587	-0.024	0.053	0.644984	0	neuron
IGFBP6	0.015	0.083	-0.083	0.211	0.145	0.136	0.227	0.132	0.661031	0.402	0.160356	-0.117	0.289	0.096	0.138	-0.015	0.108	0.076	0.203	0.659912	0.617286	0.824411	0.783229	0.503354	0.523861	0.935599	-0.042	0.14	0.147	0.107	-0.084	0.15	0.727353	0.331995	0.55903	0.274951	0.836837	0.069	0.053	0.191779	1	NS
IGFBP7	-0.062	0.087	-0.259	0.221	-0.113	0.143	-0.066	0.138	0.400692	0.754049	0.976369	0.16	0.302	-0.168	0.144	0.164	0.113	0.176	0.214	0.48193	0.527901	0.112557	0.301372	0.326023	0.068095	0.180877	0.124	0.147	-0.082	0.112	-0.109	0.157	0.282606	0.888577	0.791889	0.260165	0.278831	0.023	0.057	0.68368	0	endoth
IGHA1	-0.028	0.083	-0.285	0.211	0.365	0.137	0.335	0.132	0.254058	0.0114094	0.0166134	0.031	0.289	0.087	0.138	-0.034	0.109	-0.046	0.204	0.843112	0.475405	0.964855	0.936165	0.861627	0.486661	0.589262	-0.177	0.14	0.042	0.107	-0.05	0.15	0.368017	0.604669	0.899472	0.209394	0.536488	0.074	0.055	0.178996	0	NA
IGHG2	0.032	0.094	-0.427	0.239	0.352	0.155	0.337	0.15	0.0711469	0.0693151	0.0756304	0.125	0.327	0.108	0.156	0.075	0.123	-0.276	0.231	0.786326	0.677685	0.780714	0.215272	0.963825	0.866966	0.168104	0.015	0.159	0.02	0.121	-0.249	0.17	0.927113	0.937634	0.145037	0.979748	0.255189	0.039	0.061	0.525814	0	NA
IGHG3	-0.027	0.094	-0.063	0.239	0.107	0.155	0.103	0.149	0.887597	0.447028	0.449687	-0.394	0.327	-0.3	0.156	-0.189	0.123	-0.167	0.231	0.281281	0.135138	0.293226	0.571324	0.794775	0.573492	0.635355	-0.3	0.159	-0.298	0.121	-0.175	0.17	0.142563	0.0788783	0.440425	0.991838	0.591099	0.07	0.061	0.252004	0	NA
IGHG4	0.009	0.08	-0.236	0.203	0.041	0.131	0.044	0.127	0.255078	0.830915	0.812266	0.059	0.277	-0.268	0.132	0.052	0.104	-0.178	0.196	0.863501	0.0739721	0.742138	0.374105	0.287157	0.0562531	0.705081	-0.114	0.135	-0.082	0.103	0	0.144	0.433234	0.485568	0.955769	0.84557	0.559763	0.057	0.052	0.272681	0	NA
IGHM	0.041	0.088	-0.343	0.225	-0.108	0.146	-0.123	0.141	0.108525	0.366701	0.307935	-0.608	0.307	-0.129	0.147	-0.343	0.115	0.195	0.217	0.0431567	0.322857	0.0082345	0.509654	0.159351	0.248825	0.216616	-0.245	0.149	-0.133	0.114	-0.412	0.16	0.104212	0.231798	0.0128073	0.548084	0.442806	0.003	0.052	0.947353	0	NA
IGHV1-2	-0.009	0.093	-0.24	0.237	0.196	0.153	0.178	0.148	0.360786	0.238928	0.269331	-0.228	0.324	-0.243	0.155	-0.152	0.122	-0.086	0.229	0.51677	0.196441	0.350842	0.756751	0.966664	0.640208	0.568662	-0.233	0.157	-0.115	0.12	-0.044	0.169	0.225909	0.489928	0.854718	0.545567	0.411912	0.102	0.062	0.100789	0	NA
IGHV1-58	-0.064	0.108	-0.109	0.288	0.053	0.204	0.089	0.195	0.883303	0.606162	0.485918	-0.662	0.37	-0.447	0.181	0.109	0.135	-0.035	0.268	0.12197	0.0710725	0.315222	0.920876	0.59927	0.0137596	0.204929	-0.13	0.177	-0.113	0.138	0.014	0.206	0.752514	0.783598	0.737286	0.938833	0.597025	0.169	0.075	0.0247659	0	NA
IGHV1-69	-0.002	0.087	-0.546	0.221	0.16	0.143	0.159	0.138	0.0208384	0.31948	0.308506	-0.285	0.302	-0.386	0.144	-0.191	0.113	-0.255	0.214	0.369478	0.0234051	0.185598	0.272068	0.763115	0.285712	0.611957	-0.071	0.147	0.056	0.112	-0.127	0.157	0.691935	0.685604	0.485733	0.489947	0.794042	0.112	0.058	0.052122	0	NA
IGHV1-69-2	-0.048	0.09	-0.321	0.238	0.114	0.145	0.116	0.141	0.279065	0.326706	0.312377	0.178	0.369	0.018	0.155	0.197	0.121	0.018	0.208	0.552377	0.713978	0.106611	0.770846	0.687976	0.360683	0.999508	0.222	0.156	0.071	0.118	0.206	0.173	0.142085	0.430307	0.192034	0.436337	0.945472	0.05	0.062	0.422189	0	NA
IGHV2-70D	0.026	0.105	-0.624	0.264	0.007	0.178	0.046	0.173	0.0210694	0.923838	0.91857	0.096	0.361	-0.038	0.174	-0.128	0.138	-0.095	0.262	0.852704	0.751835	0.372207	0.666894	0.736778	0.68427	0.856143	-0.121	0.174	-0.08	0.136	-0.179	0.194	0.47413	0.542113	0.349037	0.850323	0.823742	0.044	0.063	0.482838	0	NA
IGHV3-13	0.008	0.087	-0.137	0.224	-0.035	0.143	-0.069	0.139	0.542899	0.794456	0.628559	-0.547	0.3	-0.325	0.145	-0.208	0.119	-0.456	0.217	0.0766341	0.0495644	0.142119	0.0469239	0.505254	0.527296	0.615808	-0.091	0.147	-0.246	0.113	-0.277	0.16	0.566658	0.0777717	0.115457	0.398215	0.390078	-0.004	0.057	0.939937	0	NA
IGHV3-15	-0.04	0.096	-0.363	0.237	0.136	0.16	0.201	0.154	0.199094	0.321379	0.164988	-0.629	0.316	-0.024	0.154	-0.3	0.128	-0.008	0.24	0.0752688	0.92907	0.100241	0.899773	0.0846349	0.16383	0.953897	-0.137	0.168	-0.114	0.123	-0.299	0.167	0.620439	0.637565	0.172974	0.912042	0.48819	0.067	0.062	0.276486	0	NA
IGHV3-30	-0.016	0.084	-0.252	0.215	0.211	0.139	0.206	0.134	0.301695	0.150071	0.148334	-0.424	0.294	-0.277	0.14	-0.316	0.11	-0.153	0.208	0.183325	0.111711	0.0305183	0.540961	0.652652	0.826904	0.619109	-0.084	0.143	-0.06	0.109	-0.24	0.153	0.685888	0.748774	0.195716	0.895323	0.452822	0.069	0.054	0.20719	0	NA
IGHV3-43	-0.004	0.086	-0.063	0.208	0.166	0.134	0.118	0.129	0.794125	0.265469	0.412164	-0.044	0.301	-0.274	0.136	-0.295	0.115	0.024	0.232	0.899526	0.0939305	0.0431629	0.907737	0.483826	0.90674	0.268475	-0.055	0.142	-0.23	0.109	-0.227	0.147	0.765321	0.106356	0.188218	0.320904	0.398797	0.027	0.056	0.631743	0	NA
IGHV3-49	-0.023	0.085	-0.461	0.215	0.031	0.139	0.027	0.135	0.0563932	0.731403	0.744731	-0.444	0.295	-0.338	0.141	-0.23	0.111	-0.062	0.208	0.170661	0.0566474	0.137095	0.864892	0.743294	0.545353	0.272209	-0.133	0.143	-0.07	0.109	-0.162	0.153	0.514818	0.739191	0.424378	0.722721	0.888048	0.102	0.056	0.071064	0	NA
IGHV3-64D	-0.028	0.08	-0.398	0.205	0.108	0.133	0.089	0.128	0.0900085	0.369232	0.428712	-0.368	0.281	-0.347	0.134	-0.44	0.105	-0.304	0.198	0.243814	0.0420929	0.00190111	0.196196	0.943865	0.582102	0.857862	-0.169	0.136	-0.106	0.104	-0.379	0.146	0.377672	0.552009	0.0341923	0.712484	0.291793	0.044	0.053	0.405205	0	NA
IGHV3-7	-0.002	0.091	-0.393	0.233	0.326	0.151	0.304	0.146	0.114566	0.0558092	0.0669911	-0.043	0.319	-0.201	0.152	-0.192	0.12	-0.268	0.225	0.900841	0.26335	0.206561	0.272794	0.654566	0.961175	0.805121	-0.117	0.155	-0.062	0.118	-0.207	0.166	0.527445	0.689303	0.276085	0.77604	0.690595	0.066	0.061	0.278504	0	NA
IGHV3-72	-0.003	0.084	-0.497	0.214	0.146	0.139	0.156	0.134	0.0303275	0.344661	0.301093	-0.332	0.293	-0.297	0.14	-0.166	0.11	-0.234	0.207	0.281645	0.0729582	0.239319	0.301472	0.914134	0.457811	0.799762	-0.05	0.142	-0.083	0.109	-0.346	0.153	0.780903	0.564116	0.0478601	0.850548	0.155054	0.066	0.055	0.234255	0	NA
IGHV3-9	-0.037	0.092	-0.22	0.234	0.278	0.151	0.237	0.147	0.46241	0.0668919	0.10178	-0.428	0.32	-0.224	0.153	-0.096	0.12	-0.353	0.226	0.24221	0.296788	0.696656	0.196092	0.564823	0.508326	0.636869	-0.112	0.156	-0.142	0.119	-0.177	0.167	0.682699	0.487144	0.460453	0.87527	0.775166	0.083	0.058	0.152644	0	NA
IGHV4-28	-0.002	0.086	-0.35	0.217	0.163	0.142	0.146	0.137	0.131412	0.306929	0.345859	-0.194	0.296	-0.105	0.143	-0.06	0.113	-0.085	0.21	0.534162	0.535922	0.680305	0.710653	0.78739	0.801923	0.937939	-0.162	0.147	-0.087	0.112	-0.025	0.161	0.348743	0.546248	0.89842	0.680294	0.525522	0.092	0.058	0.10836	0	NA
IGHV4-39	-0.033	0.088	-0.27	0.224	0.15	0.145	0.131	0.14	0.318794	0.26603	0.307178	-0.184	0.306	-0.313	0.146	-0.218	0.115	-0.291	0.216	0.636274	0.101392	0.199516	0.269116	0.702181	0.6064	0.9306	-0.088	0.149	0.103	0.113	-0.276	0.159	0.752792	0.34653	0.178265	0.301401	0.386333	0.052	0.057	0.363155	0	NA
IGHV4-4	-0.032	0.095	-0.265	0.241	0.075	0.156	0.084	0.151	0.36287	0.545233	0.501267	-0.669	0.33	-0.259	0.159	-0.233	0.124	-0.123	0.239	0.0645029	0.221116	0.19836	0.723845	0.26341	0.893226	0.632849	-0.061	0.16	0.042	0.124	0.011	0.172	0.879522	0.63822	0.825303	0.608502	0.759821	0.125	0.062	0.0438167	0	NA
IGHV5-10-1	-0.012	0.094	-0.067	0.258	-0.371	0.152	-0.327	0.147	0.842464	0.0387746	0.0630404	-0.133	0.333	-0.314	0.165	-0.377	0.124	0.058	0.23	0.727447	0.113529	0.0186452	0.776001	0.626414	0.756472	0.188455	0.05	0.159	0.052	0.12	-0.059	0.172	0.736085	0.675058	0.810838	0.994422	0.63978	-0.035	0.061	0.568569	0	NA
IGHV5-51	-0.004	0.083	-0.446	0.211	0.033	0.137	0.02	0.132	0.0496695	0.812128	0.870224	-0.273	0.289	-0.32	0.138	-0.362	0.109	-0.043	0.205	0.373196	0.0511365	0.00891031	0.860471	0.882958	0.810208	0.26183	-0.469	0.14	-0.121	0.107	-0.193	0.15	0.00501028	0.393457	0.268676	0.0467677	0.180002	0.135	0.055	0.0149693	0	NA
IGHV6-1	0.037	0.088	0.104	0.225	0.236	0.146	0.229	0.141	0.777498	0.227299	0.232587	0.109	0.307	0.021	0.147	-0.136	0.115	-0.079	0.217	0.822264	0.927678	0.232067	0.621287	0.796992	0.39584	0.702717	-0.018	0.149	-0.012	0.114	0.039	0.16	0.75619	0.738263	0.99146	0.974454	0.796314	0.014	0.058	0.810791	0	NA
IGKC	-0.015	0.085	-0.462	0.217	0.245	0.141	0.23	0.136	0.0531957	0.104457	0.116779	0.002	0.297	-0.118	0.142	-0.206	0.112	-0.281	0.21	0.957637	0.534257	0.17085	0.238263	0.71612	0.620758	0.51804	-0.123	0.144	-0.117	0.11	-0.298	0.155	0.523621	0.467307	0.105763	0.972777	0.404787	0.046	0.057	0.417731	0	NA
IGKV1-5	-0.003	0.085	-0.307	0.221	0.049	0.141	0.064	0.137	0.19648	0.744762	0.664892	-0.187	0.296	-0.396	0.146	-0.184	0.112	-0.376	0.209	0.551123	0.0205542	0.198455	0.0986369	0.525768	0.247294	0.936293	-0.17	0.145	-0.049	0.112	-0.333	0.158	0.327895	0.748389	0.0652028	0.503423	0.448209	0.023	0.056	0.683385	0	NA
IGKV2D-29	-0.041	0.085	-0.221	0.215	0.235	0.139	0.21	0.135	0.433098	0.0813187	0.104581	-0.289	0.295	-0.24	0.141	-0.225	0.111	-0.456	0.208	0.419346	0.227411	0.18505	0.0650205	0.879812	0.934668	0.390433	-0.045	0.143	0.056	0.109	-0.325	0.153	0.982731	0.485074	0.103317	0.570857	0.181176	0.015	0.056	0.796711	0	NA
IGKV3-11	-0.064	0.089	-0.467	0.227	0.133	0.147	0.128	0.142	0.0950028	0.236315	0.237831	-0.36	0.31	-0.277	0.148	-0.264	0.116	-0.101	0.219	0.359725	0.218857	0.171689	0.877026	0.809023	0.943631	0.504387	-0.216	0.151	-0.033	0.115	-0.169	0.161	0.391222	0.829711	0.568631	0.328333	0.82982	0.102	0.06	0.090289	0	NA
IGKV3-20	-0.029	0.088	-0.415	0.225	0.219	0.145	0.18	0.141	0.106379	0.133009	0.192705	-0.28	0.307	-0.218	0.147	-0.184	0.115	-0.092	0.217	0.433828	0.271459	0.285548	0.788813	0.855416	0.854223	0.630201	-0.166	0.149	-0.116	0.114	-0.196	0.16	0.434266	0.552298	0.357838	0.783701	0.891366	0.074	0.058	0.205075	0	NA
IGKV3D-15	-0.019	0.086	-0.416	0.218	0.209	0.141	0.199	0.137	0.0870424	0.156987	0.164305	0.119	0.298	-0.214	0.146	-0.19	0.112	0.124	0.216	0.657942	0.249617	0.224639	0.538459	0.316074	0.896418	0.194853	-0.117	0.145	0.052	0.111	-0.175	0.155	0.563304	0.613586	0.376369	0.346412	0.786279	0.109	0.056	0.0525695	0	NA
IGKV3D-20	-0.039	0.093	-0.286	0.236	0.27	0.153	0.284	0.148	0.325431	0.0755485	0.0568285	-0.332	0.323	-0.157	0.154	0.038	0.121	0.118	0.229	0.383484	0.512654	0.613957	0.524116	0.624002	0.317626	0.318535	0.01	0.157	-0.006	0.12	-0.15	0.168	0.792354	0.829207	0.561033	0.936167	0.487595	0.131	0.06	0.0289398	0	NA
IGKV4-1	-0.04	0.082	-0.55	0.21	0.111	0.136	0.125	0.131	0.0225385	0.325959	0.271668	-0.322	0.287	-0.293	0.138	-0.308	0.109	-0.338	0.203	0.345879	0.11717	0.0493315	0.172312	0.927332	0.93416	0.853291	-0.098	0.139	-0.151	0.106	-0.348	0.149	0.723749	0.412556	0.0697486	0.758669	0.22091	0.054	0.055	0.33312	0	NA
IGLC3	0.006	0.086	-0.356	0.219	0.228	0.142	0.202	0.137	0.120446	0.169464	0.211883	-0.516	0.3	-0.16	0.143	-0.165	0.113	-0.229	0.212	0.0951465	0.323277	0.227009	0.30423	0.282575	0.976401	0.7866	-0.107	0.146	0.006	0.111	-0.141	0.156	0.508953	0.9994	0.406313	0.532152	0.872953	0.09	0.058	0.119363	0	NA
IGLC7	-0.022	0.086	-0.435	0.22	0.087	0.142	0.081	0.138	0.077103	0.500566	0.51653	-0.482	0.301	-0.164	0.144	-0.062	0.113	0.026	0.213	0.141967	0.397627	0.773743	0.836093	0.338794	0.576653	0.460131	0.037	0.146	0.041	0.111	-0.108	0.157	0.732355	0.658875	0.624903	0.982202	0.496076	0.075	0.057	0.190241	0	NA
IGLON5	0.012	0.086	0.547	0.22	0.193	0.143	0.183	0.138	0.0224361	0.26518	0.278264	0.403	0.301	0.052	0.144	0.024	0.113	0.121	0.213	0.213372	0.811319	0.932115	0.635681	0.293117	0.877191	0.789948	-0.002	0.146	0.029	0.112	0.147	0.157	0.934357	0.905319	0.447758	0.864336	0.485978	-0.021	0.055	0.708658	0	NS
IGLV1-36	-0.005	0.097	-0.759	0.245	0.168	0.16	0.108	0.154	0.00404831	0.34225	0.525004	-0.169	0.353	-0.221	0.17	-0.137	0.128	-0.338	0.256	0.65579	0.272731	0.411097	0.224366	0.894268	0.693479	0.701646	-0.05	0.162	-0.024	0.126	0.488	0.177	0.81443	0.904288	0.0142522	0.899962	0.0247739	0.137	0.065	0.035283	0	NA
IGLV1-44	-0.032	0.091	-0.687	0.239	-0.092	0.144	-0.098	0.141	0.00971565	0.712567	0.68114	-0.468	0.315	-0.196	0.162	-0.309	0.118	-0.024	0.212	0.18437	0.375701	0.0636244	0.972212	0.443263	0.569644	0.51623	-0.173	0.154	0.078	0.112	-0.227	0.161	0.434943	0.449341	0.285699	0.180928	0.80705	0.085	0.06	0.157894	0	NA
IGLV1-47	0.003	0.088	-0.259	0.223	0.148	0.144	0.126	0.139	0.268638	0.373857	0.438012	-0.313	0.305	-0.209	0.146	-0.254	0.114	-0.137	0.215	0.320769	0.214879	0.0748417	0.547002	0.757685	0.806278	0.782629	-0.112	0.149	-0.045	0.113	-0.05	0.161	0.513348	0.742379	0.773226	0.716833	0.776617	0.069	0.058	0.231545	0	NA
IGLV1-51	-0.025	0.084	0.018	0.213	0.121	0.138	0.114	0.133	0.846486	0.350805	0.362361	-0.05	0.292	0.051	0.139	-0.026	0.112	-0.3	0.206	0.934218	0.636962	0.998559	0.21638	0.751996	0.663614	0.157866	0.141	0.142	0.014	0.109	0.072	0.152	0.317045	0.777281	0.573075	0.472089	0.736988	0.002	0.053	0.963113	0	NA
IGLV2-8	-0.034	0.078	-0.174	0.199	0.124	0.13	0.137	0.126	0.509688	0.285028	0.233853	-0.606	0.272	-0.03	0.13	-0.263	0.104	-0.055	0.193	0.044395	0.975051	0.0790826	0.922306	0.0562176	0.159401	0.914497	-0.263	0.134	-0.057	0.103	-0.164	0.144	0.144493	0.863074	0.423498	0.217314	0.614927	0.059	0.052	0.258002	0	NA
IGLV3-10	-0.029	0.088	-0.398	0.225	0.245	0.146	0.203	0.141	0.124265	0.0971814	0.151035	-0.603	0.308	-0.092	0.147	-0.18	0.116	-0.025	0.218	0.0744719	0.718002	0.30115	0.986817	0.133598	0.635277	0.801869	-0.224	0.15	0.083	0.114	-0.066	0.16	0.268178	0.44154	0.842075	0.0993287	0.468852	0.13	0.058	0.0267669	0	NA
IGLV3-16	-0.011	0.082	-0.482	0.208	0.127	0.135	0.133	0.13	0.0337846	0.369783	0.336343	-0.067	0.285	-0.195	0.136	-0.219	0.107	-0.289	0.202	0.848963	0.24865	0.122128	0.199506	0.686735	0.888912	0.696707	-0.136	0.138	-0.057	0.106	-0.055	0.148	0.441797	0.731161	0.793827	0.647215	0.688711	0.062	0.054	0.247945	0	NA
IGLV3-19	0.01	0.081	-0.234	0.207	0.04	0.134	0.013	0.13	0.267044	0.848113	0.984187	-0.262	0.284	-0.322	0.136	-0.277	0.107	-0.199	0.201	0.35772	0.0362471	0.031936	0.331335	0.847244	0.792254	0.612338	-0.128	0.138	-0.104	0.105	-0.083	0.148	0.39368	0.39258	0.575365	0.890669	0.826227	0.063	0.055	0.250392	0	NA
IGLV3-27	-0.065	0.106	-0.313	0.251	0.104	0.165	0.119	0.161	0.355989	0.374262	0.322313	-0.359	0.359	-0.364	0.174	-0.147	0.136	-0.469	0.248	0.433134	0.144842	0.634588	0.133448	0.990051	0.325145	0.729399	-0.142	0.171	-0.022	0.133	-0.099	0.178	0.70593	0.800958	0.870188	0.57348	0.860937	0.048	0.064	0.45235	0	NA
IGLV3-9	-0.073	0.094	-0.43	0.239	-0.022	0.155	-0.016	0.15	0.161518	0.767928	0.736959	-0.19	0.327	-0.399	0.156	-0.114	0.123	-0.342	0.231	0.732966	0.0755016	0.79489	0.281863	0.563923	0.149145	0.837627	-0.229	0.159	0.157	0.121	-0.058	0.17	0.405945	0.136101	0.935105	0.0514656	0.462393	0.107	0.063	0.0880053	0	NA
IGLV7-46	0.052	0.086	-0.221	0.218	0.377	0.141	0.361	0.137	0.238709	0.0438168	0.0487316	0.195	0.299	0.025	0.143	-0.009	0.112	-0.138	0.211	0.645827	0.868802	0.664063	0.403037	0.605873	0.852134	0.523046	0.089	0.145	0.022	0.111	0.072	0.155	0.828456	0.831318	0.910982	0.710713	0.935267	0.042	0.057	0.462426	0	NA
IGLV8-61	0.008	0.093	-0.077	0.235	0.173	0.152	0.148	0.147	0.734805	0.337199	0.403825	-0.185	0.321	-0.132	0.153	-0.029	0.123	-0.714	0.227	0.563765	0.437299	0.810354	0.00328621	0.879756	0.598733	0.0337452	0.052	0.158	-0.174	0.12	-0.463	0.167	0.8087	0.235208	0.0132236	0.248516	0.0245691	-0.076	0.053	0.15077	0	NA
IGLV9-49	-0.003	0.089	-0.243	0.227	0.064	0.147	0.072	0.142	0.318455	0.692044	0.645352	0.035	0.311	-0.058	0.148	-0.061	0.117	-0.512	0.22	0.908721	0.749266	0.691799	0.0315922	0.787689	0.989186	0.0870907	0.089	0.151	-0.085	0.115	0.006	0.162	0.60476	0.572735	0.962583	0.352691	0.706519	0.015	0.057	0.793153	0	NA
IGSF21	0.038	0.083	0.514	0.211	0.1	0.137	0.09	0.132	0.0337673	0.687064	0.729411	0.049	0.288	-0.139	0.138	0.074	0.108	0.139	0.204	0.970826	0.273131	0.7923	0.645811	0.556758	0.222845	0.259438	-0.058	0.14	-0.066	0.107	-0.016	0.15	0.560447	0.444453	0.751676	0.961677	0.837935	-0.003	0.055	0.962321	0	microglia.macrophage
IGSF8	0.046	0.087	0.475	0.222	-0.016	0.144	0.007	0.139	0.0689119	0.704217	0.807221	0.091	0.303	0.056	0.145	0.11	0.114	0.087	0.215	0.885705	0.954923	0.654485	0.857984	0.914778	0.766143	0.90202	0.038	0.147	-0.011	0.112	0.032	0.158	0.96243	0.689113	0.939839	0.788207	0.98028	-0.047	0.058	0.416754	0	NS
IL18BP	0.066	0.085	0.352	0.217	0.18	0.14	0.167	0.136	0.213797	0.47293	0.514152	0.482	0.296	0.098	0.142	0.279	0.111	0.123	0.21	0.177696	0.84404	0.126896	0.801507	0.24198	0.312538	0.924053	0.154	0.144	0.122	0.11	0.162	0.154	0.603583	0.685574	0.581576	0.862161	0.967444	-0.012	0.054	0.830551	0	microglia.macrophage
IL1RAP	-0.012	0.086	0.165	0.219	0.054	0.142	0.075	0.137	0.445589	0.682991	0.579	-0.191	0.299	0.346	0.143	-0.243	0.112	-0.124	0.212	0.56599	0.0323964	0.102292	0.624088	0.105052	0.00117409	0.0658904	0.166	0.145	0.238	0.111	0.037	0.156	0.295687	0.0776503	0.781436	0.694138	0.542246	-0.08	0.058	0.163953	0	microglia.macrophage
IL6ST	0.03	0.081	0.565	0.207	0.033	0.134	0.033	0.13	0.0156448	0.983552	0.984292	0.24	0.284	0.153	0.136	0.076	0.107	0.166	0.201	0.477563	0.437381	0.731266	0.529365	0.781975	0.652269	0.957997	0.031	0.138	0.082	0.105	0.133	0.148	0.995624	0.70073	0.539801	0.767809	0.613616	-0.04	0.055	0.463518	0	microglia.macrophage
IMPA1	0.038	0.096	0.272	0.238	0.038	0.154	0.027	0.149	0.358662	0.999721	0.946334	0.753	0.326	0.123	0.159	0.276	0.124	0.155	0.236	0.0362226	0.649435	0.127378	0.64574	0.0826531	0.445081	0.909991	0.141	0.158	0.353	0.122	0.34	0.172	0.585222	0.0442069	0.122627	0.283535	0.393316	0.002	0.052	0.96303	0	NS
ISLR	0.089	0.084	0.19	0.213	0.409	0.138	0.412	0.134	0.654627	0.0413969	0.0345517	-0.196	0.292	0.14	0.139	-0.014	0.11	-0.172	0.207	0.350287	0.751976	0.457078	0.241431	0.298956	0.382923	0.21046	0.073	0.142	0.161	0.108	0.13	0.152	0.925838	0.597471	0.812141	0.616677	0.78549	0.039	0.053	0.457217	0	endoth
ISLR2	0.025	0.084	0.387	0.212	-0.01	0.137	-0.039	0.133	0.109703	0.821223	0.672524	0.532	0.29	0.002	0.144	0.185	0.111	-0.051	0.21	0.0950611	0.885456	0.248242	0.733422	0.101536	0.307239	0.834559	0.088	0.141	0.165	0.109	0.015	0.153	0.706009	0.312907	0.9521	0.661474	0.724707	-0.086	0.055	0.118568	0	BD
ITIH1	-0.022	0.086	-0.361	0.218	0.148	0.141	0.126	0.136	0.144533	0.288295	0.343646	-0.849	0.298	-0.105	0.142	-0.232	0.112	0.114	0.211	0.00797156	0.618289	0.136655	0.549337	0.0244345	0.482653	0.38947	-0.009	0.145	-0.059	0.11	0.015	0.155	0.936058	0.792423	0.831086	0.778526	0.9103	0.11	0.056	0.0490072	1	BD
ITIH2	0.004	0.082	-0.293	0.209	0.224	0.135	0.217	0.131	0.181313	0.152482	0.15401	-0.693	0.286	-0.045	0.136	-0.146	0.107	0.161	0.202	0.0195133	0.758964	0.26538	0.469597	0.0407898	0.55802	0.397422	0.029	0.139	0.037	0.106	0.003	0.149	0.877395	0.805579	0.996381	0.962641	0.898404	0.11	0.053	0.037659	1	endoth
ITIH3	0.042	0.088	-0.354	0.224	0.073	0.145	0.074	0.14	0.0968709	0.849989	0.841569	-0.437	0.307	0.126	0.147	-0.132	0.115	-0.01	0.217	0.13449	0.625479	0.229269	0.823671	0.0979787	0.164778	0.604068	0.205	0.149	-0.082	0.114	-0.124	0.16	0.350144	0.391255	0.358853	0.120891	0.130714	-0.008	0.056	0.883742	1	BD
ITIH4	-0.021	0.084	-0.507	0.214	0.111	0.138	0.122	0.134	0.032744	0.40167	0.348716	-0.749	0.292	-0.122	0.14	-0.294	0.11	-0.106	0.207	0.0172106	0.537518	0.0483804	0.703278	0.0531014	0.330965	0.948869	0.048	0.142	-0.04	0.108	-0.097	0.152	0.677394	0.892468	0.658812	0.618072	0.483511	0.087	0.055	0.11035	1	astro
ITIH5	-0.009	0.084	-0.266	0.213	0.188	0.138	0.194	0.133	0.257353	0.207166	0.18241	0.144	0.291	-0.023	0.139	0.005	0.109	0.088	0.206	0.612033	0.93132	0.915483	0.661525	0.602347	0.870801	0.654638	0.07	0.141	-0.119	0.108	0.105	0.151	0.632446	0.423983	0.507216	0.281825	0.867358	0.05	0.053	0.348939	0	endoth
ITM2B	0.022	0.09	0.139	0.229	0.082	0.148	0.032	0.144	0.631017	0.723294	0.952519	-0.066	0.314	-0.347	0.15	0.164	0.118	0.057	0.221	0.786414	0.0352318	0.335885	0.884426	0.41772	0.00697794	0.130578	-0.004	0.152	-0.083	0.116	0.185	0.163	0.883859	0.47622	0.38024	0.675167	0.396921	0.055	0.056	0.328893	0	microglia.macrophage
JAM2	-0.017	0.09	0.385	0.228	0.234	0.152	0.291	0.147	0.0969354	0.140775	0.064227	-0.044	0.311	0.065	0.154	0.15	0.12	-0.103	0.225	0.93476	0.643058	0.26251	0.723209	0.753329	0.659572	0.536863	-0.023	0.153	0.169	0.118	0.067	0.164	0.973216	0.213224	0.65152	0.315058	0.687894	0.018	0.057	0.753067	0	endoth
JAM3	0.008	0.087	0.693	0.22	-0.035	0.143	-0.016	0.138	0.00361512	0.787789	0.875373	0.108	0.302	0.008	0.144	0.112	0.113	0.297	0.213	0.751807	0.996869	0.467623	0.209394	0.764222	0.568051	0.261145	0.129	0.146	0.038	0.112	-0.075	0.157	0.485199	0.83505	0.638766	0.619469	0.342032	-0.081	0.055	0.137414	0	oligo
JCHAIN	0.064	0.088	-0.288	0.224	0.163	0.145	0.119	0.14	0.141073	0.545395	0.729398	-0.633	0.307	0.073	0.147	-0.136	0.115	0.181	0.217	0.0298411	0.956563	0.16769	0.61656	0.0379068	0.258719	0.680987	-0.182	0.149	0.04	0.114	-0.12	0.16	0.160122	0.870017	0.310193	0.229876	0.775342	0.08	0.056	0.152344	0	NS
KCTD12	-0.044	0.097	0.083	0.231	0.28	0.152	0.265	0.147	0.605891	0.0618031	0.0665111	0.649	0.341	-0.123	0.159	-0.042	0.123	0.054	0.229	0.0505217	0.669572	0.989374	0.691115	0.0399851	0.684036	0.525117	0.222	0.164	0.038	0.123	-0.169	0.172	0.162624	0.597319	0.518987	0.362387	0.0976626	-0.044	0.063	0.482159	0	microglia.macrophage
KIAA0319	0.03	0.088	0.399	0.228	0.207	0.146	0.21	0.142	0.126667	0.28292	0.263233	0.557	0.304	0.143	0.145	0.288	0.115	0.114	0.226	0.0967325	0.504156	0.0735458	0.726198	0.219516	0.432393	0.913409	0.101	0.151	0.162	0.116	0.158	0.16	0.685075	0.364479	0.479837	0.746195	0.796116	-0.009	0.059	0.871659	0	astro
KIAA0319L	-0.044	0.087	0.076	0.221	0.038	0.143	0.021	0.138	0.609509	0.610163	0.678101	-0.146	0.302	-0.27	0.144	-0.091	0.113	-0.131	0.213	0.745577	0.181399	0.742423	0.706911	0.711796	0.326867	0.589038	-0.117	0.147	-0.027	0.112	-0.155	0.157	0.670978	0.902414	0.535355	0.619067	0.861815	-0.007	0.057	0.908577	0	NS
KIAA1549L	0.022	0.089	0.581	0.222	0.024	0.144	0.046	0.139	0.01864	0.99191	0.881163	0.005	0.304	0.102	0.145	0.182	0.116	0.091	0.22	0.957546	0.639883	0.270963	0.769814	0.773961	0.664897	0.968178	-0.168	0.148	0.062	0.113	0.005	0.158	0.277582	0.781949	0.924588	0.21227	0.425157	-0.01	0.058	0.85984	0	neuron
KIT	-0.028	0.092	0.386	0.234	-0.039	0.151	0.003	0.147	0.0963524	0.950413	0.84883	0.132	0.32	-0.094	0.153	-0.12	0.12	0.099	0.226	0.631442	0.714939	0.54534	0.601154	0.524194	0.893676	0.479466	-0.119	0.156	-0.167	0.119	0.09	0.167	0.619637	0.358808	0.532157	0.802837	0.358339	0.018	0.061	0.766198	0	neuron
KLK11	-0.019	0.09	-0.185	0.226	0.033	0.147	0.044	0.142	0.490305	0.755236	0.694825	0.711	0.325	0.079	0.151	0.11	0.118	-0.028	0.219	0.0307963	0.577119	0.378939	0.971937	0.0773155	0.867637	0.689266	0.049	0.153	-0.291	0.117	-0.094	0.163	0.7028	0.0678025	0.685051	0.0756885	0.521406	-0.061	0.061	0.314085	0	BD
KLK6	0.035	0.083	0.434	0.211	0.001	0.137	-0.004	0.132	0.0760472	0.827939	0.795331	0.234	0.289	0.211	0.138	0.268	0.108	0.13	0.204	0.509789	0.277289	0.0872504	0.666761	0.942541	0.740991	0.743128	0.237	0.14	0.044	0.107	0.035	0.15	0.221614	0.949031	0.999955	0.269588	0.326294	-0.095	0.051	0.0648269	0	oligo
KLKB1	-0.045	0.085	-0.481	0.215	0.086	0.139	0.074	0.135	0.0570446	0.408767	0.441887	-0.781	0.295	-0.129	0.141	-0.387	0.111	-0.015	0.208	0.0167556	0.607604	0.013885	0.894582	0.0460029	0.147335	0.649495	-0.176	0.143	-0.126	0.109	-0.122	0.153	0.435755	0.560583	0.656258	0.778563	0.797903	0.091	0.055	0.0970796	1	astro
KNG1	-0.036	0.087	-0.566	0.221	0.149	0.143	0.169	0.138	0.0240394	0.253914	0.196264	-1.038	0.302	-0.334	0.144	-0.363	0.113	-0.296	0.214	0.00151059	0.0774285	0.0215655	0.258146	0.0353496	0.871799	0.881782	-0.24	0.147	-0.193	0.112	-0.254	0.157	0.236552	0.270562	0.220809	0.797732	0.946781	0.124	0.059	0.0348714	1	neuron
KRT1	0.009	0.083	0.48	0.212	-0.012	0.137	0.033	0.133	0.0368657	0.895412	0.869943	0.218	0.29	0.084	0.139	0.099	0.109	0.113	0.205	0.489715	0.641035	0.507923	0.637592	0.677335	0.931298	0.907643	0.081	0.141	0.04	0.108	-0.064	0.151	0.660734	0.817997	0.672047	0.813846	0.481019	-0.052	0.056	0.350564	0	BD
KRT10	-0.008	0.087	0.597	0.222	0.054	0.144	0.068	0.139	0.0103666	0.703534	0.631453	0.314	0.303	0.137	0.145	0.125	0.114	0.038	0.214	0.308216	0.389898	0.351168	0.842446	0.599012	0.946062	0.699681	0.048	0.147	0.042	0.112	-0.067	0.158	0.743291	0.724986	0.744119	0.972576	0.59335	-0.085	0.057	0.135978	0	NS
KRT16	-0.014	0.088	0.612	0.223	-0.079	0.145	-0.118	0.14	0.00859695	0.689977	0.517443	0.142	0.306	0.163	0.146	0.035	0.115	0.054	0.216	0.62418	0.301583	0.732934	0.771469	0.951647	0.489592	0.675433	0.101	0.148	-0.02	0.113	-0.124	0.159	0.511649	0.967457	0.540007	0.514668	0.299789	-0.134	0.055	0.0159176	0	BD
KRT2	-0.02	0.087	0.501	0.22	-0.018	0.143	-0.001	0.138	0.0265575	0.989657	0.90215	0.363	0.302	0.081	0.144	0.145	0.113	-0.002	0.213	0.222516	0.547439	0.245442	0.937719	0.397777	0.725886	0.745825	0.131	0.146	-0.021	0.112	-0.115	0.157	0.378777	0.995859	0.59364	0.403503	0.250324	-0.102	0.057	0.0765239	0	BD
KRT5	-0.023	0.084	0.586	0.213	-0.06	0.138	-0.049	0.133	0.00730604	0.811541	0.863132	0.221	0.291	0.059	0.139	0	0.109	0.025	0.206	0.420627	0.615861	0.868068	0.826828	0.613384	0.738057	0.894015	0.005	0.141	0.001	0.108	-0.098	0.152	0.865698	0.862097	0.661548	0.980822	0.61752	-0.08	0.054	0.136752	0	BD
KRT6B	-0.011	0.096	0.525	0.241	0.011	0.156	-0.018	0.151	0.036823	0.901887	0.967204	-0.239	0.329	0.02	0.159	-0.115	0.128	-0.113	0.244	0.506656	0.870131	0.513702	0.697182	0.478308	0.506804	0.648799	0.059	0.163	-0.026	0.124	-0.102	0.176	0.714735	0.925755	0.645573	0.676303	0.499763	-0.074	0.058	0.202125	0	BD
KRT9	0.032	0.078	0.361	0.198	0.032	0.128	0.077	0.124	0.117756	0.998847	0.752131	0.193	0.27	0.062	0.129	0.115	0.102	0.232	0.191	0.568362	0.844752	0.512415	0.330582	0.660364	0.740318	0.457839	0.011	0.131	-0.009	0.1	-0.033	0.141	0.889481	0.7502	0.685726	0.905656	0.822274	-0.008	0.052	0.870726	0	BD
L1CAM	-0.002	0.078	0.57	0.199	0.054	0.129	0.035	0.124	0.0068846	0.699396	0.792843	0.381	0.272	0.168	0.13	0.225	0.102	0.224	0.192	0.176997	0.262835	0.0765793	0.2752	0.479836	0.728433	0.810056	0.094	0.132	0.134	0.101	0.27	0.141	0.535532	0.290403	0.0899802	0.808691	0.361497	-0.031	0.052	0.546551	0	neuron
LAIR1	0.164	0.086	0.575	0.217	0.269	0.139	0.272	0.134	0.0748076	0.507476	0.483113	0.528	0.289	0.479	0.141	0.578	0.11	0.416	0.209	0.228912	0.0575251	0.00298813	0.265089	0.879398	0.578018	0.80148	0.442	0.143	0.374	0.11	0.498	0.152	0.0991736	0.136574	0.0547407	0.700585	0.790194	-0.015	0.052	0.768209	0	microglia.macrophage
LAMA2	-0.016	0.076	-0.004	0.194	0.021	0.126	0.014	0.122	0.956613	0.797026	0.829572	-0.074	0.266	-0.044	0.127	0.038	0.1	0.021	0.188	0.833998	0.849708	0.671858	0.857021	0.918961	0.613036	0.775788	0.14	0.129	0.039	0.098	-0.052	0.138	0.306716	0.663989	0.817924	0.531555	0.311605	-0.01	0.049	0.833813	0	endoth
LAMA4	-0.013	0.092	0.412	0.228	0.072	0.15	0.058	0.145	0.0804105	0.618164	0.667432	0.67	0.327	0.501	0.158	0.174	0.121	0.162	0.226	0.0451879	0.00497353	0.217074	0.469885	0.642044	0.096439	0.217543	-0.225	0.155	0.174	0.116	0.333	0.169	0.244661	0.212358	0.0693205	0.0373185	0.0148288	-0.018	0.06	0.771304	0	endoth
LAMA5	0.062	0.092	0.181	0.224	0.11	0.149	0.1	0.144	0.6184	0.776609	0.817144	0.304	0.33	-0.12	0.155	0.196	0.124	0.135	0.227	0.479825	0.30788	0.376782	0.76375	0.243105	0.106437	0.351887	0.152	0.159	-0.009	0.114	0.026	0.165	0.626267	0.630634	0.84737	0.405732	0.580482	0.001	0.058	0.983896	0	BD
LAMB1	-0.019	0.084	0.076	0.213	0.011	0.138	-0.004	0.134	0.673475	0.848257	0.918371	0.013	0.292	-0.038	0.139	0.049	0.11	0.141	0.206	0.914594	0.90672	0.617269	0.472094	0.872869	0.618332	0.472492	0.066	0.142	0.119	0.108	-0.019	0.152	0.606638	0.317502	0.99889	0.767401	0.680051	-0.014	0.054	0.792757	0	neuron
LAMB2	0.005	0.076	0.232	0.194	0.122	0.125	0.141	0.121	0.269165	0.40942	0.326871	-0.151	0.265	0.064	0.126	0.156	0.099	-0.095	0.187	0.572677	0.69016	0.2258	0.618906	0.464017	0.563646	0.480896	0.212	0.129	0.14	0.098	0.099	0.138	0.170341	0.281344	0.544739	0.650289	0.549536	0.018	0.044	0.674572	0	endoth
LAMC1	0.016	0.079	0.13	0.2	0.111	0.13	0.087	0.125	0.589245	0.518152	0.61578	0.193	0.274	0.055	0.131	0.167	0.103	0.142	0.194	0.533837	0.797965	0.239674	0.545005	0.647944	0.495813	0.709605	0.266	0.133	0.142	0.101	0.085	0.143	0.109494	0.329155	0.668653	0.453599	0.351808	-0.026	0.051	0.6071	0	astro
LAMP1	0.013	0.085	0.238	0.215	-0.038	0.139	-0.058	0.135	0.326172	0.746013	0.643697	0.508	0.295	0.153	0.141	0.276	0.111	0.437	0.208	0.106902	0.393659	0.0581752	0.0587417	0.276316	0.489525	0.258377	0.355	0.143	0.02	0.109	0.237	0.153	0.0419999	0.956241	0.197693	0.0604193	0.572046	-0.07	0.057	0.214406	0	NS
LAMP2	0.034	0.079	0.506	0.202	0.083	0.13	0.06	0.126	0.0279401	0.741179	0.858778	0.546	0.276	0.227	0.132	0.111	0.103	0.199	0.195	0.0749922	0.210177	0.554615	0.432348	0.295744	0.484261	0.903848	0.261	0.134	0.14	0.102	0.245	0.143	0.149412	0.416056	0.19606	0.467734	0.933112	-0.087	0.054	0.106584	0	oligo
LBP	-0.029	0.089	-0.282	0.228	0.045	0.147	0.078	0.143	0.296523	0.655428	0.510138	-0.713	0.311	-0.121	0.149	-0.121	0.117	-0.105	0.22	0.0354434	0.599423	0.531638	0.749196	0.0858592	0.998585	0.952747	-0.093	0.151	-0.077	0.115	-0.104	0.162	0.719421	0.74627	0.682154	0.931559	0.958855	0.089	0.059	0.133448	0	BD
LCAT	-0.004	0.094	0.318	0.24	0.298	0.155	0.304	0.15	0.207338	0.0879671	0.0732514	0.288	0.328	-0.134	0.157	-0.129	0.123	0.311	0.232	0.393947	0.477973	0.417965	0.208513	0.245891	0.980507	0.112612	-0.278	0.159	-0.082	0.122	-0.02	0.171	0.14318	0.614882	0.932622	0.322331	0.26883	0.076	0.063	0.226902	0	astro
LCN2	0.062	0.086	-0.159	0.216	0.338	0.143	0.344	0.138	0.33593	0.0879236	0.0728051	-0.338	0.295	0.189	0.144	0.172	0.114	-0.033	0.214	0.194881	0.449319	0.438768	0.680282	0.108863	0.927314	0.389239	0.155	0.145	-0.04	0.114	-0.093	0.156	0.586266	0.476797	0.381532	0.285084	0.244364	0.035	0.043	0.414414	0	BD
LCP1	0.024	0.086	-0.181	0.22	0.256	0.143	0.246	0.138	0.381976	0.151687	0.159377	-0.012	0.301	0.035	0.144	-0.207	0.113	-0.295	0.213	0.909005	0.945552	0.104829	0.165437	0.886957	0.183671	0.19945	0.067	0.146	-0.032	0.112	-0.068	0.157	0.803131	0.697423	0.606217	0.589811	0.52974	-0.019	0.059	0.75274	0	microglia.macrophage
LDHA	0.001	0.093	0.477	0.238	-0.077	0.154	-0.074	0.149	0.0603455	0.653958	0.657381	0.934	0.326	0.456	0.156	0.464	0.122	0.096	0.23	0.00616304	0.012664	0.00268637	0.701364	0.185284	0.968905	0.195571	0.343	0.158	0.634	0.121	0.778	0.169	0.0659766	4.42765e-05	5.98409e-05	0.13979	0.0605164	-0.039	0.062	0.526996	0	neuron
LDHB	0.018	0.086	0.501	0.219	0.014	0.142	0.001	0.137	0.0389701	0.979184	0.914729	0.624	0.3	0.274	0.143	0.326	0.113	0.34	0.212	0.053072	0.126877	0.029838	0.158958	0.292584	0.775746	0.79698	0.193	0.146	0.425	0.111	0.479	0.156	0.308954	0.00421439	0.00950803	0.199319	0.179448	-0.02	0.057	0.723229	0	astro
LFNG	0.026	0.092	0.231	0.236	0.248	0.15	0.25	0.145	0.413993	0.191936	0.176591	0.54	0.322	0.164	0.152	0.237	0.122	0.227	0.223	0.125477	0.438296	0.162597	0.403214	0.290978	0.704136	0.815634	0.32	0.156	0.181	0.117	0.414	0.164	0.10813	0.302603	0.0377905	0.469056	0.678537	0.047	0.061	0.445457	0	astro
LGALS1	0.075	0.075	0.13	0.191	-0.057	0.124	-0.051	0.12	0.784275	0.348795	0.35876	0.059	0.261	-0.07	0.125	0.067	0.098	-0.018	0.185	0.955333	0.322932	0.947775	0.640926	0.655339	0.387819	0.816921	0.2	0.127	0.106	0.097	0.317	0.136	0.402884	0.799544	0.116035	0.554219	0.525322	0.014	0.046	0.764403	0	endoth
LGALS3	0.028	0.078	0.452	0.203	0.083	0.128	0.091	0.125	0.0489308	0.706004	0.657028	0.283	0.284	0.268	0.129	0.115	0.102	-0.147	0.196	0.386394	0.113014	0.497744	0.403562	0.961259	0.349963	0.0766223	0.087	0.135	0.041	0.103	0.293	0.141	0.70613	0.921012	0.0977632	0.782332	0.291899	-0.018	0.046	0.694146	0	astro
LGALS3BP	0.042	0.089	0.172	0.226	0.164	0.147	0.159	0.142	0.588906	0.464712	0.471545	-0.007	0.31	0.021	0.148	0.02	0.116	0.21	0.219	0.879407	0.904467	0.879487	0.475771	0.934402	0.994129	0.474585	0.04	0.15	0.096	0.115	0.108	0.161	0.991068	0.714025	0.718976	0.766409	0.758189	0.035	0.054	0.517563	0	astro
LGMN	-0.094	0.09	-0.483	0.229	-0.218	0.144	-0.267	0.139	0.108965	0.447449	0.276964	0.346	0.312	-0.417	0.144	-0.069	0.116	-0.433	0.226	0.175295	0.057647	0.860124	0.162787	0.0261	0.0568428	0.952709	-0.148	0.159	-0.396	0.118	-0.32	0.161	0.771165	0.0415557	0.215249	0.202186	0.441626	-0.035	0.058	0.548671	0	microglia.macrophage
LINGO1	0.033	0.08	0.453	0.204	0.05	0.132	-0.006	0.128	0.0527158	0.908908	0.787535	0.354	0.279	0.069	0.133	0.037	0.105	0.251	0.197	0.269802	0.818035	0.976165	0.303306	0.354993	0.848573	0.441704	0.032	0.135	-0.161	0.103	0.008	0.145	0.998114	0.142191	0.878767	0.251146	0.900069	-0.076	0.055	0.168118	0	NS
LMAN1	-0.005	0.093	0.521	0.234	0.253	0.152	0.229	0.147	0.0351489	0.135516	0.164829	0.099	0.32	-0.137	0.153	0.126	0.12	-0.054	0.226	0.754912	0.461581	0.387512	0.839076	0.505158	0.174468	0.762977	0.287	0.159	0.176	0.122	0.208	0.167	0.116263	0.239662	0.260777	0.575539	0.731996	-0.03	0.057	0.602834	0	NS
LMAN2	0.049	0.076	0.546	0.194	0.195	0.125	0.189	0.121	0.0158507	0.304649	0.310366	0.312	0.265	0.154	0.126	0.196	0.099	0.176	0.187	0.340175	0.47613	0.238302	0.528457	0.590186	0.793799	0.923665	-0.048	0.129	0.171	0.098	-0.058	0.138	0.523774	0.328681	0.496123	0.172333	0.957262	-0.033	0.05	0.516386	0	NS
LRG1	-0.012	0.097	-0.424	0.248	-0.016	0.16	0.007	0.155	0.117728	0.979482	0.914132	-0.195	0.339	0.1	0.162	0.085	0.127	-0.032	0.24	0.604136	0.554154	0.543278	0.938707	0.431507	0.942112	0.648446	0.379	0.165	-0.144	0.126	-0.052	0.176	0.0434809	0.407929	0.839345	0.0107672	0.0734265	-0.006	0.064	0.930114	1	endoth
LRP1	-0.028	0.082	0.381	0.209	0.041	0.135	0.018	0.131	0.06574	0.652206	0.759138	0.565	0.286	0.322	0.137	0.265	0.107	0.481	0.202	0.0470667	0.0285594	0.0299913	0.0196233	0.444067	0.7389	0.515423	0.28	0.139	0.214	0.106	0.55	0.149	0.0595497	0.0732818	0.000649468	0.704413	0.1829	0.002	0.055	0.965824	0	astro
LRP11	0.025	0.082	0.628	0.21	0.148	0.136	0.115	0.131	0.00695733	0.426988	0.550127	0.359	0.287	0.088	0.137	0.156	0.108	0.186	0.203	0.264144	0.695389	0.33273	0.462609	0.392878	0.693782	0.68985	-0.013	0.139	0.065	0.106	0.052	0.149	0.816046	0.77218	0.874634	0.655092	0.750615	-0.058	0.056	0.300126	0	neuron
LRP1B	-0.036	0.084	0.168	0.218	0.065	0.139	0.02	0.135	0.37593	0.522898	0.715888	0.765	0.313	0.012	0.144	0.062	0.112	0.212	0.216	0.0136138	0.774479	0.480584	0.28272	0.0287285	0.780446	0.438371	0.047	0.142	-0.341	0.108	-0.03	0.149	0.621968	0.026585	0.973766	0.0279148	0.708743	-0.074	0.057	0.197255	0	astro
LRRC4	0.099	0.099	0.35	0.252	-0.007	0.164	0.005	0.158	0.348914	0.570282	0.605165	-0.183	0.336	-0.152	0.166	-0.127	0.129	0.131	0.25	0.422162	0.195562	0.164665	0.904716	0.933331	0.907272	0.345583	-0.057	0.167	0.028	0.126	-0.065	0.177	0.426647	0.661248	0.416104	0.681295	0.97362	-0.018	0.061	0.772132	0	NS
LRRC4B	0.029	0.076	0.42	0.193	0.115	0.125	0.089	0.121	0.0572826	0.546839	0.667547	0.159	0.264	0.099	0.126	0.114	0.099	0.247	0.187	0.637056	0.635619	0.496952	0.280914	0.837583	0.92716	0.514185	0.16	0.128	0.002	0.098	0.158	0.138	0.386442	0.826964	0.410312	0.322882	0.990709	-0.031	0.051	0.548219	0	NS
LRRN1	0.019	0.088	0.446	0.212	0.063	0.141	0.034	0.136	0.0591444	0.782695	0.92074	-0.003	0.296	-0.186	0.147	-0.056	0.117	0.227	0.21	0.942419	0.229903	0.600413	0.35651	0.580922	0.485019	0.10696	-0.134	0.144	-0.031	0.108	-0.024	0.151	0.369687	0.717217	0.802169	0.563921	0.597673	0.005	0.055	0.928767	0	oligo
LRRTM2	0.083	0.082	0.417	0.205	0.089	0.134	0.067	0.129	0.125644	0.96833	0.911585	-0.129	0.294	0.02	0.134	0.18	0.108	-0.435	0.198	0.486914	0.688193	0.472186	0.0155949	0.643607	0.349097	0.0570088	-0.133	0.139	0.036	0.107	0.2	0.148	0.186008	0.729339	0.485107	0.329732	0.100557	-0.009	0.051	0.85424	0	neuron
LSAMP	0.037	0.083	0.702	0.213	0.145	0.138	0.126	0.133	0.00337508	0.491962	0.559987	0.371	0.291	0.115	0.139	0.198	0.109	0.142	0.206	0.271422	0.63181	0.242257	0.637713	0.427221	0.638688	0.91545	0.049	0.141	0.099	0.108	0.167	0.151	0.943379	0.65242	0.449424	0.77538	0.567753	-0.058	0.054	0.281159	0	astro
LSR	-0.006	0.092	0.415	0.229	0.066	0.155	0.097	0.149	0.0857112	0.679179	0.542598	0.464	0.33	-0.108	0.155	0.289	0.123	0.373	0.227	0.170241	0.569712	0.054909	0.121861	0.114878	0.0431024	0.0799621	-0.091	0.161	-0.086	0.121	0.151	0.17	0.646331	0.6009	0.412485	0.978776	0.298345	0.048	0.061	0.428225	0	endoth
LTBP1	0.082	0.098	0.231	0.249	0.096	0.161	0.104	0.156	0.572804	0.937975	0.903558	-0.174	0.34	0.048	0.163	0.228	0.128	0	0.241	0.469695	0.859408	0.363358	0.752373	0.554323	0.382501	0.868547	0.437	0.165	0.23	0.126	0.365	0.177	0.0676834	0.358208	0.158833	0.313117	0.766038	0.019	0.062	0.762911	0	astro
LTBP2	0.088	0.084	0.166	0.214	0.226	0.139	0.222	0.134	0.732274	0.38132	0.383105	0.02	0.293	0.027	0.14	0.113	0.11	0.02	0.207	0.822472	0.709892	0.857363	0.759051	0.981236	0.628157	0.975926	0.378	0.142	0.135	0.109	0.27	0.152	0.0834945	0.73433	0.293384	0.170796	0.604368	0.021	0.054	0.696501	0	microglia.macrophage
LTBP4	-0.052	0.09	0.157	0.229	-0.046	0.148	0.005	0.143	0.388496	0.972546	0.726358	0.041	0.313	0.142	0.149	0.024	0.117	-0.168	0.221	0.775676	0.265875	0.605601	0.627185	0.769029	0.530587	0.244742	0.289	0.152	0.055	0.116	0.047	0.163	0.0560897	0.468291	0.590428	0.214494	0.275712	-0.073	0.058	0.21133	0	BD
LTF	0.025	0.089	-0.115	0.231	0.264	0.144	0.206	0.14	0.567649	0.142798	0.25642	-0.139	0.316	0.217	0.151	0.221	0.117	0.381	0.229	0.617746	0.271294	0.177974	0.144988	0.307281	0.982613	0.54775	0.006	0.151	0.012	0.115	0.091	0.161	0.917175	0.931082	0.715921	0.974888	0.700241	0.08	0.056	0.153624	0	endoth
LUM	0.048	0.084	-0.291	0.215	0.286	0.139	0.309	0.134	0.137432	0.132237	0.0901508	-0.562	0.294	0.121	0.14	-0.082	0.11	0.319	0.208	0.046595	0.660444	0.34778	0.227205	0.0361701	0.254766	0.42879	-0.08	0.143	0.169	0.109	-0.156	0.153	0.444536	0.384757	0.239006	0.161347	0.715348	0.119	0.057	0.0358474	1	endoth
LY6H	0.046	0.084	0.824	0.215	-0.009	0.139	0.006	0.135	0.00070992	0.725014	0.795964	0.014	0.294	0.091	0.141	0.134	0.11	-0.165	0.208	0.916572	0.783177	0.526725	0.34624	0.812334	0.810514	0.307373	-0.002	0.143	0.049	0.109	0.038	0.153	0.771852	0.985353	0.963195	0.773408	0.845698	-0.086	0.057	0.126591	0	NS
LYNX1	0.071	0.086	0.567	0.218	-0.041	0.141	-0.005	0.136	0.0324643	0.487463	0.628944	-0.055	0.298	0.061	0.142	0.233	0.112	0.098	0.211	0.685993	0.951657	0.247256	0.903614	0.726273	0.336773	0.881935	-0.039	0.145	0.096	0.11	0.044	0.155	0.519524	0.858293	0.881283	0.454619	0.693787	-0.032	0.056	0.568986	0	astro
LYVE1	0.071	0.084	0.308	0.215	0.095	0.139	0.109	0.135	0.301863	0.88116	0.805284	-0.029	0.294	-0.078	0.141	-0.033	0.111	-0.002	0.208	0.743007	0.364121	0.453312	0.74383	0.881067	0.798872	0.761704	-0.222	0.143	-0.054	0.109	-0.157	0.153	0.0811173	0.36562	0.189732	0.346668	0.754859	0.013	0.056	0.814439	0	microglia.macrophage
LYZ	0.03	0.087	-0.197	0.222	0.013	0.143	0.005	0.139	0.334836	0.920156	0.87691	-0.45	0.303	0.248	0.145	-0.036	0.114	0.224	0.214	0.129021	0.197134	0.644032	0.399816	0.0377026	0.120373	0.925238	0.04	0.147	0.015	0.112	-0.06	0.158	0.953915	0.915605	0.615881	0.890804	0.643204	0.01	0.052	0.84619	1	microglia.macrophage
MAG	0.005	0.085	0.591	0.217	-0.092	0.141	-0.081	0.136	0.0114001	0.545782	0.582713	0.427	0.297	0.232	0.142	0.176	0.112	0.218	0.21	0.173273	0.170837	0.222485	0.346034	0.554239	0.752564	0.955168	0.254	0.144	-0.074	0.11	0.018	0.155	0.141683	0.575295	0.939218	0.0681201	0.263993	-0.129	0.057	0.0240182	0	oligo
MAN1A1	0.01	0.079	0.514	0.202	0.034	0.131	0.001	0.126	0.019176	0.867169	0.951059	-0.016	0.276	0.063	0.132	0.087	0.104	-0.035	0.195	0.9282	0.730768	0.552889	0.8335	0.795623	0.885185	0.678883	-0.122	0.134	-0.01	0.102	-0.036	0.144	0.402425	0.880455	0.77895	0.50024	0.660397	-0.044	0.053	0.407013	0	microglia.macrophage
MAN1A2	-0.036	0.09	0.07	0.242	-0.073	0.142	-0.08	0.138	0.674515	0.824118	0.78501	0.33	0.311	-0.136	0.148	-0.134	0.116	-0.324	0.215	0.25734	0.564734	0.503091	0.215829	0.176157	0.990298	0.471893	-0.263	0.152	0.011	0.115	-0.159	0.159	0.203648	0.746268	0.497767	0.147178	0.635978	-0.056	0.057	0.327272	0	NS
MAN1B1	0.033	0.097	0.445	0.241	0.024	0.156	0.01	0.15	0.107582	0.957288	0.892395	0.274	0.346	-0.173	0.166	0	0.127	0.318	0.227	0.501688	0.279986	0.834257	0.245085	0.24258	0.399522	0.0800369	0.061	0.167	-0.114	0.123	0.235	0.173	0.888334	0.344898	0.300309	0.39167	0.46485	0.001	0.063	0.984046	0	astro
MAN1C1	0.032	0.09	-0.002	0.23	0.001	0.149	0.012	0.144	0.890372	0.857317	0.906355	0.019	0.315	-0.086	0.15	-0.07	0.118	0.097	0.223	0.970263	0.502921	0.494646	0.783258	0.761781	0.930687	0.493665	-0.02	0.153	-0.051	0.117	0.067	0.164	0.772709	0.577393	0.847262	0.870479	0.695078	-0.001	0.056	0.990806	0	neuron
MAN2A1	0.049	0.08	0.329	0.204	0.111	0.132	0.13	0.128	0.197277	0.678069	0.579453	0.136	0.279	0.221	0.133	0.072	0.105	0.058	0.197	0.765459	0.271674	0.862841	0.967738	0.784013	0.377617	0.493968	0.11	0.135	0.022	0.103	0.056	0.145	0.704692	0.834969	0.966162	0.602369	0.787952	-0.031	0.052	0.556718	0	oligo
MAN2A2	0.007	0.082	0.563	0.208	0.062	0.135	0.054	0.13	0.0121943	0.720773	0.754743	0.251	0.284	0.071	0.136	0.228	0.107	0.186	0.201	0.411625	0.685794	0.099744	0.407954	0.569424	0.362082	0.63575	0.001	0.138	0.077	0.105	0.152	0.148	0.971474	0.603374	0.389852	0.659935	0.45747	-0.022	0.055	0.689133	0	oligo
MAN2B2	0.07	0.089	-0.082	0.219	-0.151	0.14	-0.146	0.135	0.513472	0.16614	0.166384	0.003	0.306	-0.318	0.148	-0.317	0.119	-0.244	0.211	0.835293	0.0243412	0.00846454	0.169678	0.343645	0.994705	0.772749	0.149	0.154	-0.36	0.112	-0.223	0.158	0.657023	0.00286462	0.102212	0.00680476	0.0901028	-0.106	0.059	0.0731586	0	NS
MANBA	-0.023	0.08	0.145	0.203	0.036	0.132	0.018	0.127	0.435653	0.694547	0.778139	0.368	0.278	0.043	0.133	0.144	0.104	0.2	0.197	0.178024	0.668286	0.201769	0.292768	0.292625	0.548365	0.510185	0.034	0.135	-0.002	0.103	0.253	0.145	0.71852	0.870907	0.0932019	0.831273	0.268551	0.041	0.053	0.433155	0	microglia.macrophage
MANEAL	0.038	0.085	0.434	0.217	0.325	0.141	0.269	0.136	0.0866037	0.0717816	0.137313	0.763	0.297	0.125	0.142	0.027	0.112	-0.07	0.21	0.0195037	0.600327	0.939444	0.635083	0.0523035	0.585034	0.441715	-0.03	0.144	0.216	0.11	0.106	0.155	0.687724	0.204287	0.695737	0.169109	0.51665	-0.038	0.056	0.493945	0	neuron
MANSC1	0.056	0.094	0.297	0.239	0.044	0.155	0.035	0.149	0.341896	0.946717	0.903715	0.109	0.326	0.01	0.156	0.162	0.123	-0.073	0.231	0.876694	0.802614	0.492589	0.602674	0.785488	0.44334	0.763343	-0.055	0.159	0.145	0.121	0.064	0.17	0.552954	0.562635	0.965441	0.311303	0.608425	-0.026	0.059	0.658008	0	NS
MARCKS	0.024	0.081	0.439	0.206	0.063	0.133	0.054	0.129	0.0582387	0.800537	0.840403	0.969	0.281	0.285	0.134	0.259	0.106	0.289	0.199	0.00134931	0.0979338	0.0776718	0.21728	0.0284681	0.877369	0.986833	0.254	0.137	0.5	0.104	0.506	0.146	0.153319	0.000374353	0.00387799	0.148098	0.207787	-0.041	0.052	0.438892	0	microglia.macrophage
MASP1	-0.013	0.097	0.079	0.248	0.069	0.161	0.102	0.155	0.725858	0.652877	0.514588	0.316	0.34	0.088	0.162	0.139	0.128	0.236	0.24	0.35254	0.592285	0.340983	0.335339	0.544649	0.803756	0.609912	0.167	0.165	-0.057	0.126	0.09	0.177	0.352304	0.787176	0.606782	0.27574	0.749404	0.017	0.063	0.787942	0	astro
MATN2	-0.049	0.089	-0.173	0.233	0.08	0.147	0.048	0.142	0.616335	0.438784	0.548556	0.053	0.318	0.026	0.152	0.177	0.118	-0.064	0.225	0.757476	0.668228	0.124922	0.951436	0.940324	0.430738	0.739056	0.103	0.155	0.277	0.117	0.069	0.17	0.399932	0.0275063	0.533406	0.36293	0.883093	0.024	0.061	0.697545	0	oligo
MCAM	0.032	0.086	0.421	0.219	0.133	0.142	0.133	0.137	0.0948103	0.531336	0.520256	0.099	0.299	0.106	0.143	0.009	0.112	0.228	0.212	0.830846	0.662205	0.870421	0.390268	0.984538	0.595123	0.630615	-0.079	0.145	0.021	0.111	0.102	0.156	0.513743	0.93511	0.694588	0.580343	0.395179	0.012	0.056	0.826298	0	oligo
MDGA1	-0.032	0.086	0.057	0.22	0.286	0.145	0.277	0.14	0.704619	0.0528989	0.0531426	0.074	0.301	0.119	0.145	0.009	0.113	0.277	0.213	0.736344	0.372881	0.77412	0.178055	0.89192	0.546638	0.539985	0.039	0.146	-0.19	0.112	0.06	0.157	0.680968	0.26758	0.60602	0.21007	0.921683	0.047	0.057	0.408171	0	astro
MDGA2	0.064	0.092	0.535	0.24	-0.112	0.16	-0.126	0.154	0.0638706	0.321114	0.270028	-0.564	0.327	0.273	0.156	0.147	0.123	-0.122	0.245	0.0652831	0.248555	0.583677	0.474762	0.0212311	0.523762	0.173154	-0.066	0.162	-0.124	0.122	0.072	0.165	0.489059	0.21657	0.966276	0.770426	0.549477	-0.061	0.063	0.336328	0	neuron
MDH1	0.021	0.088	0.542	0.223	0.055	0.144	0.052	0.14	0.02821	0.833235	0.842303	0.946	0.305	0.374	0.146	0.501	0.115	0.537	0.216	0.00375213	0.0387259	0.000876007	0.0266702	0.0907223	0.487931	0.53139	0.438	0.148	0.711	0.113	0.867	0.159	0.0167476	2.13095e-06	3.20838e-06	0.139455	0.0479606	0	0.058	0.998367	0	neuron
MDH2	0.11	0.089	0.177	0.231	0.085	0.143	0.104	0.138	0.78291	0.879042	0.968904	0.88	0.305	0.055	0.147	0.094	0.118	-0.09	0.243	0.0155956	0.74624	0.910274	0.433851	0.0148292	0.834139	0.607423	0.135	0.149	0.266	0.112	0.166	0.155	0.884212	0.276217	0.749859	0.479035	0.885726	-0.03	0.06	0.620594	0	NS
MEGF10	0.041	0.079	0.632	0.2	0.044	0.13	0.008	0.125	0.00566088	0.986185	0.81979	0.341	0.274	0.177	0.131	0.264	0.103	0.269	0.194	0.294446	0.374859	0.0844935	0.27473	0.589387	0.598373	0.693793	0.12	0.133	0.055	0.102	0.218	0.143	0.61575	0.913305	0.273398	0.697547	0.611792	-0.059	0.053	0.271107	0	astro
MEGF8	0.001	0.081	0.392	0.207	0.078	0.134	0.062	0.13	0.0763076	0.610113	0.67887	0.394	0.284	0.112	0.136	0.178	0.106	0.171	0.201	0.183452	0.482626	0.185946	0.431279	0.368834	0.701633	0.808435	0.032	0.138	-0.022	0.105	0.255	0.148	0.846727	0.863657	0.128711	0.751596	0.268043	-0.017	0.055	0.751454	0	NS
MEGF9	0.014	0.084	0.533	0.214	0.023	0.138	0.007	0.134	0.0225702	0.954983	0.962651	0.241	0.292	0.087	0.14	0.106	0.11	0.141	0.207	0.456671	0.65328	0.503278	0.568455	0.635405	0.91511	0.830049	0.032	0.142	0.16	0.108	0.118	0.152	0.913716	0.291984	0.548737	0.470313	0.680976	-0.047	0.054	0.39285	0	astro
MENT	0.008	0.091	0.04	0.236	0.271	0.143	0.289	0.138	0.897119	0.10836	0.0786088	0.11	0.313	0.187	0.149	0.064	0.12	0.316	0.216	0.75526	0.306363	0.70596	0.186775	0.824116	0.517443	0.621255	-0.078	0.154	0.293	0.119	0.181	0.169	0.630868	0.0569908	0.359206	0.0548538	0.255487	0.098	0.056	0.0814437	0	microglia.macrophage
METRN	-0.036	0.085	0.305	0.214	0.295	0.145	0.314	0.14	0.135518	0.042189	0.0272341	0.218	0.293	0.111	0.141	0.063	0.114	-0.084	0.207	0.40683	0.375471	0.486382	0.829661	0.741708	0.790253	0.437297	0.099	0.148	0.264	0.11	0.113	0.161	0.436532	0.0336166	0.409637	0.365161	0.945997	0.022	0.056	0.69662	0	NS
METRNL	-0.016	0.077	-0.076	0.197	0.04	0.128	0.088	0.124	0.7756	0.69935	0.460904	0.159	0.27	-0.363	0.129	-0.357	0.101	-0.078	0.191	0.532672	0.0217106	0.00758211	0.763667	0.0800825	0.968835	0.214521	-0.119	0.131	-0.158	0.1	-0.179	0.14	0.502646	0.266777	0.306703	0.812877	0.755471	0.01	0.05	0.842956	0	NS
MFAP4	0.018	0.087	-0.096	0.216	-0.171	0.142	-0.174	0.137	0.618777	0.235827	0.215853	-0.431	0.34	-0.059	0.15	0.012	0.114	0.065	0.215	0.199535	0.654609	0.96611	0.839791	0.315778	0.702369	0.635516	0.08	0.147	-0.17	0.112	-0.109	0.159	0.721113	0.186262	0.478779	0.171145	0.383582	-0.016	0.057	0.784872	0	endoth
MFGE8	-0.006	0.078	0.549	0.198	0.019	0.128	-0.008	0.124	0.00843038	0.861417	0.989212	0.07	0.27	0.135	0.129	0.114	0.101	0.01	0.191	0.787116	0.352344	0.3481	0.938974	0.829252	0.897518	0.587914	-0.154	0.131	-0.154	0.1	0.055	0.141	0.336307	0.245095	0.70429	0.999503	0.276851	-0.034	0.052	0.519806	0	astro
MFRP	0.015	0.092	-0.349	0.236	-0.083	0.146	-0.037	0.141	0.142842	0.551758	0.744837	0.191	0.329	-0.4	0.148	0.159	0.121	0.021	0.24	0.606252	0.0172136	0.335291	0.980626	0.100882	0.003209	0.133961	0.01	0.154	-0.179	0.118	-0.12	0.166	0.978938	0.194063	0.469252	0.322681	0.562082	0.049	0.059	0.407569	0	NA
MGAT1	0.065	0.087	0.341	0.222	0.385	0.144	0.364	0.139	0.242208	0.0502941	0.0602706	0.015	0.304	-0.03	0.145	-0.06	0.114	0.045	0.215	0.875027	0.576548	0.384758	0.932915	0.893659	0.871183	0.771482	-0.113	0.148	0.183	0.113	0.348	0.158	0.306984	0.409026	0.114147	0.107565	0.0331366	0.098	0.058	0.0942064	0	microglia.macrophage
MGAT2	0.07	0.088	0.439	0.23	0.213	0.139	0.22	0.134	0.128587	0.366599	0.330894	0.827	0.304	-0.123	0.14	0.269	0.114	0.141	0.216	0.0170986	0.245446	0.16089	0.756854	0.00471254	0.0293556	0.30476	0.089	0.142	0.162	0.11	0.149	0.155	0.911099	0.511558	0.652541	0.678539	0.773659	-0.007	0.053	0.896972	0	NS
MGAT5	0.022	0.085	0.272	0.228	0.203	0.142	0.178	0.137	0.300296	0.260365	0.319765	0.162	0.297	0.027	0.142	-0.125	0.111	0.208	0.21	0.650914	0.979064	0.291011	0.412008	0.679803	0.395756	0.474575	0.12	0.145	0.259	0.111	0.377	0.156	0.567081	0.0930564	0.0451174	0.441878	0.227665	0.026	0.056	0.640999	0	NS
MGP	0.091	0.089	-0.166	0.227	0.227	0.147	0.271	0.142	0.286798	0.414981	0.266965	-0.158	0.31	-0.165	0.148	0.199	0.116	-0.03	0.219	0.441682	0.14028	0.461813	0.609429	0.983374	0.0523888	0.60853	0.253	0.151	0.117	0.115	0.22	0.161	0.361738	0.860588	0.480156	0.468205	0.884117	0.101	0.059	0.0846571	0	endoth
MIA	0.005	0.082	-0.22	0.214	0.035	0.132	0.096	0.128	0.321204	0.840247	0.535318	-0.298	0.279	-0.1	0.136	-0.096	0.107	0.278	0.197	0.297071	0.507787	0.451327	0.199562	0.521655	0.977991	0.112805	-0.31	0.139	0.149	0.107	0.019	0.151	0.0531779	0.28793	0.935242	0.00836665	0.107819	0.167	0.054	0.00220622	0	BD
MIA3	0.021	0.087	0.971	0.216	0.285	0.14	0.257	0.135	4.1947e-05	0.097811	0.129892	0.528	0.296	0.051	0.143	0.41	0.113	0.194	0.209	0.100848	0.854759	0.00608872	0.444373	0.146416	0.0473714	0.574436	0.232	0.149	0.227	0.112	0.276	0.156	0.226206	0.148142	0.14889	0.978012	0.835551	-0.008	0.056	0.881496	0	NS
MIF	0.045	0.095	0.382	0.242	-0.018	0.155	-0.017	0.149	0.189158	0.71819	0.716883	1.184	0.339	0.325	0.159	0.41	0.126	0.276	0.228	0.00128203	0.131758	0.0202283	0.34965	0.0216206	0.673225	0.859033	0.418	0.163	0.745	0.123	0.808	0.18	0.0501046	8.71573e-06	0.000161844	0.105876	0.108018	-0.03	0.062	0.633849	0	neuron
MINPP1	0.049	0.084	0.54	0.215	0.462	0.139	0.413	0.135	0.0317975	0.00893498	0.0180184	-0.036	0.294	0.107	0.14	0.039	0.11	0.128	0.208	0.782963	0.722298	0.946771	0.723164	0.660073	0.702249	0.934062	-0.038	0.143	0.141	0.109	0.167	0.153	0.603328	0.505191	0.496411	0.31083	0.325493	0.022	0.055	0.6859	0	neuron
MLEC	0.05	0.079	0.72	0.201	0.09	0.13	0.09	0.126	0.00179386	0.78286	0.777664	0.202	0.275	0.092	0.131	0.11	0.103	-0.089	0.195	0.594736	0.784484	0.640017	0.507953	0.716708	0.910841	0.441327	0.096	0.134	0.19	0.102	0.087	0.143	0.765701	0.280676	0.818274	0.573944	0.961403	-0.095	0.053	0.0735448	0	NS
MMP14	0.023	0.086	-0.149	0.211	0.244	0.138	0.273	0.134	0.44529	0.160266	0.102987	-0.277	0.32	-0.173	0.145	-0.032	0.112	0.146	0.209	0.364408	0.244011	0.696696	0.584092	0.765497	0.435647	0.208689	-0.091	0.145	0.061	0.11	0.106	0.159	0.500309	0.786019	0.641201	0.396452	0.35701	0.145	0.054	0.00743591	0	microglia.macrophage
MMP17	-0.169	0.092	0.413	0.23	-0.121	0.149	-0.105	0.144	0.0173793	0.777495	0.698237	-0.142	0.298	-0.016	0.149	0.134	0.121	0.024	0.211	0.931882	0.380503	0.0429422	0.401618	0.705904	0.428867	0.877396	0.05	0.153	-0.041	0.118	0.268	0.162	0.225338	0.392991	0.0175282	0.634186	0.326669	0.027	0.058	0.637763	0	BD
MMP2	0.033	0.087	-0.114	0.223	0.169	0.144	0.222	0.139	0.535933	0.405825	0.235539	0.025	0.305	0.06	0.146	0.048	0.114	0.327	0.215	0.981326	0.872106	0.915754	0.204494	0.917899	0.947599	0.302884	0.033	0.148	0.191	0.113	0.265	0.159	0.997817	0.271085	0.196436	0.390439	0.283023	0.132	0.056	0.0189743	0	microglia.macrophage
MMRN2	0.012	0.077	0.363	0.196	0.203	0.127	0.178	0.122	0.0919278	0.183926	0.237481	0.142	0.267	0.142	0.128	0.163	0.1	0.09	0.189	0.641021	0.385349	0.232047	0.703314	0.999557	0.896961	0.818535	0.056	0.13	0.137	0.099	0.371	0.139	0.773372	0.321393	0.0232215	0.614155	0.0974545	0.023	0.048	0.629754	0	endoth
MOG	0.061	0.088	0.593	0.224	-0.06	0.145	-0.065	0.141	0.0260501	0.464565	0.432914	0.196	0.307	0.204	0.147	0.342	0.115	-0.027	0.217	0.672613	0.404819	0.052651	0.706501	0.981868	0.45713	0.377917	0.203	0.149	0.087	0.114	0.159	0.16	0.416377	0.860409	0.588923	0.528792	0.838539	-0.098	0.057	0.0856439	0	oligo
MPZ	-0.032	0.085	-0.105	0.216	0.123	0.141	0.175	0.137	0.748054	0.331793	0.183956	0.046	0.295	0.017	0.141	-0.075	0.113	0.302	0.209	0.801148	0.766132	0.760631	0.138727	0.930226	0.607464	0.258123	-0.185	0.148	0.239	0.112	-0.037	0.154	0.373155	0.0560852	0.977384	0.0211952	0.485082	0.096	0.057	0.0906075	0	NS
MRC1	0.07	0.091	0.598	0.233	0.017	0.151	0.078	0.146	0.0332755	0.756513	0.961831	-0.175	0.319	-0.067	0.152	0.155	0.12	-0.075	0.225	0.461802	0.442281	0.57251	0.551619	0.760089	0.248371	0.97831	0.05	0.155	0.176	0.118	0.112	0.166	0.913555	0.482024	0.82325	0.513905	0.784282	0.003	0.061	0.965683	0	microglia.macrophage
MRC2	0.053	0.088	0.308	0.222	-0.02	0.145	-0.044	0.141	0.281565	0.657666	0.543843	-0.241	0.319	-0.021	0.152	0.051	0.117	-0.083	0.215	0.374151	0.674979	0.986554	0.55794	0.530568	0.707701	0.813108	0.158	0.149	-0.115	0.113	-0.125	0.163	0.547221	0.245218	0.331265	0.140364	0.198307	-0.07	0.059	0.235918	0	microglia.macrophage
MSLN	-0.003	0.089	0.599	0.227	0.168	0.147	0.154	0.142	0.0129611	0.307011	0.336351	0.507	0.311	0.23	0.149	0.171	0.117	0.04	0.22	0.116211	0.181017	0.236203	0.856282	0.420978	0.7537	0.474383	0.182	0.151	0.096	0.115	0.026	0.162	0.297935	0.502344	0.873702	0.64658	0.481403	-0.059	0.053	0.265062	0	NS
MSN	0.092	0.085	0.377	0.217	0.098	0.141	0.085	0.136	0.217584	0.969568	0.964269	0.418	0.297	0.104	0.142	0.306	0.112	-0.125	0.21	0.293026	0.943811	0.127385	0.337015	0.339832	0.260584	0.366287	0.285	0.144	0.235	0.11	0.243	0.155	0.255141	0.308564	0.388597	0.780631	0.843184	-0.053	0.057	0.349481	0	microglia.macrophage
MST1	-0.003	0.08	-0.083	0.204	0.152	0.132	0.159	0.128	0.713474	0.299623	0.265883	-0.258	0.279	-0.077	0.133	-0.088	0.105	-0.297	0.197	0.381424	0.637366	0.521357	0.166158	0.557689	0.948763	0.353545	0.027	0.135	0.036	0.103	-0.056	0.145	0.846756	0.767849	0.749596	0.961561	0.674321	0.023	0.052	0.651409	0	astro
MSTN	-0.034	0.078	0.266	0.199	0.176	0.129	0.17	0.124	0.156692	0.15189	0.153069	0.469	0.272	-0.044	0.13	-0.029	0.102	0.046	0.192	0.0761613	0.948332	0.970388	0.700218	0.0886741	0.929225	0.69949	0	0.132	0.111	0.101	0.128	0.142	0.825983	0.259761	0.312416	0.50045	0.50744	-0.007	0.05	0.884531	0	astro
MT1A	0.073	0.086	0.098	0.215	0.08	0.146	0.103	0.142	0.91288	0.966957	0.852369	0.083	0.308	-0.153	0.145	0.268	0.114	0.271	0.213	0.976069	0.178367	0.171389	0.385969	0.486789	0.0217857	0.0983591	-0.057	0.148	0.12	0.112	0.195	0.155	0.449727	0.744905	0.489816	0.334478	0.237504	0.076	0.058	0.189383	0	endoth
MT1E	0.037	0.084	0.378	0.219	0.126	0.141	0.127	0.136	0.142137	0.576228	0.558743	0.29	0.299	0.11	0.139	0.191	0.111	-0.031	0.223	0.415768	0.654538	0.26641	0.774129	0.584347	0.645744	0.591794	-0.01	0.143	0.067	0.112	0.222	0.15	0.775725	0.833144	0.278828	0.667911	0.260661	-0.006	0.057	0.921991	0	astro
MT1F	0.057	0.087	0.046	0.224	0.207	0.147	0.206	0.142	0.963522	0.363627	0.351	0.394	0.305	0.125	0.142	0.098	0.115	-0.027	0.235	0.288368	0.680588	0.772677	0.736602	0.424412	0.881293	0.578208	-0.011	0.155	-0.036	0.115	0.146	0.156	0.703681	0.521236	0.612707	0.897767	0.472103	0.008	0.059	0.898516	0	astro
MT3	0.045	0.086	0.458	0.219	-0.006	0.142	0.002	0.137	0.0767498	0.750506	0.781391	0.49	0.3	-0.066	0.143	0.185	0.112	0.003	0.212	0.154988	0.506808	0.32341	0.852479	0.0942922	0.166315	0.787902	0.036	0.145	0.034	0.111	0.239	0.156	0.953775	0.936938	0.273458	0.99424	0.338858	-0.033	0.056	0.554714	0	astro
MXRA7	0.015	0.086	0.372	0.21	0.03	0.136	0.027	0.131	0.110976	0.923503	0.936419	0.295	0.287	0.071	0.137	0.147	0.114	0.056	0.208	0.351455	0.729385	0.350249	0.855616	0.481507	0.668443	0.950849	0.127	0.144	0.232	0.111	-0.044	0.149	0.508148	0.123596	0.726739	0.559194	0.406564	-0.08	0.054	0.133658	0	NS
MXRA8	0.037	0.084	0.214	0.214	0.103	0.139	0.122	0.134	0.435993	0.673981	0.577601	-0.144	0.293	0.159	0.14	-0.045	0.11	-0.008	0.207	0.55337	0.455128	0.551324	0.839778	0.349856	0.2479	0.503157	0.047	0.142	0.123	0.108	-0.064	0.152	0.951224	0.533468	0.560924	0.667995	0.59464	-0.022	0.053	0.68398	0	astro
MYDGF	0.027	0.085	0.529	0.216	0.018	0.142	0.048	0.137	0.0291229	0.955315	0.890669	0.553	0.295	0.286	0.144	0.187	0.111	0.105	0.214	0.0875098	0.122365	0.251156	0.734346	0.414253	0.584086	0.481709	-0.023	0.143	0.227	0.111	0.247	0.154	0.768636	0.157514	0.207331	0.165302	0.198224	-0.061	0.057	0.283791	0	NS
MYOC	0.001	0.083	-0.241	0.208	0.044	0.135	0.02	0.131	0.275073	0.778878	0.899307	0.286	0.285	-0.108	0.136	-0.125	0.108	0.116	0.206	0.337905	0.498172	0.35228	0.603172	0.21263	0.917831	0.364729	-0.051	0.14	-0.156	0.106	0.201	0.15	0.753621	0.24949	0.238954	0.546664	0.218168	0.085	0.056	0.132194	0	BD
NAGA	-0.033	0.082	0.171	0.204	0.133	0.132	0.107	0.128	0.34697	0.268738	0.337208	0.528	0.272	0.052	0.135	0.144	0.111	-0.275	0.202	0.0495404	0.592161	0.195354	0.264178	0.116616	0.591582	0.177494	0.069	0.145	-0.114	0.109	0.039	0.152	0.545171	0.549956	0.674444	0.307748	0.885939	-0.046	0.045	0.312734	0	microglia.macrophage
NAGLU	0.017	0.09	-0.563	0.23	-0.164	0.149	-0.134	0.144	0.0180098	0.284837	0.360079	-0.052	0.315	-0.049	0.15	-0.169	0.118	0.207	0.223	0.833235	0.709127	0.209466	0.427188	0.99222	0.525568	0.340141	0.066	0.153	-0.104	0.117	-0.087	0.164	0.785636	0.417589	0.577832	0.372863	0.49601	0.011	0.058	0.849902	0	NS
NAXE	0.017	0.085	0.318	0.216	-0.011	0.14	-0.028	0.135	0.189323	0.860293	0.77312	0.491	0.295	0.249	0.141	0.192	0.111	0.09	0.209	0.123505	0.159668	0.207924	0.743925	0.458599	0.749756	0.528305	0.154	0.143	0.369	0.109	0.317	0.154	0.416519	0.0118348	0.0851265	0.228019	0.435734	-0.046	0.056	0.412565	0	NS
NBL1	0.032	0.083	0.591	0.212	0.126	0.137	0.172	0.133	0.0134188	0.546333	0.357332	-0.086	0.29	0.085	0.138	0.18	0.109	0.162	0.205	0.694478	0.745819	0.27915	0.555607	0.59346	0.584665	0.752715	0.015	0.141	0.086	0.107	0.046	0.151	0.915322	0.694673	0.93738	0.683858	0.879811	0.013	0.053	0.813109	0	endoth
NCAM1	0.028	0.081	0.736	0.208	0.111	0.134	0.095	0.13	0.00140233	0.588788	0.652501	0.359	0.284	0.129	0.136	0.195	0.107	0.118	0.201	0.263782	0.526337	0.21475	0.679139	0.463749	0.702217	0.963199	0.046	0.138	0.128	0.105	0.179	0.148	0.915542	0.45609	0.369478	0.629213	0.508939	-0.062	0.052	0.230767	0	NS
NCAM2	0.026	0.082	0.674	0.209	0.023	0.135	-0.024	0.131	0.00372075	0.984239	0.738199	0.666	0.287	0.137	0.137	0.164	0.108	0	0.202	0.032547	0.489513	0.309398	0.903041	0.0952804	0.877891	0.573316	0.066	0.139	0.187	0.106	0.153	0.149	0.806787	0.235257	0.453483	0.484481	0.669508	-0.121	0.054	0.0255908	0	neuron
NCAN	0.022	0.08	0.731	0.203	0.105	0.131	0.064	0.127	0.00107677	0.579176	0.775275	0.305	0.278	0.168	0.133	0.311	0.104	0.158	0.196	0.32946	0.347535	0.0276582	0.520667	0.656696	0.393622	0.965774	0.159	0.135	0.144	0.103	0.264	0.144	0.386655	0.351941	0.141176	0.9289	0.597108	-0.054	0.053	0.313661	0	astro
NCMAP	-0.048	0.091	-0.314	0.23	0.099	0.149	0.153	0.144	0.27789	0.384881	0.223372	-0.458	0.323	0.197	0.15	-0.035	0.12	0.074	0.234	0.223491	0.163442	0.928043	0.624912	0.0652532	0.224246	0.657373	-0.165	0.154	0.24	0.117	0.088	0.164	0.519452	0.0551287	0.465329	0.0349191	0.259981	0.147	0.063	0.019141	0	NA
NDRG2	0.015	0.085	0.5	0.213	0.094	0.14	0.1	0.135	0.0326405	0.616742	0.580614	0.326	0.298	0.053	0.139	0.132	0.111	0.118	0.201	0.315454	0.812627	0.395913	0.63603	0.406177	0.653644	0.791648	0.054	0.145	0.233	0.107	0.234	0.152	0.815451	0.112648	0.203148	0.317883	0.391333	-0.018	0.054	0.736131	0	astro
NDRG4	0.072	0.092	0.712	0.234	0.164	0.153	0.191	0.148	0.0100904	0.594707	0.479953	0.378	0.32	-0.045	0.153	0.115	0.122	0.025	0.226	0.357856	0.513411	0.778244	0.847117	0.23173	0.41078	0.797464	0.011	0.157	0.186	0.12	0.197	0.168	0.739085	0.452957	0.509747	0.369455	0.416524	-0.013	0.057	0.819741	0	neuron
NDST1	0.021	0.08	-0.047	0.203	0.149	0.131	0.151	0.127	0.74881	0.391863	0.3718	-0.243	0.277	0.044	0.132	-0.016	0.104	-0.031	0.196	0.35925	0.881993	0.775386	0.803999	0.348255	0.718881	0.749952	0.207	0.135	0.128	0.103	-0.137	0.144	0.240966	0.41753	0.333392	0.635667	0.0812634	0.017	0.049	0.726844	0	astro
NECTIN1	0.028	0.082	0.681	0.208	0.044	0.135	0.058	0.13	0.00320834	0.917182	0.840336	0.233	0.284	0.065	0.136	0.109	0.107	-0.093	0.201	0.488768	0.816824	0.544587	0.57564	0.592574	0.795746	0.514944	0.134	0.138	0.045	0.105	-0.001	0.148	0.512355	0.900273	0.864785	0.602443	0.504509	-0.087	0.053	0.0998393	0	oligo
NEDD8	-0.051	0.099	0.224	0.241	-0.15	0.151	-0.198	0.146	0.284771	0.566855	0.384189	0.952	0.313	0.203	0.165	0.216	0.129	-0.05	0.226	0.00238596	0.181522	0.0942032	0.996728	0.0339414	0.950499	0.364411	0.158	0.163	0.432	0.121	0.745	0.167	0.276214	0.00206831	3.73671e-05	0.168634	0.0115962	-0.081	0.06	0.177906	0	neuron
NEGR1	0.043	0.08	0.595	0.204	0.056	0.132	0.06	0.128	0.0111217	0.928693	0.907775	0.043	0.279	0.091	0.133	0.151	0.105	0.313	0.198	0.998279	0.75614	0.409182	0.203556	0.877078	0.721102	0.351337	-0.018	0.136	-0.054	0.103	0.068	0.145	0.703801	0.462214	0.877949	0.829062	0.66515	-0.014	0.052	0.784484	0	neuron
NELL2	0.039	0.077	0.695	0.197	0.12	0.128	0.116	0.123	0.00181477	0.574892	0.58659	0.149	0.27	0.155	0.129	0.238	0.101	0.092	0.191	0.696116	0.441674	0.117721	0.79433	0.983492	0.609991	0.786034	0.05	0.131	0.015	0.1	0.108	0.14	0.942781	0.850264	0.663347	0.829571	0.761164	-0.052	0.051	0.311555	0	neuron
NENF	0.016	0.084	0.349	0.213	0.093	0.138	0.142	0.133	0.142297	0.621049	0.407307	0.28	0.292	0.153	0.139	0.083	0.109	0.142	0.206	0.384481	0.398399	0.62457	0.571302	0.693745	0.689524	0.962354	-0.045	0.142	0.085	0.108	-0.118	0.152	0.714601	0.616857	0.437725	0.461226	0.72525	-0.025	0.055	0.650153	0	oligo
NEO1	0.03	0.079	0.602	0.202	0.104	0.131	0.08	0.127	0.00805774	0.618893	0.734815	0.32	0.277	0.131	0.132	0.178	0.104	0.244	0.196	0.315582	0.51737	0.256972	0.310766	0.536264	0.775028	0.630684	0.093	0.134	0.061	0.103	0.169	0.144	0.689848	0.816206	0.39532	0.845528	0.699586	-0.046	0.053	0.391658	0	astro
NFASC	0.027	0.074	0.551	0.189	0.115	0.122	0.083	0.118	0.00938456	0.52331	0.678766	0.262	0.259	0.162	0.124	0.187	0.097	0.192	0.183	0.382948	0.35119	0.189229	0.401144	0.725553	0.871239	0.890041	0.052	0.126	0.009	0.096	0.142	0.135	0.864026	0.884162	0.449966	0.783064	0.623863	-0.043	0.05	0.384177	0	oligo
NGFR	-0.052	0.09	0.014	0.23	0.085	0.149	0.042	0.143	0.786289	0.412537	0.561868	-0.37	0.291	-0.061	0.147	-0.063	0.119	-0.056	0.221	0.297256	0.957959	0.939483	0.986669	0.341643	0.990857	0.985176	-0.239	0.15	-0.098	0.114	-0.431	0.164	0.2903	0.752809	0.0405635	0.451068	0.387552	0	0.059	0.995497	0	BD
NID1	0.006	0.086	0.13	0.22	0.099	0.142	0.1	0.138	0.595028	0.567324	0.550791	0.228	0.301	0.238	0.144	0.142	0.113	-0.003	0.213	0.47893	0.167104	0.337609	0.966573	0.975187	0.595733	0.345821	0.01	0.146	0.011	0.111	-0.022	0.157	0.982692	0.972374	0.876426	0.994758	0.883466	-0.03	0.056	0.597958	0	endoth
NID2	-0.042	0.087	-0.321	0.222	0.042	0.144	0.066	0.139	0.235681	0.607533	0.49902	0.204	0.303	-0.048	0.145	0.096	0.114	-0.068	0.215	0.4366	0.970859	0.334019	0.908058	0.452463	0.430451	0.937188	0.233	0.147	-0.053	0.112	-0.235	0.158	0.112592	0.939362	0.279907	0.119182	0.030058	-0.013	0.056	0.822377	0	endoth
NLGN1	0.013	0.079	0.404	0.199	-0.041	0.132	-0.045	0.127	0.0654253	0.720899	0.6899	0.435	0.273	-0.115	0.132	0.088	0.103	0.019	0.193	0.137913	0.407532	0.561332	0.976213	0.0693637	0.222517	0.566622	0.059	0.134	-0.097	0.102	0.055	0.142	0.767097	0.400842	0.794868	0.348846	0.980635	-0.068	0.053	0.19527	0	neuron
NLGN2	0.012	0.078	0.481	0.199	-0.015	0.13	-0.04	0.126	0.0268234	0.857365	0.721107	0.317	0.272	0.021	0.13	0.078	0.103	0.187	0.192	0.281712	0.952342	0.60508	0.39687	0.32529	0.727073	0.473364	0	0.132	-0.044	0.101	-0.005	0.142	0.94118	0.665644	0.917962	0.788831	0.978924	-0.072	0.051	0.156739	0	astro
NOTCH2	-0.005	0.086	0.088	0.217	0.194	0.142	0.222	0.137	0.687105	0.214545	0.146359	-0.018	0.296	0.082	0.142	0.109	0.112	0.119	0.209	0.966392	0.598634	0.415646	0.581286	0.75944	0.879399	0.88268	0.148	0.145	0.036	0.11	0.129	0.156	0.369199	0.769841	0.449096	0.53293	0.927755	0.017	0.051	0.739624	0	astro
NOTCH3	0.033	0.107	0.644	0.262	0.001	0.171	-0.054	0.165	0.0290292	0.869098	0.645851	0.294	0.367	0.176	0.171	0.237	0.136	-0.032	0.266	0.494458	0.476672	0.231918	0.82182	0.770147	0.774641	0.510965	0.173	0.179	0.191	0.14	-0.248	0.184	0.504969	0.365736	0.183116	0.933743	0.100591	-0.156	0.062	0.0130031	0	endoth
NPC2	-0.002	0.084	0.15	0.214	-0.001	0.138	0.014	0.134	0.503002	0.995267	0.916693	0.524	0.292	0.257	0.14	0.293	0.11	0.214	0.207	0.085096	0.113115	0.0330027	0.331697	0.410648	0.841418	0.863494	0.145	0.142	0.101	0.108	0.283	0.152	0.379166	0.455411	0.099482	0.804774	0.506747	-0.017	0.051	0.742865	0	microglia.macrophage
NPDC1	0.015	0.084	0.484	0.214	-0.07	0.139	-0.089	0.134	0.0400939	0.587211	0.498412	0.366	0.293	0.283	0.14	0.156	0.11	0.159	0.207	0.250795	0.102395	0.309623	0.519404	0.797604	0.471557	0.619636	0.102	0.142	0.09	0.109	-0.067	0.153	0.603644	0.590011	0.635184	0.9452	0.41731	-0.144	0.055	0.00929289	0	NS
NPEPPS	-0.054	0.088	0.382	0.223	-0.124	0.146	-0.131	0.141	0.0665555	0.672411	0.635925	0.329	0.306	0.095	0.146	0.375	0.116	-0.158	0.216	0.22923	0.382457	0.00325079	0.65586	0.48925	0.131503	0.331719	0.154	0.148	0.531	0.113	0.448	0.159	0.233094	5.84485e-05	0.00550071	0.04148	0.175144	-0.041	0.056	0.469425	0	NS
NPPC	-0.013	0.08	0.333	0.205	0.08	0.133	0.097	0.128	0.112109	0.536926	0.454919	0.326	0.28	-0.035	0.134	0.126	0.105	0.342	0.198	0.246369	0.884487	0.293576	0.0961986	0.244014	0.339816	0.113942	-0.049	0.136	0.175	0.104	0.208	0.146	0.819405	0.155418	0.181855	0.184844	0.196139	0.054	0.049	0.267649	0	NS
NPTN	0.033	0.08	0.681	0.208	-0.061	0.134	-0.088	0.13	0.00343558	0.536632	0.413832	0.235	0.291	0.036	0.133	0.076	0.105	0.068	0.201	0.503642	0.982696	0.74104	0.870427	0.534022	0.811325	0.894996	0.057	0.138	0.083	0.104	0.104	0.147	0.88117	0.702381	0.670348	0.876153	0.816151	-0.083	0.053	0.121629	0	neuron
NPTX1	0.036	0.079	0.547	0.202	0.128	0.131	0.103	0.127	0.0178603	0.536877	0.647465	0.002	0.277	-0.038	0.132	0.066	0.104	0.173	0.196	0.906027	0.6284	0.820691	0.518321	0.894198	0.532311	0.371641	-0.055	0.134	-0.097	0.103	0.072	0.144	0.561516	0.308609	0.826803	0.804313	0.517005	-0.007	0.051	0.885896	0	neuron
NPTX2	0.007	0.076	0.656	0.193	0.137	0.125	0.094	0.121	0.00161448	0.359038	0.532121	-0.019	0.264	-0.145	0.126	0.012	0.099	-0.003	0.186	0.924615	0.300101	0.970655	0.957396	0.663959	0.322989	0.527682	-0.285	0.128	-0.31	0.098	-0.221	0.137	0.0523608	0.0110727	0.142514	0.875733	0.733006	-0.023	0.052	0.659811	0	neuron
NPTXR	0.038	0.078	0.667	0.2	0.122	0.129	0.091	0.125	0.00313637	0.566241	0.712114	-0.026	0.273	-0.065	0.13	0.107	0.102	0.039	0.193	0.821009	0.497333	0.593726	0.996736	0.897023	0.296401	0.654105	-0.124	0.133	-0.149	0.101	-0.055	0.142	0.29859	0.145656	0.561436	0.875791	0.724468	-0.034	0.052	0.516057	0	neuron
NPY	0.055	0.078	0.574	0.211	0.078	0.129	0.096	0.124	0.0199271	0.876449	0.772717	-0.427	0.272	0.048	0.128	0.093	0.103	-0.101	0.204	0.0899822	0.957662	0.771563	0.471247	0.114849	0.780678	0.534936	-0.134	0.13	-0.25	0.101	-0.075	0.154	0.215186	0.017603	0.444198	0.478243	0.767351	-0.012	0.052	0.817971	0	neuron
NRCAM	0.042	0.079	0.652	0.201	0.088	0.13	0.075	0.126	0.00430179	0.751017	0.81618	0.129	0.274	0.078	0.131	0.145	0.103	0.081	0.194	0.760717	0.810389	0.422562	0.85211	0.868512	0.686309	0.992812	0.035	0.133	0.045	0.102	0.099	0.143	0.965007	0.982851	0.723969	0.953417	0.742516	-0.048	0.051	0.345799	0	astro
NRGN	0.078	0.097	0.352	0.244	0.134	0.16	0.18	0.156	0.290786	0.756732	0.560481	0.855	0.383	0.461	0.174	0.647	0.125	0.833	0.231	0.0492271	0.0529528	0.000327701	0.00256746	0.347402	0.383091	0.197972	0.551	0.167	0.878	0.125	1.191	0.175	0.0153668	6.27506e-07	2.7841e-08	0.113828	0.00804727	0.111	0.066	0.0919381	0	endoth
NRN1	0.054	0.087	0.676	0.221	0.043	0.143	0.039	0.139	0.00838903	0.944478	0.924234	0.205	0.303	-0.028	0.145	0.129	0.114	0.011	0.214	0.633974	0.624646	0.600442	0.851637	0.487	0.389162	0.877992	-0.113	0.147	0.021	0.112	0.155	0.157	0.333093	0.812938	0.574546	0.465976	0.21391	-0.032	0.055	0.559628	0	NS
NRP1	0.066	0.088	0.657	0.223	0.141	0.145	0.147	0.14	0.0130391	0.647795	0.613429	0.092	0.305	-0.125	0.146	0.193	0.115	-0.184	0.216	0.936542	0.261741	0.377377	0.282207	0.521132	0.084393	0.822188	-0.036	0.148	-0.004	0.113	-0.068	0.159	0.557097	0.623729	0.456821	0.864358	0.883332	-0.027	0.052	0.603009	0	astro
NRP2	0.032	0.078	0.523	0.198	0.052	0.128	0.058	0.124	0.0200304	0.893218	0.856209	-0.141	0.271	-0.091	0.13	0.076	0.102	-0.047	0.192	0.539878	0.416996	0.731675	0.702258	0.867035	0.308507	0.848779	-0.067	0.132	0.078	0.1	0.098	0.141	0.522707	0.720342	0.681731	0.377241	0.393256	0	0.051	0.995173	0	microglia.macrophage
NRXN1	0.032	0.081	0.578	0.205	0.093	0.133	0.084	0.128	0.0124855	0.682984	0.722636	0.301	0.281	0.054	0.134	0.144	0.105	0.273	0.199	0.356586	0.887849	0.397077	0.259177	0.425548	0.595821	0.360254	0.035	0.136	0.08	0.104	0.15	0.146	0.982475	0.717952	0.474536	0.793518	0.564338	-0.024	0.052	0.651577	0	astro
NRXN2	0.002	0.082	0.563	0.208	0.098	0.135	0.077	0.13	0.0115205	0.527398	0.614169	0.366	0.285	-0.006	0.136	0.042	0.107	0.207	0.202	0.220263	0.960843	0.766238	0.343451	0.238343	0.78164	0.380087	-0.032	0.138	-0.044	0.106	0.157	0.148	0.836014	0.734392	0.356968	0.94457	0.351615	-0.021	0.054	0.695536	0	NS
NRXN3	0.029	0.079	0.497	0.2	0.071	0.13	0.039	0.125	0.0281908	0.779072	0.947971	0.266	0.274	0.113	0.131	0.186	0.103	0.117	0.193	0.407023	0.582531	0.225575	0.675296	0.614611	0.66174	0.989419	0.038	0.133	0.035	0.101	0.109	0.142	0.957966	0.96587	0.621211	0.987336	0.712701	-0.047	0.053	0.373482	0	neuron
NSG1	-0.003	0.081	0.264	0.206	0.075	0.133	0.09	0.129	0.220876	0.606315	0.528638	0.298	0.311	0.05	0.136	0.152	0.106	-0.194	0.199	0.351371	0.736144	0.245628	0.372311	0.465223	0.553584	0.309765	0.012	0.139	0.017	0.105	0.238	0.148	0.927547	0.880411	0.151089	0.975589	0.26534	-0.005	0.055	0.920537	0	NA
NTM	0.032	0.084	0.598	0.214	0.093	0.139	0.09	0.134	0.0133079	0.698598	0.705088	0.463	0.293	0.146	0.14	0.063	0.11	0.032	0.208	0.15876	0.488026	0.822042	0.999906	0.328338	0.641106	0.649519	0.002	0.142	0.074	0.109	0.092	0.153	0.855488	0.762054	0.72789	0.682819	0.663423	-0.085	0.055	0.119614	0	astro
NTNG1	0.028	0.074	0.437	0.189	0.182	0.123	0.153	0.119	0.0424718	0.268235	0.354515	0.258	0.259	-0.129	0.124	0.069	0.097	0.151	0.183	0.393928	0.280515	0.736719	0.530432	0.177836	0.207371	0.205229	-0.024	0.126	-0.239	0.096	0.011	0.135	0.72731	0.0294739	0.911128	0.168954	0.851543	-0.006	0.049	0.899167	0	neuron
NTRK2	0.012	0.082	0.582	0.209	0.018	0.135	0.011	0.131	0.010461	0.967778	0.996327	0.366	0.286	0.123	0.137	0.063	0.107	0.062	0.202	0.235065	0.487198	0.702472	0.819059	0.442681	0.730177	0.801724	-0.047	0.139	0.01	0.106	0.002	0.149	0.719463	0.987236	0.951221	0.743907	0.812261	-0.085	0.055	0.124977	0	astro
NTRK3	0.029	0.095	0.636	0.233	-0.043	0.153	-0.046	0.148	0.0149227	0.678303	0.660159	0.072	0.334	0.032	0.157	0.298	0.121	0.182	0.237	0.89982	0.986049	0.0793337	0.544869	0.91249	0.177399	0.595222	0.161	0.159	0.023	0.12	0.175	0.17	0.476647	0.971475	0.447426	0.482881	0.952818	-0.036	0.061	0.56063	0	astro
NUCB1	-0.038	0.085	0.255	0.217	-0.049	0.141	-0.019	0.136	0.203951	0.945952	0.899598	0.136	0.297	0.211	0.142	0.023	0.112	0.027	0.21	0.57407	0.133044	0.663819	0.77455	0.818429	0.292959	0.465938	0.192	0.144	-0.097	0.11	0.079	0.155	0.17392	0.672828	0.504635	0.106452	0.590401	-0.067	0.054	0.218468	0	NS
NUCB2	-0.035	0.081	-0.313	0.206	0.17	0.133	0.223	0.129	0.205468	0.177021	0.0819789	0.03	0.282	0.049	0.135	0.076	0.106	-0.198	0.199	0.82657	0.595865	0.403877	0.448034	0.951267	0.871246	0.30505	0.026	0.137	-0.037	0.105	0.068	0.147	0.706964	0.985424	0.535112	0.71084	0.830287	0.065	0.053	0.218373	0	NS
NUTF2	0.011	0.085	0.055	0.222	0.074	0.137	0.095	0.132	0.85039	0.678232	0.575123	0.669	0.302	0.052	0.146	0.252	0.109	0.193	0.203	0.0360365	0.803858	0.0767823	0.404356	0.0654715	0.265126	0.571842	0.216	0.14	0.383	0.107	0.409	0.153	0.214027	0.00655702	0.0208271	0.338496	0.350616	0.05	0.056	0.377383	0	NS
NXPH1	0.035	0.079	0.358	0.201	0.2	0.134	0.182	0.129	0.130372	0.273851	0.316329	0.427	0.288	0.187	0.139	0.31	0.104	0.229	0.194	0.190291	0.341204	0.0355702	0.353967	0.451877	0.475729	0.861943	0.089	0.136	0.205	0.103	0.143	0.147	0.733204	0.194619	0.513894	0.492338	0.787659	-0.014	0.053	0.798445	0	neuron
NXPH4	-0.018	0.097	0.09	0.243	-0.071	0.157	-0.006	0.152	0.676248	0.766193	0.945302	-0.057	0.332	-0.165	0.159	-0.064	0.125	0.002	0.24	0.910511	0.430899	0.769835	0.939671	0.768595	0.614291	0.56204	-0.171	0.161	-0.107	0.123	-0.037	0.175	0.419836	0.570337	0.924682	0.750283	0.569974	0.012	0.06	0.836205	0	BD
OAF	0.023	0.083	0.346	0.211	0.334	0.136	0.3	0.132	0.149754	0.0448865	0.0660204	-0.139	0.288	0.117	0.138	-0.073	0.108	0.264	0.204	0.589841	0.55671	0.480786	0.270988	0.420856	0.273528	0.549917	0.1	0.14	0.337	0.107	0.168	0.15	0.638794	0.0213818	0.391483	0.173742	0.737474	0.049	0.053	0.353785	0	astro
OGN	-0.044	0.078	0.034	0.199	0.119	0.129	0.123	0.125	0.71382	0.267331	0.241829	-0.233	0.273	0.002	0.13	-0.151	0.102	-0.027	0.193	0.506955	0.763102	0.404609	0.93519	0.43731	0.352885	0.900703	0.077	0.132	0.163	0.101	0.124	0.142	0.437549	0.109212	0.296885	0.602915	0.807599	0.032	0.048	0.495852	0	endoth
OLFM1	0.037	0.078	0.587	0.2	0.048	0.129	0.009	0.125	0.00987108	0.941145	0.842166	0.18	0.274	-0.045	0.131	0.047	0.103	0.076	0.193	0.617172	0.591014	0.941106	0.853153	0.457884	0.578995	0.605049	-0.096	0.133	-0.095	0.101	0.049	0.142	0.393809	0.305129	0.944827	0.996885	0.457614	-0.058	0.054	0.279827	0	neuron
OLFM2	0.018	0.087	0.198	0.221	0.253	0.143	0.22	0.138	0.44265	0.147164	0.202439	0.386	0.302	0.167	0.144	-0.055	0.114	0.021	0.214	0.24208	0.377921	0.610886	0.987938	0.511218	0.224981	0.571745	0.048	0.147	-0.111	0.113	0.085	0.157	0.858251	0.370138	0.707573	0.383634	0.866407	-0.017	0.058	0.774382	0	astro
OLFML3	0.004	0.085	-0.066	0.216	0.082	0.14	0.091	0.135	0.76244	0.620285	0.573169	0.042	0.295	0.093	0.141	-0.095	0.111	-0.012	0.209	0.900449	0.587646	0.477629	0.943869	0.876141	0.291245	0.676006	0.079	0.143	0.063	0.109	0.163	0.153	0.656228	0.668769	0.358873	0.931519	0.685403	0.016	0.056	0.76972	0	microglia.macrophage
OMD	-0.019	0.08	0.218	0.203	0.107	0.132	0.118	0.127	0.274967	0.402942	0.347704	0.186	0.278	0.322	0.133	0.053	0.104	0.219	0.197	0.481556	0.0289451	0.585073	0.262397	0.658584	0.110246	0.665243	0.283	0.135	0.082	0.103	0.204	0.145	0.0575478	0.44224	0.175166	0.232268	0.689195	-0.011	0.052	0.828364	0	endoth
OMG	0.036	0.078	0.576	0.198	0.132	0.128	0.084	0.124	0.010444	0.506078	0.736146	0.358	0.27	0.06	0.129	0.128	0.102	0.1	0.191	0.252875	0.871972	0.470191	0.753822	0.318789	0.67843	0.861988	0.06	0.131	-0.021	0.1	0.12	0.141	0.876803	0.655421	0.598494	0.62029	0.754103	-0.07	0.052	0.180389	0	oligo
OPCML	0.053	0.083	0.564	0.212	0.141	0.138	0.123	0.133	0.0239516	0.573312	0.649053	0.165	0.291	0.035	0.139	0.168	0.109	0.069	0.206	0.712423	0.909141	0.400756	0.944442	0.685794	0.446527	0.891289	-0.013	0.141	0.039	0.108	0.025	0.151	0.690789	0.918507	0.867513	0.76731	0.856597	-0.054	0.053	0.309049	0	neuron
ORM1	-0.022	0.094	-0.564	0.239	0.23	0.155	0.224	0.15	0.0329196	0.152936	0.151665	-0.667	0.327	-0.056	0.156	-0.042	0.123	0.055	0.231	0.0586085	0.850914	0.892445	0.759758	0.0917309	0.945555	0.692132	0.107	0.159	-0.015	0.121	-0.12	0.17	0.492016	0.964043	0.608022	0.539613	0.32833	0.113	0.064	0.0763173	0	BD
ORM2	-0.019	0.087	-0.354	0.222	0.287	0.144	0.291	0.139	0.154651	0.0612293	0.0512684	-0.847	0.303	-0.036	0.145	-0.117	0.114	0.046	0.214	0.00890189	0.920167	0.489455	0.78025	0.0158069	0.655114	0.752961	0.035	0.147	-0.026	0.112	0.152	0.158	0.757472	0.961044	0.340521	0.741584	0.586369	0.145	0.058	0.01225	0	BD
OXT	-0.012	0.081	-0.008	0.208	-0.039	0.133	-0.036	0.128	0.986954	0.858322	0.871341	0.079	0.306	-0.227	0.132	-0.212	0.106	-0.311	0.2	0.773922	0.165479	0.131889	0.165732	0.357706	0.926214	0.728955	-0.298	0.14	-0.065	0.108	0.02	0.146	0.0792479	0.696389	0.847933	0.182743	0.115344	0.014	0.052	0.788946	0	BD
P4HB	0.03	0.081	0.647	0.206	-0.027	0.134	-0.015	0.129	0.0050134	0.707491	0.75737	0.135	0.282	0.178	0.135	0.008	0.106	-0.245	0.2	0.721653	0.349044	0.864417	0.200515	0.890801	0.317601	0.0793338	-0.032	0.137	0.239	0.104	0.111	0.147	0.698408	0.117852	0.629565	0.112352	0.476591	-0.066	0.05	0.187116	0	NS
PALM	0.043	0.097	0.647	0.244	0.105	0.154	0.095	0.149	0.0197978	0.725199	0.760207	0.401	0.35	0.098	0.161	0.482	0.127	0.003	0.235	0.325916	0.769202	0.0056087	0.871723	0.431389	0.0585032	0.735989	0.366	0.165	0.325	0.122	0.46	0.174	0.0951778	0.0717781	0.0345123	0.840776	0.692421	-0.039	0.064	0.543717	0	astro
PAM	0.042	0.08	0.554	0.204	-0.051	0.132	-0.056	0.127	0.0182147	0.53342	0.5026	0.04	0.279	-0.018	0.133	0.079	0.105	-0.057	0.197	0.994358	0.698613	0.779201	0.639136	0.850309	0.564027	0.868928	-0.102	0.135	0.011	0.103	0.172	0.145	0.3642	0.813205	0.428197	0.501474	0.165794	-0.029	0.053	0.578562	0	neuron
PAPLN	0.04	0.082	0.4	0.208	0.164	0.135	0.179	0.13	0.104643	0.417852	0.351921	-0.108	0.285	0.071	0.136	-0.017	0.107	0.355	0.201	0.616963	0.844394	0.672009	0.146376	0.568757	0.608786	0.242478	0.178	0.138	0.387	0.105	0.29	0.148	0.396524	0.010044	0.137504	0.223702	0.579488	0.038	0.046	0.403635	0	astro
PARK7	0.002	0.081	0.625	0.206	0.073	0.133	0.057	0.129	0.00454329	0.638276	0.708871	0.964	0.282	0.256	0.135	0.318	0.106	0.159	0.199	0.0010969	0.106236	0.0172929	0.461937	0.0233859	0.714361	0.687053	0.281	0.137	0.619	0.104	0.684	0.147	0.0828061	4.25321e-06	4.63621e-05	0.0469876	0.0443045	-0.04	0.055	0.467596	0	NS
PBXIP1	-0.023	0.107	0.18	0.271	-0.066	0.177	-0.071	0.171	0.48055	0.832605	0.804674	0.565	0.371	-0.028	0.179	0.247	0.14	-0.365	0.262	0.128023	0.980085	0.125183	0.22607	0.14884	0.22326	0.288209	0.335	0.183	0.067	0.138	0.541	0.195	0.0948672	0.60837	0.0109952	0.239522	0.440766	-0.03	0.058	0.605402	0	astro
PCDH1	0.031	0.081	0.623	0.207	0.098	0.134	0.074	0.129	0.0071166	0.660317	0.768348	0.239	0.282	0.069	0.135	0.155	0.106	0.062	0.2	0.478743	0.807655	0.350535	0.885778	0.586363	0.614713	0.974741	0.033	0.137	0.073	0.105	0.127	0.147	0.987593	0.750237	0.565627	0.814552	0.642087	-0.058	0.053	0.280983	0	endoth
PCDH10	0.037	0.084	0.67	0.214	-0.012	0.138	0.023	0.134	0.00550788	0.753091	0.927387	0.193	0.292	0.103	0.14	0.144	0.11	0.113	0.207	0.609819	0.687275	0.439299	0.733977	0.781117	0.816545	0.967873	0.15	0.142	0.123	0.108	0.083	0.152	0.498983	0.534479	0.788419	0.878097	0.748978	-0.068	0.055	0.216926	0	astro
PCDH17	0.039	0.08	0.322	0.205	0.083	0.132	0.061	0.128	0.193278	0.768687	0.878505	0.282	0.28	0.001	0.134	0.002	0.105	0.039	0.198	0.404669	0.809169	0.781939	0.998273	0.364678	0.994361	0.873039	-0.026	0.136	-0.108	0.104	-0.01	0.146	0.686153	0.267955	0.765785	0.627894	0.938758	-0.049	0.054	0.363767	0	astro
PCDH7	0.067	0.08	0.522	0.204	0.038	0.132	0.008	0.128	0.0360488	0.849409	0.687317	0.191	0.279	-0.001	0.133	0.209	0.105	-0.175	0.197	0.669366	0.664493	0.281355	0.255348	0.534428	0.213632	0.463626	0.026	0.135	0.102	0.104	0.05	0.145	0.799174	0.78948	0.917289	0.65275	0.906131	-0.066	0.054	0.218773	0	neuron
PCDH8	0.109	0.096	0.493	0.253	0.226	0.159	0.289	0.154	0.150915	0.510858	0.301971	0.374	0.32	0.314	0.16	0.331	0.13	-0.051	0.226	0.42895	0.271909	0.163529	0.511953	0.865808	0.933411	0.186293	0.141	0.166	0.271	0.123	0.378	0.179	0.869875	0.302919	0.179926	0.524494	0.329497	-0.009	0.063	0.892105	0	neuron
PCDH9	0.011	0.081	0.549	0.206	0.111	0.133	0.07	0.129	0.0141854	0.509121	0.68912	0.328	0.281	0.042	0.134	0.155	0.106	0.207	0.199	0.279206	0.843423	0.278589	0.359816	0.357494	0.507115	0.491243	0.086	0.137	0.012	0.104	0.149	0.146	0.642436	0.993635	0.405522	0.665673	0.750128	-0.046	0.054	0.392761	0	oligo
PCDHAC2	0.032	0.085	0.465	0.216	0.123	0.14	0.102	0.135	0.0590784	0.562914	0.650623	0.22	0.295	-0.131	0.141	-0.018	0.111	0.121	0.209	0.540544	0.323093	0.723998	0.689549	0.282467	0.522994	0.315563	-0.104	0.143	-0.007	0.109	0.023	0.154	0.420833	0.784521	0.959056	0.584498	0.546008	-0.01	0.055	0.850128	0	neuron
PCDHGC3	0.03	0.087	0.483	0.219	0.1	0.142	0.08	0.137	0.052476	0.662408	0.748193	0.642	0.3	0.017	0.143	0.098	0.113	0.294	0.212	0.0505376	0.938959	0.633881	0.24858	0.0599231	0.657004	0.279563	0.168	0.147	0.054	0.113	0.14	0.156	0.422645	0.867033	0.534685	0.533411	0.895346	-0.043	0.057	0.450223	0	astro
PCDHGC5	0.038	0.081	0.52	0.206	0.05	0.133	-0.008	0.129	0.0282487	0.938597	0.752808	0.129	0.282	-0.174	0.135	-0.053	0.106	0.019	0.199	0.757648	0.178568	0.49087	0.927619	0.331217	0.478593	0.422752	-0.069	0.137	-0.152	0.105	-0.101	0.147	0.503904	0.153633	0.401732	0.627227	0.872128	-0.064	0.055	0.240055	0	BD
PCMT1	0.059	0.088	0.253	0.225	-0.08	0.146	-0.146	0.141	0.417401	0.400552	0.203995	0.394	0.308	-0.126	0.147	0.022	0.116	-0.026	0.217	0.297492	0.283448	0.802179	0.716822	0.127196	0.424616	0.704535	-0.085	0.15	0.118	0.114	0.194	0.16	0.411876	0.682351	0.456672	0.272091	0.200628	-0.05	0.06	0.400957	0	neuron
PCOLCE	0.013	0.085	0.006	0.218	0.138	0.141	0.183	0.136	0.975387	0.435337	0.276318	-0.102	0.298	-0.019	0.142	0.036	0.112	0.321	0.21	0.710509	0.84905	0.870182	0.17456	0.799942	0.760574	0.180537	-0.147	0.145	0.255	0.11	0.073	0.155	0.346383	0.0857774	0.730719	0.025641	0.296715	0.109	0.052	0.0371291	0	endoth
PCSK1	0.028	0.078	0.783	0.2	-0.002	0.129	0.019	0.125	0.000396909	0.839401	0.954032	0.051	0.273	0.012	0.13	0.138	0.103	0.072	0.193	0.934807	0.917925	0.391355	0.832988	0.897164	0.444327	0.797802	-0.064	0.133	-0.039	0.101	-0.111	0.142	0.556493	0.606366	0.389729	0.879034	0.808443	-0.066	0.053	0.21157	0	neuron
PCSK1N	0.046	0.083	0.55	0.213	0.139	0.138	0.145	0.133	0.0261609	0.548745	0.512555	0.203	0.291	-0.057	0.139	0.104	0.109	-0.086	0.206	0.6034	0.527772	0.6715	0.553481	0.419262	0.360199	0.908266	0.123	0.141	0.106	0.108	0.248	0.151	0.639684	0.660286	0.239151	0.921536	0.546847	-0.013	0.054	0.81474	0	NS
PCSK2	0.025	0.081	0.421	0.206	0.163	0.133	0.109	0.129	0.0707919	0.359538	0.56865	-0.054	0.282	-0.067	0.135	0.001	0.106	0.101	0.199	0.787967	0.562824	0.859429	0.722666	0.969283	0.691188	0.486169	-0.152	0.137	-0.106	0.104	-0.26	0.147	0.271184	0.327253	0.0871171	0.783577	0.58868	-0.033	0.053	0.530933	0	neuron
PCYOX1	-0.029	0.098	0.233	0.241	0.013	0.158	0.039	0.152	0.3076	0.81461	0.697481	-0.532	0.346	0.044	0.161	-0.162	0.126	0.079	0.233	0.16175	0.698081	0.402281	0.669368	0.12947	0.310058	0.902602	-0.347	0.17	-0.126	0.124	-0.044	0.176	0.108225	0.5393	0.937505	0.289936	0.215191	0.054	0.06	0.361281	0	NS
PDGFA	0.021	0.085	0.299	0.218	0.255	0.141	0.28	0.136	0.229996	0.143473	0.0973607	-0.092	0.298	0.075	0.142	0.114	0.112	0.062	0.21	0.715921	0.746336	0.50564	0.855705	0.612958	0.825297	0.960761	0.192	0.145	0.058	0.11	0.212	0.155	0.312966	0.793456	0.277986	0.453986	0.927167	0.025	0.051	0.631189	0	NS
PDGFB	0.061	0.084	0.657	0.215	0.103	0.139	0.083	0.134	0.00917652	0.791172	0.883021	0.136	0.294	-0.037	0.14	0.265	0.11	0.01	0.208	0.807075	0.550424	0.140254	0.821316	0.595255	0.0886641	0.849841	-0.006	0.143	0.171	0.109	0.096	0.153	0.690352	0.427713	0.839761	0.319113	0.625725	-0.046	0.055	0.399306	0	microglia.macrophage
PDGFRB	0.039	0.107	0.292	0.264	-0.226	0.175	-0.276	0.169	0.367072	0.180228	0.102635	0.246	0.361	-0.069	0.173	-0.057	0.139	0.128	0.261	0.582801	0.596177	0.582972	0.75057	0.43045	0.955822	0.527573	0.157	0.183	0.091	0.138	-0.11	0.199	0.580939	0.763706	0.505432	0.773189	0.32209	-0.114	0.065	0.0828906	0	endoth
PDIA3	0.05	0.085	0.474	0.215	0.087	0.139	0.083	0.135	0.0643349	0.816614	0.829187	0.404	0.295	0.093	0.141	0.122	0.111	0.153	0.208	0.248845	0.792696	0.601026	0.646356	0.34046	0.869	0.812372	-0.015	0.143	0.095	0.109	0.118	0.153	0.699052	0.744126	0.694671	0.535214	0.524555	-0.045	0.055	0.420365	0	NS
PDIA4	-0.059	0.084	0.397	0.207	-0.233	0.136	-0.253	0.131	0.039384	0.256858	0.195872	0.494	0.283	0.031	0.138	-0.014	0.108	0.269	0.205	0.0619322	0.57873	0.743484	0.13814	0.141518	0.79348	0.336319	-0.011	0.14	-0.055	0.106	0.01	0.149	0.774442	0.977791	0.683287	0.802537	0.91528	-0.115	0.056	0.0400168	0	NS
PDYN	-0.009	0.077	0.308	0.197	0.061	0.128	0.058	0.123	0.129735	0.626348	0.633563	-0.454	0.27	-0.023	0.129	-0.084	0.101	-0.408	0.191	0.113575	0.927821	0.553268	0.0520836	0.148643	0.704719	0.0938685	-0.209	0.131	-0.261	0.1	-0.173	0.14	0.193889	0.0481654	0.301894	0.749192	0.852604	-0.014	0.052	0.792719	0	neuron
PEBP1	0.042	0.085	0.566	0.217	0.059	0.14	0.054	0.136	0.023083	0.914526	0.93656	0.801	0.297	0.202	0.142	0.324	0.111	0.293	0.21	0.014235	0.333363	0.044067	0.266924	0.0683175	0.497388	0.720741	0.295	0.144	0.477	0.11	0.522	0.154	0.135249	0.0019741	0.0062074	0.309146	0.280162	-0.055	0.055	0.312441	0	NS
PEBP4	0.024	0.084	0.223	0.214	0.092	0.138	0.134	0.134	0.379363	0.664793	0.469444	-0.268	0.292	0	0.14	0.369	0.11	0.291	0.206	0.337602	0.882517	0.0123142	0.229513	0.407049	0.0361847	0.241364	0.103	0.142	-0.017	0.108	0.103	0.152	0.636597	0.767771	0.644175	0.497627	0.996268	0.083	0.055	0.133614	0	astro
PENK	0.016	0.086	0.224	0.22	0.038	0.142	0.017	0.138	0.37226	0.890258	0.994041	-0.656	0.301	-0.087	0.144	-0.007	0.113	-0.028	0.213	0.0323718	0.541104	0.870632	0.847629	0.0875148	0.661257	0.819186	-0.344	0.146	-0.114	0.111	0.016	0.156	0.0364631	0.359814	0.999847	0.206831	0.0927607	0.069	0.058	0.229736	0	neuron
PEPD	0.062	0.089	-0.176	0.223	0.143	0.149	0.161	0.143	0.316816	0.625562	0.5429	0.17	0.305	0.026	0.154	-0.086	0.119	0.163	0.227	0.73264	0.841917	0.316329	0.673929	0.672441	0.559866	0.614892	0.123	0.151	-0.027	0.115	0.012	0.159	0.727139	0.547201	0.785745	0.4247	0.611524	0.032	0.058	0.575477	0	NS
PFN1	0.077	0.077	0.134	0.2	-0.023	0.128	0	0.124	0.784424	0.49311	0.586776	0.082	0.28	0.017	0.129	0.152	0.101	-0.22	0.189	0.985802	0.693849	0.551112	0.146121	0.833751	0.407092	0.300696	0.231	0.131	0.171	0.1	0.215	0.141	0.315484	0.456946	0.383785	0.711867	0.934862	-0.021	0.049	0.664764	0	microglia.macrophage
PGAM1	0.05	0.088	0.464	0.226	0.052	0.143	0.039	0.138	0.0843098	0.990656	0.943845	1.158	0.301	0.381	0.144	0.417	0.115	0.513	0.213	0.000452376	0.0504726	0.0112927	0.0442208	0.0199927	0.847294	0.607408	0.63	0.149	0.946	0.112	1.044	0.161	0.000968534	7.812e-10	6.7473e-08	0.0864809	0.0591043	-0.011	0.059	0.850579	0	neuron
PGK1	0.027	0.092	0.376	0.234	-0.253	0.152	-0.233	0.147	0.161118	0.103784	0.121008	0.759	0.321	0.241	0.153	0.421	0.12	0.26	0.227	0.0287002	0.233492	0.00923537	0.340598	0.1439	0.349819	0.943883	0.445	0.156	0.747	0.119	0.906	0.167	0.0227287	2.49531e-06	4.23552e-06	0.11865	0.0432461	0.001	0.06	0.989976	0	NS
PGLYRP2	0.021	0.082	-0.471	0.209	0.252	0.136	0.23	0.131	0.0273951	0.134565	0.164725	-0.754	0.286	-0.086	0.137	-0.164	0.108	-0.276	0.203	0.00960327	0.500092	0.169237	0.17237	0.0355568	0.652606	0.43674	-0.13	0.139	0.016	0.106	-0.148	0.149	0.355027	0.96691	0.316843	0.400133	0.928893	0.091	0.056	0.106012	1	BD
PGRMC1	-0.013	0.078	0.234	0.192	-0.206	0.125	-0.182	0.121	0.23003	0.174233	0.22151	0.008	0.276	0.07	0.126	0.109	0.099	-0.018	0.191	0.941892	0.574264	0.332281	0.979102	0.837229	0.808244	0.698232	-0.163	0.129	0.081	0.098	0.134	0.139	0.324505	0.455193	0.350786	0.128289	0.116557	-0.013	0.051	0.80078	0	NS
PI16	0.025	0.074	0.009	0.188	0.054	0.122	0.109	0.118	0.935645	0.834285	0.530707	0.447	0.258	0.228	0.123	0.111	0.097	0.169	0.182	0.116643	0.159401	0.476512	0.461463	0.440932	0.454299	0.791226	-0.001	0.125	0.275	0.095	-0.049	0.134	0.861758	0.0406056	0.625009	0.0767734	0.789819	0.012	0.049	0.79804	0	astro
PIANP	0.06	0.09	0.615	0.228	-0.105	0.148	-0.103	0.143	0.022616	0.326498	0.318446	0.438	0.328	0.178	0.153	0.301	0.118	0.007	0.221	0.267376	0.505913	0.103131	0.823356	0.471317	0.520043	0.523979	-0.076	0.153	0.105	0.116	0.155	0.165	0.44909	0.761	0.612134	0.34178	0.305261	-0.097	0.06	0.108042	0	neuron
PIGR	0.039	0.09	-0.028	0.251	0.18	0.143	0.138	0.138	0.796281	0.385874	0.53416	0.426	0.312	0.54	0.142	0.063	0.116	0.404	0.241	0.234019	0.00305023	0.871624	0.152846	0.739202	0.00893503	0.6249	0.238	0.152	0.133	0.12	0.299	0.162	0.263076	0.528578	0.153762	0.584337	0.780022	-0.015	0.045	0.731299	0	microglia.macrophage
PIK3IP1	0.033	0.084	0.633	0.214	0.006	0.139	0.007	0.134	0.00849826	0.864759	0.864573	0.383	0.293	0.161	0.14	0.175	0.11	0.126	0.207	0.250701	0.434184	0.304221	0.677299	0.492006	0.937462	0.887944	0.104	0.142	0.143	0.108	0.067	0.152	0.669612	0.424101	0.844097	0.824229	0.857769	-0.092	0.054	0.0897484	0	astro
PITHD1	0.03	0.092	0.182	0.228	-0.126	0.144	-0.16	0.14	0.530447	0.34123	0.236142	0.23	0.312	-0.18	0.153	0.057	0.118	-0.263	0.226	0.538862	0.233179	0.855747	0.227076	0.237038	0.213206	0.760147	0.096	0.155	0.32	0.12	0.136	0.161	0.718321	0.0546	0.564003	0.244871	0.857413	-0.055	0.06	0.357813	0	neuron
PKM	0.012	0.097	0.567	0.247	-0.039	0.16	-0.046	0.154	0.0344334	0.782432	0.742811	1.055	0.337	0.468	0.161	0.563	0.127	0.542	0.239	0.00310136	0.0155948	0.000562096	0.0389625	0.11641	0.64337	0.796371	0.374	0.164	0.92	0.125	0.913	0.175	0.0598707	1.86053e-08	7.08958e-06	0.00753408	0.0246656	0	0.064	0.996867	0	astro
PLA2G15	0.023	0.083	-0.048	0.209	0.004	0.133	0.012	0.128	0.75126	0.9019	0.942948	0.305	0.293	-0.111	0.138	-0.002	0.107	0.482	0.208	0.354214	0.407242	0.854688	0.0391527	0.19971	0.530913	0.0176198	0.119	0.139	-0.161	0.106	0.095	0.146	0.554989	0.175174	0.664669	0.105225	0.902889	0.025	0.054	0.636485	0	microglia.macrophage
PLD3	0.01	0.085	0.061	0.217	0.023	0.14	-0.003	0.136	0.824623	0.934515	0.930507	0.619	0.296	0.117	0.145	0.15	0.111	0.385	0.215	0.049181	0.526022	0.315733	0.103703	0.12754	0.852244	0.298611	0.161	0.144	0.211	0.11	0.207	0.154	0.372995	0.152729	0.259881	0.780569	0.825273	-0.003	0.056	0.961082	0	NS
PLD4	-0.029	0.087	0.282	0.222	0.073	0.144	0.08	0.139	0.188432	0.532766	0.492088	0.369	0.304	-0.054	0.145	0.075	0.114	0.106	0.215	0.209518	0.882867	0.467467	0.559987	0.209177	0.481782	0.537323	0.077	0.148	0.323	0.113	0.201	0.158	0.542232	0.0144921	0.200529	0.180385	0.565485	0.031	0.059	0.600075	0	microglia.macrophage
PLEKHB1	-0.034	0.092	0.126	0.243	0.018	0.148	0.028	0.143	0.534267	0.756375	0.704348	-0.078	0.34	0.031	0.158	0.068	0.118	-0.013	0.229	0.900447	0.722738	0.492564	0.932163	0.772207	0.847588	0.874827	0.063	0.156	0.078	0.12	0.041	0.167	0.595122	0.462609	0.693092	0.941144	0.92095	0.003	0.06	0.962768	0	oligo
PLG	-0.035	0.088	-0.458	0.223	0.25	0.145	0.24	0.14	0.0751092	0.0824372	0.085456	-0.819	0.305	-0.085	0.146	-0.169	0.115	-0.069	0.216	0.0140311	0.771761	0.352089	0.882882	0.0301441	0.646791	0.953464	0.04	0.148	0.031	0.113	-0.14	0.159	0.663913	0.645865	0.56158	0.959399	0.405963	0.095	0.059	0.109222	1	BD
PLOD1	-0.013	0.093	0.052	0.236	-0.098	0.153	-0.07	0.148	0.793726	0.626661	0.737046	0.081	0.322	-0.032	0.154	-0.011	0.121	0.235	0.228	0.777728	0.917128	0.984564	0.310731	0.750025	0.910985	0.33015	0.094	0.157	-0.241	0.119	-0.005	0.168	0.560203	0.135576	0.962963	0.0860533	0.667809	0	0.062	0.999949	0	endoth
PLOD3	-0.05	0.087	-0.006	0.218	-0.099	0.141	-0.098	0.137	0.847376	0.761119	0.759088	0.13	0.298	-0.188	0.144	0.133	0.113	-0.069	0.211	0.561915	0.414462	0.19745	0.935621	0.336021	0.0779026	0.639994	0.145	0.147	-0.207	0.111	-0.054	0.157	0.257661	0.271942	0.983251	0.0532575	0.353163	-0.022	0.058	0.701386	0	astro
PLTP	0.02	0.077	0.248	0.195	0.163	0.126	0.163	0.122	0.270222	0.318451	0.304873	-0.008	0.267	0.146	0.127	-0.251	0.1	-0.088	0.189	0.92057	0.396926	0.0312627	0.594568	0.60204	0.0138398	0.303167	0.12	0.13	0.228	0.099	0.154	0.139	0.50846	0.0989335	0.394791	0.504886	0.860191	-0.019	0.05	0.703633	0	astro
PLXDC1	0.053	0.084	0.434	0.216	0.139	0.137	0.104	0.133	0.0971674	0.582458	0.737702	0.168	0.303	0.094	0.141	0.164	0.11	0.04	0.204	0.715673	0.803271	0.421281	0.953335	0.826208	0.694347	0.827341	0.059	0.143	0.161	0.111	0.185	0.153	0.973439	0.440109	0.446313	0.567431	0.546202	-0.012	0.054	0.823596	0	endoth
PLXDC2	0.03	0.084	0.277	0.215	0.081	0.139	0.079	0.134	0.279668	0.747481	0.750704	0.404	0.294	0.273	0.14	0.308	0.11	0.428	0.208	0.222216	0.139503	0.0444889	0.0756701	0.686605	0.839461	0.536018	0.253	0.143	0.228	0.109	0.294	0.153	0.18254	0.152808	0.128084	0.887988	0.845923	0.006	0.056	0.921563	0	microglia.macrophage
PLXNB2	-0.004	0.086	0.319	0.22	0.304	0.142	0.278	0.138	0.166716	0.0564436	0.0730077	0.229	0.3	-0.026	0.144	0.044	0.113	0.196	0.212	0.456447	0.895413	0.732361	0.380549	0.442729	0.697813	0.384982	0.021	0.146	0.016	0.111	0.301	0.156	0.88366	0.889069	0.0860298	0.977028	0.19024	0.053	0.057	0.354147	0	astro
PLXNB3	-0.056	0.106	0.223	0.272	-0.147	0.169	-0.127	0.163	0.332337	0.638963	0.706604	0.001	0.39	0.015	0.181	0.042	0.143	-0.078	0.269	0.887775	0.730769	0.57624	0.938557	0.973039	0.907247	0.771839	0.022	0.18	-0.039	0.135	-0.091	0.184	0.709357	0.920043	0.867468	0.782485	0.65756	-0.039	0.059	0.506835	0	astro
PNOC	0.006	0.088	0.539	0.229	0.043	0.141	0.055	0.136	0.0277387	0.81606	0.752235	-0.173	0.29	-0.034	0.143	0.137	0.116	-0.172	0.205	0.55439	0.812826	0.36188	0.423551	0.665078	0.349755	0.579752	-0.068	0.144	0.008	0.11	0.063	0.155	0.664257	0.990637	0.748096	0.672589	0.53657	-0.006	0.057	0.919007	0	neuron
PODXL2	0.025	0.079	0.338	0.201	0.06	0.131	0.062	0.127	0.143422	0.813986	0.799828	0.224	0.274	-0.038	0.131	-0.056	0.104	0.121	0.199	0.48748	0.682866	0.531744	0.65293	0.389368	0.91029	0.503893	-0.04	0.135	-0.036	0.102	0.082	0.144	0.679558	0.639593	0.729361	0.979951	0.536194	-0.025	0.05	0.615369	0	neuron
POMGNT1	0.043	0.085	0.731	0.217	0.055	0.141	0.063	0.136	0.00301366	0.938983	0.899424	0.002	0.297	0.035	0.142	0.116	0.112	0.088	0.21	0.89368	0.95922	0.601328	0.844218	0.92037	0.648981	0.834439	-0.011	0.144	0.097	0.11	0.06	0.155	0.749083	0.703196	0.923635	0.548758	0.736514	-0.046	0.057	0.41977	0	NS
PON1	-0.014	0.084	-0.403	0.215	0.089	0.139	0.092	0.135	0.0895732	0.51407	0.489955	-0.652	0.294	-0.124	0.141	-0.315	0.111	-0.049	0.208	0.037849	0.506231	0.03044	0.876839	0.10496	0.281537	0.766318	-0.204	0.143	-0.107	0.109	-0.149	0.153	0.258012	0.505753	0.437861	0.583648	0.791771	0.086	0.056	0.123165	0	astro
PON3	-0.033	0.09	-0.538	0.226	0.221	0.149	0.219	0.144	0.0361519	0.134386	0.127235	-0.486	0.309	-0.023	0.149	-0.289	0.117	-0.068	0.219	0.160765	0.956994	0.0814514	0.882259	0.178152	0.15845	0.866914	-0.288	0.153	0.034	0.115	-0.023	0.165	0.155209	0.650647	0.960017	0.0898699	0.239788	0.119	0.058	0.0404612	0	astro
PPIA	0.027	0.083	0.234	0.213	-0.171	0.138	-0.156	0.133	0.358847	0.207037	0.2298	0.757	0.291	0.208	0.139	0.462	0.109	0.295	0.206	0.0162425	0.266007	0.00156256	0.226583	0.0881726	0.147381	0.725352	0.408	0.141	0.727	0.108	0.847	0.151	0.021922	4.66205e-07	2.24852e-06	0.0697198	0.0339355	0.037	0.055	0.502674	0	NS
PPIB	-0.012	0.089	-0.078	0.228	-0.103	0.147	-0.064	0.143	0.785398	0.585572	0.749539	-0.109	0.312	-0.106	0.149	0.078	0.117	-0.294	0.22	0.765993	0.588398	0.539817	0.234773	0.994586	0.326918	0.479809	-0.165	0.151	-0.034	0.115	0.089	0.162	0.389942	0.883065	0.582784	0.485821	0.251156	0.029	0.058	0.617798	0	NS
PPIC	0.021	0.089	0.389	0.228	0.122	0.147	0.121	0.142	0.12809	0.546074	0.536158	0.285	0.311	0.078	0.149	-0.055	0.117	0.055	0.22	0.414799	0.739219	0.605906	0.884977	0.548598	0.477405	0.929133	0.114	0.151	0.084	0.115	0.029	0.162	0.597364	0.666091	0.962985	0.871794	0.699843	-0.055	0.056	0.326624	0	endoth
PPP5C	0.009	0.103	0.385	0.254	0.06	0.158	0.054	0.153	0.162678	0.777979	0.795903	0.422	0.364	0.184	0.164	0.53	0.128	0.311	0.267	0.273485	0.363904	0.00137556	0.285656	0.550214	0.0941835	0.682374	0.275	0.171	0.3	0.128	0.432	0.181	0.183996	0.0762153	0.0395388	0.906833	0.528296	0.026	0.062	0.674593	0	NS
PRAP1	-0.089	0.088	-0.419	0.216	-0.171	0.137	-0.178	0.132	0.152542	0.603704	0.559239	-0.757	0.302	-0.372	0.138	-0.126	0.109	-0.438	0.209	0.0342864	0.08396	0.791551	0.121628	0.246384	0.159127	0.790482	0.066	0.146	-0.349	0.112	-0.499	0.152	0.362692	0.0677568	0.0185002	0.0225386	0.00730807	-0.057	0.057	0.325835	0	BD
PRCP	-0.032	0.087	0.087	0.222	0.014	0.143	-0.005	0.139	0.61278	0.777159	0.862841	0.287	0.303	0.03	0.145	0.185	0.114	0.414	0.214	0.311709	0.712827	0.1293	0.0534652	0.443118	0.398627	0.13779	0.072	0.147	-0.119	0.112	0.28	0.158	0.547061	0.543892	0.0812335	0.297159	0.333795	0.064	0.058	0.276746	0	astro
PRDX1	0.046	0.071	0.231	0.181	-0.077	0.117	-0.072	0.113	0.335538	0.357615	0.366409	0.432	0.248	0.033	0.118	0.128	0.093	0.067	0.175	0.13446	0.926696	0.479469	0.909974	0.145482	0.524072	0.871861	0.259	0.12	0.234	0.092	0.332	0.129	0.130356	0.106634	0.0500028	0.867399	0.677977	-0.015	0.036	0.67262	0	NS
PRDX2	0.006	0.071	0.174	0.181	-0.122	0.117	-0.124	0.113	0.382526	0.334164	0.314824	0.338	0.247	0.043	0.118	0.026	0.093	0.188	0.175	0.198044	0.793026	0.865543	0.333592	0.280277	0.9119	0.489349	0.313	0.12	0.062	0.092	0.267	0.129	0.0302652	0.63695	0.0742794	0.0932279	0.796146	-0.039	0.036	0.278853	0	astro
PRDX6	0.022	0.073	0.025	0.187	-0.106	0.121	-0.13	0.117	0.986969	0.350601	0.257147	-0.175	0.256	-0.165	0.122	-0.029	0.096	-0.091	0.181	0.459864	0.190047	0.673769	0.563309	0.972598	0.376442	0.731741	0.246	0.124	0.234	0.095	0.226	0.133	0.124499	0.0793523	0.17719	0.93768	0.910044	0.008	0.037	0.834472	0	astro
PRELP	0.004	0.091	-0.359	0.233	0.012	0.151	0.045	0.146	0.142537	0.959244	0.804611	-0.247	0.318	-0.235	0.152	-0.114	0.119	-0.423	0.225	0.449965	0.18051	0.433322	0.0790091	0.97222	0.529293	0.489014	0.021	0.155	-0.038	0.118	-0.052	0.166	0.925073	0.78428	0.769159	0.761629	0.749526	0.042	0.062	0.490384	0	endoth
PRG4	-0.046	0.081	-0.29	0.206	-0.051	0.134	-0.078	0.129	0.266292	0.975052	0.831915	-0.5	0.282	0.213	0.135	-0.114	0.106	-0.118	0.2	0.12354	0.100935	0.610803	0.736827	0.0228192	0.0555072	0.168895	0.127	0.137	-0.09	0.105	0.099	0.147	0.283025	0.740641	0.38332	0.203319	0.890091	-0.009	0.055	0.86942	0	BD
PRKCSH	0.035	0.081	0.66	0.207	0.08	0.134	0.086	0.13	0.00468054	0.769963	0.73308	0.231	0.283	0.263	0.135	0.216	0.106	0.206	0.2	0.50774	0.150969	0.17665	0.427738	0.919005	0.783713	0.81547	-0.038	0.138	0.057	0.105	0.181	0.147	0.648133	0.86904	0.383344	0.575759	0.275586	-0.035	0.053	0.511302	0	NS
PRNP	0.034	0.088	0.567	0.224	0.173	0.145	0.146	0.14	0.0258521	0.399674	0.487774	0.211	0.307	-0.038	0.147	0.173	0.115	0.113	0.217	0.579807	0.671809	0.337281	0.734889	0.462254	0.254039	0.56221	0.043	0.149	0.169	0.114	0.121	0.16	0.96182	0.351369	0.632967	0.493929	0.720146	-0.02	0.056	0.721915	0	neuron
PROC	-0.003	0.083	0.324	0.212	0.219	0.137	0.19	0.133	0.146854	0.155101	0.205408	-0.081	0.29	0.053	0.139	0.155	0.109	0.162	0.205	0.796416	0.731081	0.247252	0.456585	0.676812	0.558326	0.660451	0.154	0.141	0.143	0.108	0.019	0.151	0.34379	0.286171	0.897692	0.952434	0.513072	-0.005	0.055	0.928912	0	BD
PROCR	0.024	0.087	0.191	0.221	0.135	0.143	0.134	0.138	0.479358	0.49517	0.488589	0.431	0.302	0.142	0.144	-0.053	0.113	-0.093	0.214	0.197362	0.487561	0.585922	0.609738	0.387678	0.285974	0.362747	-0.046	0.147	-0.002	0.112	-0.048	0.157	0.683494	0.849975	0.68333	0.812597	0.990789	-0.059	0.059	0.315388	0	endoth
PROS1	0.034	0.09	-0.123	0.23	0.234	0.149	0.28	0.144	0.519165	0.236355	0.135711	-0.217	0.314	0.131	0.15	0.003	0.118	0.361	0.222	0.443233	0.580325	0.834358	0.171531	0.316499	0.499749	0.389344	0.042	0.153	0.196	0.116	0.092	0.163	0.967078	0.276154	0.753289	0.416237	0.819195	0.112	0.056	0.0457445	1	NS
PROZ	-0.011	0.091	-0.306	0.237	0.221	0.147	0.187	0.142	0.237129	0.164792	0.221549	-1.018	0.332	0.013	0.163	-0.253	0.118	-0.302	0.223	0.00351057	0.900559	0.0995454	0.223189	0.00526352	0.180056	0.251898	-0.222	0.151	-0.136	0.114	0.218	0.168	0.236137	0.391772	0.225399	0.645952	0.0512454	0.121	0.061	0.0462833	0	BD
PRRG1	-0.013	0.092	-0.043	0.228	0.113	0.148	0.12	0.143	0.900061	0.455338	0.417808	-0.314	0.311	0.137	0.15	0.251	0.122	-0.154	0.225	0.35474	0.397739	0.0820976	0.5587	0.192731	0.552186	0.283119	-0.017	0.153	-0.177	0.116	-0.216	0.162	0.97917	0.271069	0.272056	0.401025	0.372801	-0.011	0.059	0.856441	0	oligo
PRRT2	0.053	0.089	0.705	0.224	0.034	0.145	0.012	0.14	0.00646731	0.907652	0.795645	0.328	0.307	0.058	0.147	0.221	0.115	0.109	0.217	0.390903	0.977585	0.246235	0.813061	0.427047	0.377904	0.84729	0.315	0.15	0.351	0.114	0.308	0.16	0.138621	0.0408205	0.160929	0.844714	0.974503	-0.073	0.057	0.201332	0	NS
PRRT3	0.027	0.082	0.704	0.209	-0.022	0.135	-0.012	0.131	0.00235236	0.750976	0.794775	0.298	0.286	0.043	0.136	0.199	0.107	0.054	0.202	0.362037	0.916637	0.199522	0.900604	0.420514	0.365496	0.965629	0.07	0.139	0.157	0.106	0.109	0.149	0.788651	0.331662	0.624529	0.612938	0.848151	-0.072	0.054	0.182282	0	NS
PRSS23	-0.016	0.116	0.262	0.279	0.089	0.189	0.047	0.182	0.348754	0.619527	0.759762	-0.131	0.399	0.26	0.196	-0.136	0.157	0.249	0.276	0.783731	0.223734	0.532898	0.371593	0.37848	0.109529	0.975279	0.114	0.208	0.204	0.145	0.03	0.21	0.585739	0.236896	0.845664	0.716778	0.774482	0.026	0.063	0.677662	0	endoth
PSAP	0.016	0.08	0.51	0.204	0.086	0.132	0.092	0.128	0.0227528	0.640832	0.602694	0.231	0.279	0.152	0.133	0.307	0.105	0.357	0.197	0.458885	0.383058	0.0268406	0.108484	0.797038	0.355506	0.388367	0.085	0.135	-0.021	0.103	0.19	0.145	0.664285	0.781135	0.289372	0.530711	0.594673	0.017	0.052	0.746207	0	NS
PSAT1	-0.061	0.088	0.494	0.217	-0.043	0.14	-0.071	0.136	0.0166988	0.908897	0.948673	0.697	0.289	0.11	0.145	0.26	0.114	-0.215	0.215	0.0126494	0.310487	0.0244311	0.503369	0.0695957	0.411619	0.207548	0.362	0.15	0.181	0.117	0.137	0.159	0.0159284	0.0976782	0.269661	0.335974	0.301315	-0.154	0.059	0.00926377	0	astro
PTGDS	0.008	0.087	0.474	0.221	0.074	0.143	0.126	0.138	0.0478977	0.683919	0.458145	0.261	0.302	0.214	0.144	0.212	0.114	0.114	0.214	0.422194	0.22405	0.152927	0.647072	0.886686	0.993282	0.697958	0.152	0.147	0.22	0.112	0.306	0.157	0.406138	0.138227	0.0953949	0.707367	0.470687	-0.008	0.052	0.881882	0	astro
PTN	-0.033	0.093	0.071	0.237	-0.032	0.154	-0.02	0.148	0.67959	0.991271	0.936956	0.402	0.324	0.046	0.155	0.09	0.122	0.391	0.229	0.198216	0.662396	0.417697	0.0858024	0.321397	0.818998	0.211724	-0.016	0.157	-0.04	0.12	0.266	0.169	0.923222	0.964594	0.117602	0.899869	0.2212	0.018	0.059	0.753854	0	astro
PTPRD	0.027	0.08	0.683	0.203	-0.022	0.131	-0.03	0.127	0.00244474	0.739824	0.694164	0.358	0.278	0.148	0.133	0.145	0.104	0.127	0.196	0.253683	0.434686	0.365842	0.635348	0.496041	0.98636	0.929353	-0.071	0.135	0.096	0.103	0.018	0.144	0.537372	0.597268	0.956566	0.319688	0.65275	-0.079	0.054	0.140031	0	oligo
PTPRF	0.053	0.086	0.753	0.218	0.102	0.141	0.093	0.136	0.00262573	0.763118	0.80186	0.305	0.298	0.212	0.142	0.125	0.112	0.143	0.211	0.418522	0.341386	0.608413	0.694184	0.778377	0.630649	0.785131	0.14	0.145	0.159	0.11	0.281	0.155	0.611167	0.453581	0.19577	0.915535	0.504725	-0.053	0.058	0.357511	0	astro
PTPRG	0.01	0.081	0.64	0.207	0.113	0.134	0.09	0.13	0.00434881	0.499765	0.587699	0.186	0.284	0.007	0.136	0.157	0.106	0.167	0.201	0.551333	0.986093	0.26966	0.467506	0.568859	0.380112	0.509377	0.041	0.138	0.073	0.105	0.152	0.148	0.847772	0.636418	0.39525	0.850345	0.580767	-0.014	0.055	0.794328	0	NS
PTPRJ	-0.027	0.095	0.573	0.241	0.163	0.161	0.175	0.155	0.0196009	0.296919	0.252571	0.355	0.33	0.129	0.159	0.246	0.125	0.108	0.233	0.26723	0.40192	0.0822698	0.591275	0.537279	0.560716	0.940434	0.121	0.16	0.116	0.123	-0.075	0.176	0.430711	0.362443	0.811407	0.976912	0.409026	-0.031	0.056	0.580629	0	microglia.macrophage
PTPRN	0.052	0.081	0.676	0.207	0.118	0.134	0.101	0.129	0.0046415	0.667509	0.7451	-0.072	0.283	-0.028	0.135	0.023	0.106	-0.146	0.2	0.671897	0.60987	0.827375	0.356723	0.887546	0.762866	0.624824	-0.027	0.137	-0.015	0.105	0.07	0.147	0.62146	0.614993	0.9158	0.941581	0.628229	-0.045	0.054	0.402598	0	NS
PTPRN2	0.039	0.083	0.538	0.211	0.116	0.137	0.094	0.132	0.0265285	0.619759	0.717374	0.137	0.289	0.023	0.138	0.14	0.108	-0.169	0.204	0.74666	0.919723	0.457756	0.344284	0.722628	0.501195	0.43603	-0.019	0.14	0	0.107	0.042	0.15	0.721227	0.773065	0.989659	0.910976	0.766329	-0.061	0.053	0.24887	0	neuron
PTPRR	0.003	0.089	0.477	0.227	0.141	0.142	0.143	0.137	0.0484181	0.390371	0.371771	0.03	0.336	-0.193	0.145	0.1	0.115	-0.037	0.218	0.935808	0.250059	0.497031	0.866134	0.541138	0.110145	0.550447	-0.081	0.149	-0.105	0.11	-0.074	0.151	0.634527	0.449805	0.659096	0.895243	0.97414	-0.023	0.055	0.671646	0	neuron
PTPRS	0.038	0.085	0.532	0.216	0.005	0.14	0.003	0.135	0.0317003	0.834798	0.82078	0.324	0.295	0.037	0.141	0.105	0.111	0.157	0.209	0.353304	0.998742	0.626585	0.59438	0.381747	0.70311	0.633856	0.057	0.143	0.077	0.109	0.039	0.154	0.910617	0.776197	0.991839	0.907451	0.934929	-0.07	0.055	0.203368	0	astro
PTPRZ1	-0.001	0.081	0.563	0.206	0.032	0.133	0.008	0.129	0.0100071	0.822665	0.949384	0.536	0.281	0.177	0.134	0.305	0.106	0.222	0.199	0.0671663	0.25534	0.0210826	0.297853	0.249613	0.452585	0.854145	0.189	0.137	0.074	0.104	0.315	0.146	0.235597	0.57189	0.0572685	0.497545	0.529292	-0.057	0.053	0.278191	0	astro
PVALB	0.078	0.081	0.191	0.208	-0.1	0.134	-0.074	0.13	0.610209	0.242856	0.304835	0.1	0.284	-0.347	0.136	-0.061	0.107	-0.004	0.201	0.940422	0.00761987	0.299088	0.702989	0.155302	0.0958897	0.157638	-0.075	0.138	-0.008	0.105	0.04	0.148	0.344204	0.52008	0.821515	0.696322	0.566842	-0.009	0.055	0.876429	0	neuron
PVR	0.028	0.081	0.345	0.206	0.304	0.133	0.319	0.129	0.147896	0.0684201	0.0484388	0.16	0.281	0.143	0.134	0.134	0.106	-0.133	0.199	0.654032	0.46385	0.423916	0.451083	0.958265	0.957403	0.24932	0.01	0.137	-0.063	0.104	0.086	0.146	0.908555	0.495082	0.726746	0.670692	0.701958	-0.007	0.054	0.89147	0	neuron
QDPR	-0.004	0.089	0.524	0.226	-0.05	0.146	-0.113	0.141	0.0283343	0.781129	0.499678	0.78	0.309	0.218	0.148	0.26	0.116	0.211	0.218	0.015217	0.197963	0.0703195	0.361029	0.100411	0.824144	0.976575	0.2	0.15	0.16	0.115	-0.152	0.161	0.247663	0.26145	0.417771	0.830914	0.108545	-0.147	0.057	0.00956576	0	oligo
QPCT	0.071	0.081	0.354	0.213	0.167	0.134	0.126	0.13	0.207916	0.526186	0.708627	0.133	0.291	0.142	0.135	0.143	0.108	0.042	0.196	0.835623	0.651914	0.588442	0.891297	0.978993	0.994272	0.673392	0.121	0.136	0.001	0.104	0.037	0.15	0.752946	0.600568	0.840276	0.480023	0.676518	-0.042	0.055	0.448235	0	neuron
QSOX1	0.02	0.092	0.209	0.235	0.103	0.152	0.086	0.147	0.450695	0.633035	0.695789	0.389	0.322	0.098	0.154	0.103	0.121	0.109	0.228	0.271644	0.664239	0.583175	0.717363	0.414392	0.978895	0.969266	-0.029	0.156	0.115	0.119	-0.029	0.168	0.790795	0.533624	0.794229	0.460984	0.99697	-0.02	0.062	0.743983	0	NS
QSOX2	-0.003	0.083	0.175	0.213	0.12	0.138	0.083	0.133	0.431411	0.430345	0.570981	0.296	0.291	-0.091	0.139	-0.184	0.109	0.21	0.206	0.324329	0.586627	0.185859	0.335776	0.229017	0.59532	0.224177	0.044	0.141	0.015	0.108	0.022	0.151	0.777524	0.893276	0.882103	0.87166	0.91714	-0.021	0.056	0.709462	0	NS
RAD23B	0.023	0.093	0.388	0.23	0.003	0.149	-0.018	0.144	0.1354	0.904214	0.805731	0.146	0.314	0.142	0.152	0.471	0.119	0.454	0.227	0.707965	0.503135	0.00297647	0.078583	0.991375	0.0863537	0.253635	0.551	0.154	0.704	0.118	0.591	0.163	0.00388557	7.83868e-06	0.00242874	0.425463	0.861008	-0.009	0.061	0.880571	0	NS
RARRES2	-0.016	0.089	0.198	0.226	-0.07	0.146	0.028	0.142	0.372467	0.744361	0.783875	-0.016	0.309	-0.11	0.148	-0.063	0.116	0.017	0.217	0.999303	0.58639	0.745328	0.886627	0.782339	0.800296	0.625345	-0.053	0.15	-0.113	0.115	0.07	0.161	0.834194	0.505233	0.638298	0.743987	0.573581	0.042	0.059	0.469162	0	endoth
RBP4	0.031	0.084	-0.239	0.215	0.13	0.139	0.136	0.134	0.237681	0.52866	0.492404	-0.648	0.294	-0.218	0.14	-0.237	0.11	-0.129	0.208	0.026914	0.130282	0.0538072	0.476498	0.186022	0.91548	0.721441	-0.165	0.143	0.025	0.109	-0.139	0.153	0.244257	0.970839	0.327099	0.284283	0.903643	0.091	0.057	0.11193	1	neuron
RCN1	-0.06	0.09	0.238	0.228	-0.043	0.148	0.01	0.143	0.221015	0.922122	0.670671	0.054	0.313	-0.122	0.151	0.048	0.121	0.068	0.221	0.726379	0.723312	0.47039	0.592605	0.610272	0.373828	0.477094	-0.109	0.154	-0.084	0.117	-0.039	0.163	0.785908	0.868437	0.912719	0.899491	0.756268	0.023	0.056	0.683269	0	NS
RCN2	0.031	0.082	0.344	0.21	0.207	0.137	0.224	0.133	0.160764	0.258586	0.203795	0.373	0.287	0.155	0.137	0.166	0.108	0.001	0.203	0.253692	0.438901	0.320866	0.889709	0.493567	0.953007	0.528167	0.04	0.139	0.148	0.106	0.124	0.151	0.959018	0.391118	0.588625	0.534017	0.682173	0.007	0.053	0.89438	0	neuron
RELN	-0.049	0.082	0.243	0.21	0.022	0.136	0.02	0.132	0.191246	0.642736	0.644128	0.207	0.287	-0.061	0.137	-0.145	0.108	0.321	0.203	0.39195	0.940135	0.477865	0.0907233	0.398753	0.628038	0.118934	-0.116	0.14	-0.184	0.106	0.177	0.15	0.683544	0.321327	0.183078	0.696085	0.151935	0.037	0.056	0.509376	0	neuron
RGMA	0.054	0.079	0.5	0.202	0.206	0.131	0.199	0.127	0.0383725	0.306006	0.316213	0.205	0.277	0.129	0.132	0.155	0.104	0.186	0.196	0.599016	0.625136	0.438998	0.531304	0.803794	0.879253	0.811353	0.176	0.134	0.085	0.103	0.214	0.144	0.436802	0.809453	0.327737	0.585299	0.850245	-0.025	0.051	0.624212	0	astro
RGMB	0.036	0.077	0.618	0.196	0.121	0.127	0.098	0.123	0.00547069	0.557348	0.66053	0.141	0.269	0.064	0.128	0.089	0.101	0.157	0.19	0.708208	0.854515	0.673743	0.555382	0.795053	0.873963	0.684684	0.021	0.13	0.036	0.099	0.23	0.14	0.923067	0.998977	0.22119	0.927858	0.273885	-0.015	0.052	0.77698	0	neuron
RIDA	0.051	0.08	0.598	0.215	0.132	0.129	0.141	0.125	0.0163677	0.585849	0.53219	0.259	0.273	0.265	0.13	-0.095	0.107	0.078	0.197	0.464535	0.162935	0.272413	0.899398	0.98417	0.0316469	0.427941	0.283	0.137	0.158	0.102	0.354	0.149	0.14776	0.414645	0.0727925	0.458573	0.728327	-0.049	0.051	0.342752	0	NA
RNASE1	0.037	0.088	0.501	0.224	-0.116	0.145	-0.092	0.141	0.0519418	0.356622	0.423658	-0.076	0.307	0.034	0.147	0.069	0.115	0.117	0.217	0.725331	0.989229	0.820173	0.730539	0.746006	0.849075	0.75144	-0.096	0.149	0.022	0.114	0.127	0.16	0.4483	0.917492	0.617086	0.525521	0.305677	-0.022	0.056	0.697495	0	oligo
RNASE2	0.035	0.112	-0.133	0.299	0.348	0.186	0.328	0.18	0.593618	0.139772	0.155722	0.728	0.418	0.204	0.193	0.167	0.147	0.478	0.267	0.110361	0.450083	0.475145	0.125959	0.255167	0.875636	0.40558	0.162	0.191	0.442	0.145	0.3	0.207	0.571971	0.0274794	0.259112	0.237681	0.624571	0.081	0.071	0.252792	0	microglia.macrophage
RNASE4	0.084	0.084	0.069	0.214	0.173	0.138	0.215	0.134	0.947599	0.569981	0.390561	-0.065	0.292	0.152	0.14	-0.031	0.11	0.401	0.206	0.624408	0.679039	0.404683	0.155079	0.502696	0.301364	0.316945	-0.117	0.142	0.16	0.108	0.178	0.152	0.227851	0.580335	0.584534	0.116147	0.154469	0.087	0.056	0.119302	0	microglia.macrophage
RNASE6	0.045	0.088	0.094	0.224	0.19	0.145	0.199	0.14	0.837008	0.378667	0.338792	0.459	0.306	0.355	0.146	0.368	0.115	0.604	0.217	0.194835	0.0708748	0.0255946	0.0166962	0.757638	0.942149	0.338732	0.311	0.149	0.277	0.113	0.429	0.159	0.129129	0.109147	0.0341787	0.856701	0.586915	0.066	0.057	0.252411	0	microglia.macrophage
RNASET2	0.03	0.088	0.211	0.225	0.165	0.146	0.153	0.141	0.4481	0.413775	0.444714	0.48	0.308	0.267	0.147	0.272	0.116	0.427	0.218	0.161643	0.168186	0.0953877	0.0910631	0.533546	0.978575	0.544128	0.157	0.15	0.091	0.114	0.261	0.16	0.469265	0.675323	0.204423	0.721998	0.635702	0.028	0.058	0.62695	0	microglia.macrophage
RNF13	0.024	0.098	0.573	0.243	-0.066	0.159	-0.063	0.154	0.0339986	0.619776	0.620647	0.984	0.332	0.037	0.162	0.312	0.131	-0.058	0.247	0.00581182	0.944488	0.0770587	0.757805	0.010492	0.184037	0.748046	0.092	0.169	0.056	0.125	0.082	0.175	0.728994	0.841842	0.771155	0.859975	0.965083	-0.103	0.063	0.102871	0	oligo
ROBO1	0.033	0.08	0.481	0.204	0.248	0.132	0.209	0.128	0.0392172	0.152488	0.227711	0.004	0.28	0.024	0.134	0.117	0.105	-0.017	0.198	0.921086	0.954802	0.524284	0.817572	0.948132	0.582739	0.865298	-0.046	0.136	0.073	0.104	0.081	0.146	0.622189	0.757409	0.770665	0.479018	0.523388	-0.003	0.052	0.960022	0	neuron
ROBO2	0.041	0.085	0.576	0.224	0.212	0.137	0.158	0.132	0.0236306	0.272518	0.43728	0.345	0.313	0.19	0.138	0.286	0.113	0.053	0.21	0.34706	0.357263	0.078938	0.957025	0.650517	0.588079	0.583032	0.12	0.147	0.093	0.106	0.025	0.149	0.645251	0.701316	0.926052	0.883769	0.649783	-0.062	0.057	0.284518	0	neuron
RTN1	0.049	0.089	0.138	0.219	-0.193	0.145	-0.194	0.14	0.703885	0.141396	0.129007	0.668	0.323	-0.065	0.153	0.337	0.116	0.343	0.217	0.0650016	0.515445	0.0474792	0.208713	0.0399197	0.0343436	0.123507	0.48	0.154	0.728	0.111	0.767	0.158	0.0162668	2.86602e-06	7.35491e-05	0.185488	0.191553	-0.018	0.058	0.758135	0	neuron
RTN4R	0.006	0.079	0.422	0.202	0.073	0.131	0.059	0.127	0.0531791	0.648669	0.713165	0.337	0.277	0.023	0.132	0.113	0.104	0.151	0.196	0.251129	0.912334	0.409281	0.49043	0.305325	0.587778	0.586907	-0.031	0.134	-0.169	0.103	-0.013	0.144	0.815416	0.182179	0.907443	0.410568	0.927695	-0.036	0.053	0.505108	0	BD
RTN4RL1	-0.003	0.084	0.5	0.209	0.09	0.136	0.075	0.131	0.0244772	0.548183	0.605314	0.236	0.286	0.06	0.137	0.179	0.109	0.111	0.207	0.425075	0.697188	0.18455	0.609805	0.579035	0.493912	0.83703	0.071	0.139	-0.028	0.107	0.042	0.149	0.654527	0.853136	0.793883	0.569606	0.886216	-0.047	0.056	0.405897	0	NS
RTN4RL2	0.031	0.079	0.6	0.202	0.069	0.131	0.031	0.127	0.00831716	0.794189	0.998437	0.142	0.277	-0.032	0.132	0.093	0.104	0.067	0.195	0.699091	0.684231	0.630017	0.86213	0.569017	0.451859	0.673593	0.059	0.134	-0.055	0.102	0.001	0.144	0.858472	0.51463	0.855484	0.497815	0.767914	-0.069	0.053	0.189443	0	BD
S100A6	0.029	0.078	0.033	0.195	-0.242	0.126	-0.272	0.122	0.985417	0.0596558	0.0318675	-0.089	0.267	-0.242	0.129	-0.064	0.101	-0.371	0.193	0.670496	0.0715656	0.460441	0.0538786	0.604183	0.27324	0.577447	0.123	0.131	-0.085	0.101	-0.039	0.141	0.54436	0.3742	0.668774	0.204462	0.399206	-0.083	0.051	0.104518	0	NS
SAA4	0.006	0.088	-0.313	0.223	0.23	0.144	0.211	0.14	0.178858	0.172984	0.200904	-0.809	0.305	-0.059	0.146	-0.085	0.115	-0.391	0.216	0.0105973	0.701758	0.524048	0.087863	0.0267118	0.886059	0.202569	0.057	0.148	-0.133	0.113	-0.083	0.159	0.768965	0.332731	0.621702	0.301021	0.518324	0.067	0.058	0.246355	0	BD
SCG2	0.053	0.078	0.645	0.199	0.133	0.129	0.123	0.125	0.00536096	0.589429	0.624919	-0.049	0.273	0.036	0.13	0.12	0.102	-0.114	0.193	0.719084	0.908676	0.604778	0.419813	0.77883	0.610145	0.518768	-0.096	0.132	-0.065	0.101	0.121	0.142	0.336602	0.357015	0.67548	0.851314	0.263177	-0.017	0.051	0.736162	0	neuron
SCG3	0.032	0.086	0.533	0.22	0.081	0.142	0.071	0.138	0.0320746	0.75854	0.802616	0.099	0.301	0.028	0.144	0.136	0.113	0.136	0.213	0.829918	0.984013	0.460998	0.649715	0.831888	0.552669	0.675682	-0.062	0.146	0.034	0.111	0.173	0.156	0.586203	0.985675	0.424686	0.597433	0.271414	0	0.056	0.999517	0	astro
SCG5	0.025	0.08	0.425	0.205	0.109	0.133	0.116	0.128	0.0666215	0.579084	0.535554	0.076	0.28	0.063	0.134	0.125	0.105	0.084	0.198	0.862581	0.807386	0.447662	0.783463	0.96811	0.713425	0.931681	-0.016	0.136	0.026	0.104	0.164	0.146	0.795293	0.996096	0.401633	0.803624	0.365482	0.005	0.053	0.917991	0	neuron
SCN3B	0.046	0.075	0.496	0.191	0.096	0.123	0.082	0.119	0.0269798	0.721074	0.795212	-0.13	0.261	-0.062	0.125	0.222	0.099	0.133	0.184	0.517036	0.457453	0.156466	0.664576	0.814219	0.0729569	0.381983	0.058	0.127	0.061	0.097	0.04	0.136	0.939255	0.904527	0.967323	0.982369	0.923935	-0.001	0.049	0.97648	0	neuron
SCN4B	0.015	0.084	0.343	0.213	0.449	0.139	0.361	0.135	0.146982	0.0058784	0.0243678	0.309	0.292	0.053	0.139	0.11	0.111	0.32	0.205	0.332853	0.815499	0.491383	0.169016	0.424899	0.745292	0.279934	0.014	0.144	0.149	0.11	0.53	0.156	0.999683	0.334501	0.00340369	0.450203	0.0146353	0.099	0.057	0.0851565	0	astro
SCRG1	0.007	0.084	0.172	0.214	0.057	0.139	0.098	0.134	0.467897	0.748034	0.55029	0.307	0.293	0.003	0.14	0.17	0.11	-0.058	0.207	0.325463	0.981384	0.238019	0.771418	0.34772	0.344973	0.807503	0.156	0.142	0.117	0.109	0.19	0.153	0.372382	0.425448	0.288815	0.82581	0.868415	0.015	0.055	0.783988	0	astro
SCUBE2	-0.061	0.092	0.18	0.222	-0.196	0.151	-0.141	0.145	0.309149	0.427606	0.630877	0.095	0.337	0.003	0.158	-0.049	0.121	-0.031	0.226	0.653753	0.721601	0.931898	0.900739	0.803843	0.791574	0.900717	-0.042	0.161	0.06	0.121	-0.184	0.165	0.914577	0.423768	0.510042	0.611037	0.533487	-0.061	0.06	0.314407	0	NS
SDF4	0.013	0.085	0.259	0.217	-0.035	0.14	-0.003	0.136	0.284158	0.767387	0.922177	0.181	0.297	0.035	0.142	0.205	0.111	0.061	0.21	0.58622	0.891659	0.16818	0.831249	0.656814	0.341548	0.919081	0.014	0.144	-0.166	0.11	0.05	0.154	0.991213	0.20212	0.832144	0.313059	0.866913	-0.023	0.053	0.668158	0	astro
SELENBP1	0.011	0.082	0.214	0.209	0.111	0.135	0.143	0.131	0.361521	0.514795	0.379636	0.618	0.285	-0.071	0.136	-0.006	0.107	-0.23	0.202	0.0416408	0.606915	0.899235	0.26706	0.0293805	0.705457	0.513122	-0.307	0.139	-0.265	0.106	-0.072	0.148	0.0505586	0.0410655	0.619216	0.803389	0.246053	-0.021	0.056	0.702344	0	astro
SELENOM	-0.002	0.092	0.2	0.237	-0.089	0.152	-0.059	0.147	0.424128	0.612349	0.735674	0.091	0.318	-0.067	0.153	-0.166	0.12	0.136	0.225	0.780066	0.717786	0.277759	0.568653	0.654683	0.607382	0.45465	-0.002	0.16	0.048	0.118	0.136	0.172	0.998059	0.740514	0.476924	0.798284	0.555441	-0.027	0.052	0.602048	0	NS
SELENOP	0.077	0.096	0.231	0.245	0.085	0.159	0.09	0.154	0.556601	0.965367	0.941953	-0.459	0.335	-0.045	0.16	-0.236	0.126	0.227	0.237	0.125034	0.514324	0.0480868	0.558098	0.264463	0.346518	0.342238	-0.274	0.163	-0.017	0.124	-0.013	0.175	0.0664066	0.551984	0.646571	0.20421	0.273728	0.107	0.055	0.052299	1	NS
SELL	-0.044	0.086	-0.441	0.218	0.129	0.141	0.124	0.137	0.0880316	0.279418	0.282925	0.009	0.298	-0.311	0.146	-0.114	0.112	0.259	0.211	0.863463	0.117048	0.619602	0.18221	0.335069	0.282501	0.0265755	-0.089	0.145	-0.166	0.111	-0.204	0.157	0.791513	0.387439	0.370494	0.669323	0.592775	0.068	0.057	0.23446	0	microglia.macrophage
SEMA3A	0.092	0.092	-0.115	0.233	0.265	0.145	0.235	0.14	0.401112	0.297696	0.376027	0.029	0.335	0.029	0.154	0.057	0.12	0.327	0.237	0.854694	0.720791	0.809827	0.352111	0.999788	0.884984	0.289273	0.102	0.153	-0.041	0.118	0.179	0.167	0.955601	0.374268	0.643664	0.45566	0.733939	0.073	0.06	0.221058	0	neuron
SEMA3B	0.006	0.082	-0.148	0.209	0.106	0.136	0.093	0.131	0.488235	0.516865	0.562161	0.386	0.286	0.257	0.137	0.005	0.107	0.262	0.203	0.203389	0.117776	0.993365	0.240852	0.683257	0.145904	0.982758	0.153	0.139	-0.047	0.106	0.046	0.149	0.370255	0.691116	0.81678	0.247668	0.598031	-0.01	0.055	0.861947	0	NS
SEMA3C	0.023	0.08	0.062	0.193	0.024	0.127	0.004	0.123	0.852889	0.997129	0.893867	0.065	0.277	-0.043	0.132	-0.001	0.102	0.287	0.196	0.884431	0.667589	0.853462	0.211712	0.724603	0.79844	0.16166	-0.02	0.135	-0.13	0.108	-0.114	0.145	0.78417	0.250315	0.402469	0.518685	0.635362	0.003	0.052	0.952614	0	oligo
SEMA3G	0.005	0.079	0.701	0.202	0.163	0.131	0.143	0.127	0.00128346	0.286041	0.338677	0.301	0.277	0.189	0.132	0.267	0.104	0.178	0.196	0.305373	0.233053	0.044888	0.409965	0.716497	0.642744	0.963051	0.101	0.135	0.072	0.103	0.111	0.144	0.541094	0.607955	0.513615	0.860442	0.958663	-0.042	0.052	0.420226	0	endoth
SEMA4B	0.036	0.082	0.377	0.208	0.057	0.135	0.034	0.13	0.122452	0.885853	0.991237	0.004	0.284	0.181	0.136	0.179	0.107	0.177	0.201	0.916217	0.358861	0.283293	0.512837	0.573691	0.990576	0.986117	0.002	0.138	0.122	0.105	0.165	0.148	0.834216	0.518286	0.440731	0.482006	0.418775	-0.003	0.054	0.956904	0	astro
SEMA6A	-0.018	0.082	0.069	0.209	-0.092	0.135	-0.149	0.131	0.695797	0.628781	0.382102	0.43	0.286	-0.03	0.137	-0.012	0.107	0.245	0.202	0.134379	0.936983	0.967725	0.229096	0.146358	0.917103	0.259674	0.01	0.139	-0.229	0.106	-0.16	0.149	0.86512	0.118912	0.399315	0.166969	0.401484	-0.069	0.055	0.205275	0	oligo
SEMA6B	0.07	0.087	0.473	0.224	0.135	0.14	0.17	0.135	0.0880478	0.679029	0.514649	0.551	0.313	0.015	0.145	0.254	0.122	0.151	0.228	0.13859	0.746415	0.209519	0.735491	0.119345	0.203117	0.613257	0.325	0.144	0.01	0.109	-0.063	0.151	0.133258	0.665994	0.44074	0.0772189	0.0625031	-0.077	0.056	0.170067	0	NS
SEMA6D	0.023	0.081	0.564	0.206	0.091	0.133	0.074	0.129	0.0138687	0.656826	0.733563	0.463	0.282	0.084	0.135	0.141	0.106	0.19	0.199	0.135229	0.702138	0.374328	0.438355	0.224716	0.734244	0.659097	0.048	0.137	-0.058	0.104	0.106	0.147	0.878572	0.539778	0.61984	0.533042	0.772285	-0.062	0.054	0.249757	0	NS
SEMA7A	0.038	0.08	0.381	0.204	0.083	0.132	0.053	0.128	0.115016	0.76835	0.91913	0.193	0.279	0.027	0.133	0.092	0.105	0.309	0.197	0.594414	0.940756	0.683639	0.203521	0.589945	0.699088	0.236394	0.019	0.136	-0.151	0.103	0.027	0.145	0.902653	0.151766	0.944945	0.314544	0.96759	-0.02	0.054	0.719619	0	microglia.macrophage
SERPINA1	-0.015	0.085	-0.556	0.218	0.155	0.141	0.156	0.136	0.0197766	0.286923	0.271687	-0.549	0.298	-0.247	0.142	-0.157	0.112	-0.077	0.211	0.0858922	0.163719	0.314434	0.784649	0.360043	0.614181	0.50351	0.12	0.145	-0.068	0.11	-0.029	0.155	0.42709	0.708662	0.936718	0.297629	0.481704	0.116	0.057	0.0419451	0	microglia.macrophage
SERPINA10	-0.036	0.086	-0.346	0.218	0.193	0.141	0.184	0.136	0.181343	0.153758	0.158828	-0.934	0.298	-0.197	0.144	-0.329	0.113	-0.113	0.216	0.00401319	0.339139	0.039449	0.738736	0.0261358	0.469068	0.747731	-0.245	0.145	-0.101	0.11	-0.122	0.155	0.220456	0.646832	0.625122	0.423247	0.561948	0.119	0.057	0.0380786	0	BD
SERPINA3	0.002	0.084	-0.504	0.215	0.267	0.139	0.261	0.135	0.0272836	0.0937934	0.0919623	-0.606	0.294	-0.065	0.141	0.094	0.11	0.036	0.208	0.0477706	0.686779	0.505729	0.879232	0.0966491	0.372327	0.689415	0.152	0.143	-0.03	0.109	0.152	0.153	0.371076	0.817731	0.385482	0.305684	0.997821	0.175	0.057	0.00214847	1	astro
SERPINA4	-0.016	0.086	-0.363	0.218	0.155	0.141	0.149	0.136	0.13489	0.28553	0.289253	-0.604	0.298	-0.231	0.142	-0.335	0.112	-0.304	0.211	0.0588566	0.19709	0.0235595	0.204915	0.258687	0.564042	0.774207	-0.115	0.145	-0.044	0.11	-0.212	0.155	0.559949	0.842937	0.266411	0.692424	0.648644	0.051	0.058	0.379007	1	BD
SERPINA5	0.021	0.083	-0.285	0.212	0.463	0.137	0.441	0.133	0.174493	0.00483299	0.00592085	-0.739	0.29	-0.132	0.139	-0.049	0.109	0.021	0.205	0.0122692	0.345842	0.608585	0.999627	0.0592613	0.636518	0.537206	-0.372	0.141	0.038	0.108	-0.083	0.151	0.0177379	0.902636	0.543113	0.019543	0.160838	0.194	0.056	0.000592236	1	NS
SERPINA6	-0.01	0.084	-0.451	0.214	0.255	0.138	0.242	0.134	0.052411	0.0915938	0.099331	-0.299	0.292	-0.1	0.14	-0.206	0.11	-0.254	0.207	0.342714	0.582784	0.154504	0.272951	0.537604	0.545834	0.535672	-0.014	0.142	-0.016	0.108	-0.13	0.152	0.979489	0.968187	0.488591	0.994629	0.578995	0.046	0.057	0.415483	1	BD
SERPINA7	-0.02	0.088	-0.364	0.225	0.094	0.146	0.083	0.141	0.150388	0.491841	0.522299	-0.704	0.308	-0.143	0.147	0.023	0.116	-0.205	0.218	0.0332171	0.472688	0.767151	0.43044	0.100052	0.370697	0.815268	0.102	0.149	-0.097	0.114	-0.156	0.16	0.48672	0.594801	0.45457	0.283746	0.238284	0.04	0.06	0.51007	1	BD
SERPINC1	-0.039	0.083	-0.559	0.212	0.222	0.137	0.206	0.133	0.0211507	0.0943743	0.107804	-0.696	0.29	-0.084	0.139	-0.205	0.109	-0.084	0.205	0.0298762	0.779367	0.224925	0.836212	0.0567845	0.491006	0.998955	0.004	0.141	0.028	0.107	-0.045	0.151	0.797331	0.628261	0.971599	0.891586	0.813497	0.107	0.057	0.0600269	1	neuron
SERPIND1	-0.021	0.087	-0.395	0.222	0.137	0.144	0.148	0.139	0.112625	0.331306	0.285868	-0.804	0.303	-0.142	0.145	-0.352	0.114	-0.124	0.214	0.0134946	0.474735	0.0210519	0.656757	0.049061	0.253238	0.942761	-0.32	0.147	-0.122	0.112	-0.164	0.158	0.0843752	0.483628	0.425822	0.278716	0.468021	0.125	0.057	0.0279852	1	NS
SERPINE2	0.047	0.117	0.674	0.304	0.329	0.19	0.3	0.184	0.051331	0.190471	0.226185	0.762	0.403	0.212	0.188	-0.023	0.153	0.145	0.272	0.0885483	0.456449	0.709116	0.740461	0.215861	0.326854	0.838827	-0.039	0.193	-0.149	0.145	0.414	0.206	0.703658	0.292578	0.117074	0.644619	0.107423	-0.018	0.062	0.771328	0	astro
SERPINF1	0.01	0.089	-0.158	0.226	0.057	0.146	0.128	0.142	0.484865	0.773413	0.465372	0.025	0.309	-0.155	0.148	0.154	0.116	-0.076	0.218	0.9632	0.341119	0.32242	0.715313	0.598722	0.0973252	0.76394	-0.03	0.15	-0.041	0.115	-0.2	0.161	0.821835	0.72866	0.251515	0.952424	0.43886	0.033	0.056	0.552981	0	microglia.macrophage
SERPINF2	-0.044	0.087	-0.719	0.222	0.179	0.144	0.166	0.139	0.00437384	0.172059	0.187325	-0.881	0.304	-0.309	0.145	-0.306	0.114	-0.255	0.215	0.0083481	0.118721	0.0679805	0.361367	0.0889569	0.985379	0.835351	-0.175	0.147	-0.122	0.112	-0.203	0.158	0.448218	0.589005	0.376806	0.768774	0.900132	0.126	0.059	0.0330482	1	BD
SERPING1	0.029	0.087	-0.056	0.223	0.206	0.144	0.226	0.139	0.719588	0.280824	0.218306	-0.753	0.305	0.197	0.146	-0.124	0.114	0.178	0.215	0.0139891	0.325473	0.28651	0.520556	0.0050006	0.0818617	0.943824	-0.075	0.148	0.024	0.113	0.151	0.159	0.549168	0.970858	0.4969	0.591375	0.295867	0.133	0.054	0.0135017	1	NS
SERPINI1	0.031	0.074	0.368	0.188	0.045	0.122	0.039	0.118	0.0934589	0.918453	0.952025	0.358	0.258	0.007	0.123	0.14	0.097	0.048	0.182	0.224701	0.868208	0.370687	0.933916	0.219934	0.394222	0.85512	0.03	0.125	0.005	0.095	0.062	0.134	0.990773	0.829896	0.838603	0.875308	0.858384	-0.042	0.05	0.398665	0	neuron
SEZ6	-0.006	0.077	0.527	0.196	0.133	0.127	0.118	0.123	0.0106971	0.332546	0.377447	0.579	0.268	0.045	0.128	0.146	0.101	0.205	0.19	0.0364886	0.730676	0.229896	0.301582	0.0723668	0.536026	0.485965	0.011	0.13	0.08	0.099	0.225	0.14	0.910564	0.495123	0.144833	0.668962	0.262032	-0.012	0.05	0.803947	0	neuron
SEZ6L	0.026	0.082	0.569	0.21	-0.008	0.136	-0.002	0.131	0.0151956	0.828656	0.851739	0.405	0.287	0.002	0.137	0.187	0.108	0.204	0.203	0.205964	0.883784	0.234367	0.415576	0.206055	0.287607	0.410805	0.038	0.14	0.052	0.106	0.134	0.149	0.940884	0.844722	0.52287	0.933843	0.637426	-0.045	0.053	0.396285	0	neuron
SEZ6L2	0.024	0.083	0.61	0.211	0.063	0.137	0.054	0.132	0.0091156	0.802365	0.843108	0.409	0.288	0.108	0.138	0.169	0.108	0.137	0.204	0.201105	0.602871	0.286811	0.608664	0.346465	0.726256	0.907604	0.131	0.14	0.087	0.107	0.265	0.15	0.515897	0.646442	0.157937	0.798912	0.514296	-0.044	0.054	0.420236	0	neuron
SFRP4	-0.072	0.091	-0.329	0.231	0.171	0.15	0.194	0.145	0.295372	0.15199	0.10749	0.134	0.316	0.075	0.151	0.173	0.119	-0.082	0.223	0.531204	0.40522	0.0994509	0.969338	0.865284	0.604853	0.562307	-0.032	0.153	0.037	0.117	-0.02	0.164	0.822106	0.465134	0.778278	0.719886	0.957284	0.047	0.059	0.431787	0	oligo
SGCE	0.033	0.082	0.363	0.208	0.173	0.135	0.153	0.13	0.136509	0.362089	0.420858	0.551	0.285	-0.06	0.136	0.061	0.107	0.134	0.201	0.0814136	0.558574	0.834053	0.641499	0.0529696	0.48113	0.424575	-0.02	0.138	0.106	0.105	0.006	0.148	0.743687	0.588052	0.870566	0.463904	0.898897	-0.01	0.053	0.845355	0	NS
SH3BGRL	0.077	0.086	0.453	0.219	-0.033	0.142	-0.072	0.137	0.10708	0.491998	0.341916	0.475	0.3	0.158	0.143	0.453	0.113	-0.028	0.212	0.203291	0.632218	0.0081005	0.643	0.338378	0.103267	0.466315	0.445	0.146	0.321	0.111	0.391	0.156	0.0320991	0.085231	0.07678	0.496217	0.800558	-0.089	0.058	0.12348	0	NS
SH3BGRL3	0.034	0.087	0.532	0.222	-0.052	0.144	-0.067	0.139	0.0351794	0.59509	0.522877	0.611	0.303	0.484	0.145	0.406	0.114	0.156	0.215	0.0687143	0.00815368	0.00952238	0.599736	0.706317	0.669996	0.204275	0.387	0.147	0.553	0.112	0.436	0.158	0.041664	0.000322238	0.0250809	0.367391	0.820694	-0.123	0.058	0.0351822	0	endoth
SHBG	0.014	0.076	-0.281	0.193	-0.006	0.125	0.016	0.121	0.151669	0.890277	0.987836	-0.331	0.277	-0.132	0.132	-0.212	0.1	-0.123	0.187	0.231656	0.340731	0.0716137	0.498384	0.515388	0.62531	0.967279	-0.164	0.129	-0.027	0.098	-0.026	0.141	0.242273	0.748004	0.801758	0.39197	0.471081	0.075	0.051	0.144127	1	NS
SHISA5	0.061	0.081	0.442	0.207	-0.039	0.134	-0.012	0.129	0.0832103	0.508682	0.621329	0.193	0.297	0.047	0.138	0.267	0.107	0.082	0.2	0.670115	0.928662	0.124525	0.924242	0.655466	0.204385	0.885456	0.098	0.139	0.199	0.105	0.137	0.149	0.823652	0.30292	0.651745	0.555394	0.844195	-0.021	0.054	0.690748	0	endoth
SHISA6	-0.033	0.083	0.182	0.21	0.054	0.136	0.029	0.131	0.332976	0.570175	0.679886	0.576	0.336	-0.226	0.138	-0.175	0.108	0.135	0.203	0.0795864	0.233883	0.298721	0.440216	0.0273209	0.769632	0.140649	-0.085	0.144	0.072	0.107	-0.043	0.151	0.760755	0.443517	0.953905	0.377708	0.842485	-0.013	0.056	0.822559	0	neuron
SIAE	-0.036	0.09	-0.055	0.229	0.015	0.148	-0.005	0.143	0.938881	0.759238	0.845985	0.585	0.313	-0.018	0.15	0.109	0.118	0.325	0.221	0.0570419	0.91686	0.324119	0.130192	0.0819038	0.500963	0.199546	-0.007	0.152	-0.239	0.116	0.055	0.163	0.868625	0.170923	0.622352	0.219999	0.782322	-0.003	0.06	0.957591	0	NS
SIGLEC14	0.048	0.098	0.318	0.251	0.103	0.162	0.122	0.157	0.311766	0.7666	0.681	0.019	0.343	-0.008	0.164	-0.055	0.129	-0.349	0.243	0.93418	0.767167	0.52286	0.128319	0.942746	0.822318	0.244381	-0.171	0.167	0.188	0.127	0.213	0.178	0.262908	0.390502	0.416864	0.084222	0.115816	0.03	0.053	0.567145	0	microglia.macrophage
SIRPA	0.025	0.085	0.456	0.217	-0.066	0.14	-0.038	0.136	0.0623693	0.567853	0.681843	0.166	0.297	0.028	0.142	0.059	0.111	-0.125	0.21	0.649592	0.989601	0.812252	0.505545	0.673319	0.862016	0.546711	-0.096	0.144	-0.015	0.11	0.151	0.154	0.471446	0.774648	0.473152	0.648358	0.240233	-0.029	0.056	0.59944	0	astro
SIRPB1	0.007	0.083	0.314	0.21	-0.022	0.137	-0.006	0.132	0.169368	0.851936	0.932247	-0.261	0.287	-0.102	0.137	-0.023	0.108	0.124	0.207	0.369411	0.497878	0.825893	0.600976	0.615173	0.648687	0.362987	0.024	0.141	0.245	0.107	0.107	0.151	0.918339	0.0822458	0.560164	0.206691	0.687442	0.054	0.055	0.325022	0	microglia.macrophage
SLC38A10	0.001	0.085	0.465	0.216	-0.055	0.14	-0.052	0.135	0.0434375	0.725075	0.729506	0.416	0.295	0.046	0.141	0.305	0.111	-0.017	0.209	0.177381	0.782668	0.0290624	0.937911	0.258014	0.146947	0.802457	0.165	0.143	0.163	0.109	0.157	0.154	0.330295	0.246802	0.372028	0.989093	0.968014	-0.06	0.054	0.266553	0	NS
SLC39A10	0.056	0.09	0.621	0.23	0.165	0.149	0.184	0.144	0.0212121	0.518861	0.436985	0.19	0.315	0.203	0.15	0.3	0.118	0.048	0.223	0.683972	0.403381	0.100879	0.974167	0.969323	0.610833	0.564512	-0.072	0.153	0.205	0.117	0.164	0.164	0.474754	0.318224	0.562475	0.145908	0.291434	0.002	0.06	0.977494	0	endoth
SLC3A2	0.031	0.08	0.566	0.204	0.073	0.132	0.09	0.128	0.0137834	0.77609	0.687207	0.082	0.279	0.093	0.133	0.092	0.105	0.088	0.197	0.861298	0.692378	0.6398	0.787795	0.972036	0.999566	0.985148	0.088	0.136	0.183	0.103	0.195	0.145	0.721204	0.249067	0.318867	0.572497	0.587792	-0.013	0.052	0.803093	0	astro
SLC5A5	-0.054	0.082	-0.323	0.205	-0.162	0.131	-0.121	0.127	0.216245	0.467155	0.642292	0.367	0.302	-0.323	0.135	-0.054	0.108	0.115	0.203	0.179773	0.0881003	0.997305	0.437642	0.0372145	0.116562	0.071649	0.056	0.139	-0.203	0.105	-0.137	0.146	0.502173	0.264444	0.613172	0.132529	0.336251	-0.008	0.054	0.888296	0	BD
SLIT1	0.038	0.088	0.666	0.224	0.092	0.145	0.068	0.141	0.00870511	0.743223	0.853883	0.286	0.307	-0.004	0.147	0.219	0.115	0.128	0.217	0.437998	0.806116	0.210279	0.699833	0.393039	0.228304	0.613787	0.031	0.149	0.15	0.114	0.226	0.16	0.96781	0.441038	0.298671	0.521583	0.370261	-0.016	0.057	0.775018	0	neuron
SLITRK1	0.056	0.079	0.752	0.201	0.11	0.13	0.095	0.126	0.00117862	0.713526	0.786527	0.09	0.275	0.042	0.131	0.156	0.103	0.024	0.194	0.906299	0.925777	0.441413	0.878958	0.874666	0.492199	0.940059	0.038	0.133	0.092	0.102	0.093	0.143	0.907753	0.777977	0.821108	0.741363	0.778874	-0.057	0.052	0.275723	0	neuron
SLITRK4	0.099	0.1	0.216	0.252	0.124	0.155	0.102	0.15	0.66295	0.891621	0.988555	0.225	0.362	0.136	0.165	0.241	0.131	0.114	0.256	0.738193	0.847599	0.383021	0.95696	0.823551	0.615823	0.941574	0.193	0.166	-0.058	0.125	-0.044	0.173	0.630641	0.32565	0.466886	0.222965	0.320326	-0.066	0.064	0.305357	0	neuron
SLITRK5	0.032	0.079	0.587	0.199	0.119	0.13	0.09	0.126	0.0090226	0.55473	0.689137	0.228	0.272	0.036	0.13	0.17	0.104	0.005	0.193	0.489503	0.97823	0.29049	0.894331	0.523917	0.421508	0.890926	0.108	0.134	0.034	0.102	0.058	0.144	0.626296	0.986603	0.874205	0.656548	0.796309	-0.069	0.053	0.196007	0	neuron
SLPI	0.042	0.091	-0.372	0.232	0.137	0.151	0.164	0.146	0.0945189	0.577292	0.46103	-0.423	0.318	0.38	0.152	0.045	0.119	-0.009	0.225	0.161347	0.057305	0.981777	0.833424	0.0228346	0.0815529	0.151619	0.197	0.154	-0.001	0.118	-0.126	0.165	0.390622	0.77703	0.371916	0.301882	0.152552	0.005	0.055	0.927107	1	NS
SMOC1	-0.108	0.099	0.27	0.249	-0.01	0.161	0.048	0.156	0.154462	0.595311	0.383168	1.538	0.341	0.871	0.163	1.157	0.129	1.364	0.241	4.62962e-06	4.22874e-07	2.92364e-14	2.42442e-08	0.0769884	0.16502	0.0896278	1.082	0.168	1.399	0.126	1.486	0.177	2.93033e-09	3.24506e-19	1.54538e-14	0.125852	0.0961062	0.081	0.064	0.204462	0	oligo
SMPD1	-0.03	0.09	-0.279	0.229	-0.23	0.149	-0.232	0.144	0.30457	0.233383	0.214864	0.03	0.337	-0.125	0.158	0.046	0.119	-0.162	0.233	0.86297	0.597137	0.609747	0.593188	0.674834	0.381936	0.894639	0.303	0.154	-0.139	0.117	0.005	0.168	0.0639005	0.45942	0.853188	0.0214694	0.189655	-0.048	0.06	0.421813	0	astro
SMPDL3A	-0.05	0.087	0.088	0.226	0.136	0.143	0.14	0.138	0.563615	0.252332	0.228858	0.149	0.302	0.114	0.144	0.204	0.114	-0.051	0.218	0.526779	0.329814	0.0753893	0.997656	0.917176	0.62292	0.528265	-0.025	0.146	-0.026	0.112	0.201	0.159	0.884254	0.86618	0.162137	0.995748	0.294309	0.056	0.059	0.34122	0	neuron
SMPDL3B	-0.081	0.095	-0.273	0.241	-0.265	0.161	-0.233	0.155	0.452817	0.309085	0.384514	-0.209	0.321	-0.3	0.158	0.034	0.128	-0.352	0.232	0.702808	0.236155	0.465958	0.278728	0.798313	0.0977101	0.852595	-0.091	0.167	-0.266	0.123	-0.104	0.171	0.959561	0.236043	0.907753	0.391824	0.95696	0.014	0.058	0.815577	0	BD
SNCG	0.069	0.087	0.049	0.21	0.046	0.136	0.037	0.131	0.931663	0.884443	0.833174	0.404	0.287	0.038	0.14	0.177	0.111	0.264	0.208	0.264309	0.852502	0.437768	0.382892	0.251248	0.43333	0.366875	0.177	0.144	0.391	0.109	0.202	0.153	0.521402	0.0212498	0.444623	0.230788	0.908095	0.013	0.053	0.811042	0	astro
SNED1	0.029	0.083	-0.094	0.211	0.247	0.136	0.284	0.132	0.582889	0.160099	0.0909858	-0.049	0.288	-0.117	0.138	-0.269	0.108	0.079	0.204	0.796405	0.365653	0.0285426	0.821308	0.830284	0.381381	0.42624	-0.127	0.14	0.137	0.107	0.085	0.15	0.342954	0.427422	0.742061	0.1296	0.300209	0.1	0.052	0.0532492	0	endoth
SOD1	0.022	0.084	0.646	0.214	-0.028	0.139	-0.018	0.134	0.00628661	0.751343	0.795522	0.523	0.293	0.29	0.14	0.365	0.11	0.375	0.207	0.101516	0.102098	0.0132227	0.114365	0.473062	0.670934	0.734654	0.135	0.142	0.345	0.109	0.469	0.153	0.49833	0.0200773	0.0100205	0.237397	0.10957	-0.007	0.055	0.901016	0	neuron
SOD2	0.06	0.088	0.326	0.225	0.149	0.145	0.15	0.141	0.264811	0.587741	0.5749	0.852	0.307	0.206	0.147	0.362	0.115	0.245	0.217	0.0136216	0.394369	0.037367	0.428018	0.0579587	0.401335	0.881095	0.479	0.149	0.594	0.114	0.531	0.16	0.0170428	0.000253971	0.00949376	0.536185	0.809717	-0.021	0.058	0.721703	0	microglia.macrophage
SOD3	-0.021	0.092	-0.343	0.235	-0.037	0.152	0.006	0.147	0.196848	0.923653	0.875331	0.046	0.321	0.047	0.154	0.156	0.121	-0.132	0.227	0.842172	0.70563	0.245343	0.647498	0.997704	0.57629	0.512113	0.214	0.156	-0.243	0.119	0.213	0.167	0.201035	0.143935	0.219176	0.0188477	0.995514	0.041	0.062	0.504331	0	astro
SORCS1	0.054	0.083	0.688	0.211	0.042	0.136	-0.025	0.132	0.00492909	0.937539	0.600509	0.12	0.289	0.136	0.138	0.024	0.108	0.212	0.204	0.826378	0.613533	0.823718	0.474319	0.960846	0.519421	0.758221	-0.009	0.14	0.028	0.107	-0.019	0.15	0.702937	0.847421	0.668884	0.832681	0.960298	-0.088	0.056	0.115151	0	neuron
SORCS2	0.062	0.083	0.711	0.213	0.075	0.138	0.106	0.133	0.00423181	0.935698	0.777083	0.716	0.291	0.08	0.139	0.353	0.109	0.031	0.206	0.0314869	0.916443	0.0342876	0.887983	0.0483403	0.119253	0.846123	0.139	0.141	0.206	0.108	0.317	0.151	0.644249	0.296036	0.138092	0.703167	0.388227	-0.06	0.053	0.259581	0	astro
SORCS3	0.048	0.084	0.475	0.213	0.112	0.138	0.133	0.133	0.0593674	0.681073	0.575381	0.319	0.291	0.079	0.139	-0.017	0.109	0.187	0.206	0.371328	0.847749	0.638203	0.529754	0.456098	0.586183	0.663072	-0.219	0.141	-0.12	0.108	0.012	0.152	0.109108	0.223947	0.834432	0.57346	0.265247	-0.002	0.055	0.971009	0	neuron
SORL1	0.018	0.08	0.345	0.203	0.044	0.131	0.053	0.127	0.129693	0.86333	0.810008	0.173	0.277	0.392	0.132	0.188	0.104	0.001	0.196	0.590816	0.0158866	0.192507	0.935657	0.475354	0.223142	0.0981914	0.217	0.135	-0.156	0.103	-0.011	0.144	0.208544	0.184367	0.857277	0.0263006	0.246439	-0.099	0.053	0.0612557	0	microglia.macrophage
SORT1	0.003	0.083	0.395	0.212	0.048	0.137	0.024	0.133	0.0826156	0.770335	0.890594	0.399	0.29	0.267	0.139	0.215	0.109	0.164	0.205	0.19041	0.104005	0.120648	0.466406	0.6802	0.768888	0.677067	0.131	0.141	-0.001	0.108	0.053	0.151	0.437345	0.976818	0.767699	0.449677	0.704931	-0.076	0.055	0.165262	0	NS
SPARC	-0.023	0.081	-0.146	0.206	-0.019	0.133	-0.012	0.129	0.574101	0.980021	0.942334	0.244	0.282	-0.144	0.135	0.093	0.106	0.081	0.199	0.362682	0.442519	0.381026	0.627345	0.21343	0.163493	0.349126	-0.049	0.137	-0.057	0.104	-0.132	0.146	0.870238	0.797639	0.511399	0.963072	0.678614	0.011	0.052	0.83794	0	endoth
SPARCL1	0.041	0.083	0.428	0.211	0.186	0.137	0.189	0.132	0.0851836	0.352188	0.329788	0.434	0.289	0.163	0.138	0.224	0.108	0.206	0.204	0.192611	0.450548	0.179131	0.452222	0.397305	0.72554	0.85963	0.143	0.14	0.172	0.107	0.125	0.15	0.538269	0.337296	0.623523	0.865663	0.931178	-0.04	0.053	0.451338	0	astro
SPINK6	-0.006	0.093	0.245	0.242	0.119	0.154	0.115	0.149	0.328993	0.475531	0.480403	0.004	0.339	-0.181	0.163	-0.352	0.122	0.108	0.228	0.979476	0.348672	0.0237287	0.643119	0.622136	0.398491	0.301074	-0.149	0.159	-0.257	0.12	0.099	0.172	0.440934	0.101338	0.592478	0.58227	0.290185	0.025	0.058	0.667117	0	neuron
SPINT2	0.079	0.093	0.744	0.236	0.112	0.153	0.073	0.148	0.0081647	0.847265	0.973063	0.247	0.322	-0.129	0.154	0.169	0.123	0.155	0.228	0.617593	0.248294	0.55768	0.756403	0.291417	0.12722	0.300392	-0.008	0.157	0.043	0.119	0.104	0.168	0.637623	0.815266	0.894674	0.792253	0.62445	-0.055	0.056	0.329265	0	neuron
SPOCK1	0.002	0.078	0.462	0.2	0.04	0.129	0.038	0.125	0.0303362	0.79364	0.796129	0.362	0.273	0.125	0.13	0.064	0.102	0.279	0.193	0.205676	0.419777	0.629762	0.182438	0.432571	0.711083	0.507824	0.098	0.133	0.038	0.101	0.365	0.142	0.534228	0.774655	0.0245763	0.716558	0.170266	-0.003	0.052	0.954906	0	neuron
SPOCK2	-0.031	0.085	0.283	0.217	-0.003	0.14	-0.003	0.136	0.173559	0.863553	0.858817	0.432	0.296	-0.049	0.142	0.164	0.111	0.302	0.21	0.1344	0.911715	0.163196	0.14103	0.142839	0.233686	0.165582	0.009	0.144	0.103	0.11	0.556	0.154	0.812402	0.338974	0.000850178	0.600571	0.00969092	0.065	0.056	0.241534	0	endoth
SPOCK3	-0.023	0.078	0.194	0.198	0.085	0.128	0.086	0.124	0.303463	0.458018	0.44398	0.477	0.271	0.205	0.129	0.172	0.102	0.11	0.191	0.0766628	0.132628	0.126824	0.519691	0.363315	0.841509	0.68091	0.178	0.131	0.192	0.1	0.246	0.141	0.19286	0.0930636	0.0929303	0.932944	0.725447	-0.017	0.05	0.729097	0	oligo
SPON1	0.001	0.085	0.19	0.217	-0.123	0.141	-0.115	0.136	0.412766	0.438853	0.456202	0.552	0.297	0.079	0.142	0.404	0.112	0.544	0.21	0.0757886	0.638535	0.00414348	0.0166508	0.151063	0.0705166	0.066898	0.192	0.144	0.323	0.11	0.584	0.155	0.259386	0.0220715	0.000940207	0.466659	0.0639319	0.056	0.056	0.315532	0	astro
SPON2	0.036	0.092	-0.219	0.236	0.055	0.151	0.071	0.146	0.310213	0.908626	0.83266	-0.031	0.348	0.017	0.152	-0.08	0.123	0.649	0.234	0.851935	0.91586	0.449291	0.014509	0.898789	0.618847	0.0236176	0.023	0.155	0.103	0.119	-0.267	0.164	0.945056	0.658506	0.10456	0.680796	0.196435	0.048	0.059	0.417317	0	NS
SPP1	0.067	0.09	0.448	0.229	-0.017	0.148	-0.014	0.143	0.117751	0.618086	0.622155	0.693	0.313	0.605	0.15	0.608	0.118	0.549	0.222	0.0554658	0.00219571	0.000264795	0.0434778	0.799484	0.985252	0.834535	0.652	0.152	0.62	0.116	0.681	0.163	0.00110879	0.000200132	0.000941242	0.866017	0.896437	-0.079	0.059	0.180628	0	microglia.macrophage
SRPX	-0.042	0.097	-0.122	0.245	0.151	0.163	0.158	0.157	0.760161	0.294095	0.263949	0.642	0.336	0.27	0.168	-0.051	0.133	-0.007	0.243	0.0512181	0.108367	0.954359	0.892201	0.320732	0.130309	0.349385	0.152	0.163	0.002	0.128	0.315	0.177	0.313038	0.786181	0.0747438	0.464337	0.496786	-0.002	0.065	0.969652	0	astro
SSC5D	-0.032	0.085	-0.204	0.225	-0.049	0.139	-0.062	0.134	0.468002	0.912152	0.84601	-0.011	0.293	-0.101	0.143	-0.171	0.111	-0.418	0.212	0.94573	0.679635	0.318126	0.0900898	0.783523	0.696376	0.213477	0.073	0.142	0.124	0.109	0.181	0.154	0.531784	0.261609	0.222431	0.770876	0.604328	-0.031	0.056	0.58518	0	NS
SST	0.018	0.079	0.401	0.201	0.065	0.13	0.06	0.126	0.0728739	0.745537	0.770427	-0.415	0.275	-0.092	0.133	-0.037	0.103	-0.184	0.194	0.131606	0.478797	0.671622	0.335503	0.289904	0.743685	0.695442	-0.295	0.133	-0.028	0.102	-0.02	0.143	0.0463617	0.726929	0.815894	0.10753	0.159244	0.059	0.052	0.256881	0	neuron
ST6GAL2	0.01	0.083	0.512	0.211	0.192	0.137	0.21	0.132	0.025763	0.242011	0.186572	0.221	0.289	-0.021	0.138	0.152	0.108	0.025	0.204	0.484632	0.847316	0.298944	0.946744	0.450001	0.322573	0.852375	-0.148	0.14	-0.045	0.107	0.033	0.15	0.337024	0.683228	0.895366	0.556835	0.37865	0.009	0.054	0.862063	0	NS
ST6GALNAC1	0.048	0.087	0.3	0.218	0.327	0.138	0.29	0.133	0.277307	0.0759149	0.113297	0.245	0.315	0.054	0.142	0.128	0.114	0.096	0.217	0.545626	0.974201	0.573923	0.837518	0.577103	0.680515	0.87042	0.05	0.146	-0.048	0.112	0.255	0.159	0.993857	0.498697	0.246607	0.59276	0.33952	0.029	0.057	0.612762	0	endoth
ST8SIA3	0.077	0.089	0.499	0.227	0.166	0.147	0.145	0.142	0.0801038	0.595211	0.676667	0.467	0.325	0.054	0.151	0.011	0.118	0.124	0.219	0.248343	0.895283	0.65117	0.841595	0.248362	0.819103	0.791836	0.126	0.152	0.22	0.116	0.083	0.163	0.785467	0.333228	0.975507	0.618559	0.847402	-0.042	0.059	0.476462	0	neuron
ST8SIA5	0.036	0.093	0.669	0.25	0.012	0.149	-0.001	0.144	0.0160891	0.888773	0.82235	0.129	0.307	-0.007	0.154	0.095	0.131	0.389	0.222	0.771203	0.813554	0.706808	0.140683	0.692165	0.610725	0.143217	0.022	0.162	-0.036	0.118	0.039	0.169	0.942547	0.634945	0.985275	0.768898	0.941622	-0.027	0.06	0.654164	0	neuron
STC2	0.006	0.08	-0.01	0.203	-0.104	0.131	-0.148	0.127	0.939474	0.461282	0.287977	-0.044	0.277	-0.127	0.135	-0.38	0.104	-0.179	0.201	0.863868	0.397834	0.00328067	0.390017	0.786613	0.134895	0.827921	-0.11	0.135	-0.238	0.103	-0.084	0.144	0.463633	0.0629819	0.583496	0.444037	0.894	-0.056	0.048	0.24202	0	NS
STMN1	0.047	0.084	0.329	0.211	-0.081	0.136	-0.085	0.132	0.208898	0.41174	0.38375	0.867	0.288	0.112	0.138	0.385	0.109	0.165	0.204	0.00650677	0.686783	0.0137706	0.589526	0.0181205	0.118086	0.827955	0.449	0.142	0.631	0.107	0.669	0.15	0.0160647	2.29533e-05	0.000286188	0.298495	0.284293	-0.044	0.055	0.424851	0	neuron
STX12	0.062	0.094	-0.007	0.262	-0.165	0.151	-0.144	0.145	0.801032	0.183628	0.214651	0.383	0.343	0.02	0.163	0.146	0.125	0.053	0.237	0.367731	0.822804	0.588611	0.969384	0.338757	0.53596	0.91012	0.134	0.161	0.252	0.124	0.314	0.174	0.702107	0.221715	0.195481	0.558358	0.444843	-0.007	0.063	0.908467	0	NS
SULF2	0.023	0.084	-0.013	0.214	-0.049	0.139	-0.014	0.134	0.872311	0.644713	0.805956	0.369	0.293	-0.121	0.14	-0.011	0.11	0.141	0.207	0.257548	0.377994	0.805629	0.597691	0.130617	0.532079	0.293838	0.173	0.142	0.098	0.108	0.116	0.152	0.371094	0.591135	0.592511	0.670435	0.784334	0.015	0.055	0.778871	0	oligo
SUN3	-0.008	0.095	-0.649	0.242	-0.061	0.156	-0.022	0.151	0.0133907	0.767236	0.936858	-0.897	0.418	-0.309	0.153	-0.088	0.123	-0.12	0.234	0.0393647	0.0970416	0.610047	0.659264	0.185917	0.257611	0.497226	0.018	0.156	-0.14	0.121	-0.188	0.166	0.886724	0.3997	0.346153	0.41795	0.365252	0.058	0.064	0.361939	0	neuron
SUSD5	0.045	0.081	0.642	0.206	0.044	0.134	0.037	0.129	0.00669965	0.991959	0.95376	0.29	0.282	0.092	0.135	0.24	0.106	0.065	0.2	0.405263	0.769621	0.143175	0.928372	0.524891	0.38305	0.911039	0.318	0.137	0.067	0.105	0.226	0.147	0.0903089	0.872745	0.277364	0.140379	0.646374	-0.081	0.053	0.127029	0	oligo
SYT1	0.049	0.098	0.3	0.248	0.134	0.149	0.09	0.144	0.338714	0.61711	0.80246	0.228	0.347	0.183	0.154	0.331	0.125	0.326	0.233	0.618003	0.459522	0.0713486	0.269406	0.905864	0.449941	0.608582	0.247	0.163	0.439	0.125	0.344	0.17	0.296465	0.0139618	0.126644	0.346067	0.68081	0	0.061	0.994063	0	neuron
TAC3	0.115	0.094	0.612	0.238	0.017	0.149	0.013	0.146	0.0482358	0.567424	0.543448	0.349	0.309	-0.078	0.158	0.243	0.122	-0.108	0.229	0.46816	0.292858	0.398012	0.365772	0.217728	0.10447	0.913337	-0.075	0.157	-0.046	0.118	0.242	0.165	0.306638	0.287883	0.498195	0.883467	0.16413	-0.039	0.059	0.509183	0	neuron
TAGLN	0.143	0.085	0.388	0.216	0.289	0.14	0.248	0.135	0.285496	0.357041	0.498424	0.051	0.295	-0.014	0.141	0.302	0.111	-0.037	0.208	0.763005	0.340279	0.25433	0.421779	0.843449	0.076447	0.925777	0.383	0.143	0.277	0.109	0.394	0.154	0.154026	0.337153	0.149867	0.550842	0.958854	0.02	0.057	0.725949	0	endoth
TALDO1	0.028	0.084	0.691	0.214	-0.044	0.139	-0.072	0.134	0.0037507	0.651051	0.516247	1.066	0.293	0.395	0.14	0.253	0.11	0.042	0.207	0.000727115	0.0252934	0.103664	0.947958	0.0390738	0.421775	0.158456	0.244	0.142	0.591	0.109	0.233	0.153	0.195103	5.40877e-05	0.236348	0.0508004	0.954597	-0.173	0.057	0.00258901	0	oligo
TCN2	0.001	0.085	-0.122	0.217	0.143	0.14	0.205	0.136	0.594103	0.371393	0.18924	0.273	0.297	-0.215	0.142	-0.099	0.111	-0.108	0.209	0.378481	0.193785	0.477417	0.629036	0.136541	0.514954	0.672501	-0.066	0.144	-0.029	0.11	0.044	0.154	0.692069	0.830111	0.803802	0.836827	0.59876	0.064	0.057	0.254815	0	endoth
TF	-0.018	0.089	-0.239	0.226	0.276	0.146	0.33	0.142	0.360031	0.0760132	0.0316298	-0.463	0.309	0.107	0.148	-0.124	0.116	-0.143	0.218	0.167872	0.46652	0.468615	0.597288	0.0953731	0.214895	0.342494	-0.021	0.15	0.033	0.115	-0.063	0.161	0.987614	0.724358	0.808672	0.771685	0.850361	0.095	0.059	0.109499	0	oligo
TFRC	-0.055	0.102	-0.319	0.273	-0.117	0.166	-0.051	0.16	0.356993	0.742576	0.980201	-0.757	0.37	0.301	0.169	0.032	0.139	0.096	0.248	0.0679967	0.0705695	0.606912	0.571066	0.00925338	0.211462	0.494141	-0.08	0.17	0.023	0.131	-0.133	0.187	0.902536	0.635633	0.710916	0.628861	0.83099	0.083	0.063	0.191178	0	microglia.macrophage
TGFBI	0.087	0.089	-0.35	0.227	0.395	0.147	0.426	0.142	0.0715746	0.0653482	0.0372721	0.052	0.311	0.098	0.149	0.013	0.117	0.153	0.22	0.914667	0.94974	0.613703	0.778744	0.894552	0.651211	0.833577	0.043	0.151	0.221	0.115	0.238	0.162	0.804562	0.359737	0.411067	0.342327	0.377682	0.163	0.058	0.00479978	0	microglia.macrophage
TGFBR3	0.02	0.077	0.152	0.196	0.239	0.127	0.23	0.123	0.527074	0.128787	0.134064	0.288	0.269	0.121	0.128	0.149	0.101	-0.009	0.19	0.336928	0.501075	0.307459	0.889147	0.572287	0.861784	0.57187	0.2	0.13	0.182	0.1	0.004	0.14	0.238946	0.200417	0.922702	0.911779	0.30476	-0.024	0.049	0.624445	0	astro
TGOLN2	0.028	0.085	0.75	0.216	0.002	0.14	-0.006	0.135	0.00173377	0.869708	0.826419	0.294	0.295	0.151	0.141	0.211	0.111	0.138	0.209	0.387849	0.457483	0.189248	0.625443	0.66131	0.735659	0.959192	0.07	0.143	0.121	0.109	0.19	0.154	0.804596	0.50312	0.353533	0.771803	0.567176	-0.078	0.056	0.163648	0	NS
THBS1	0.088	0.086	-0.331	0.218	-0.122	0.141	-0.117	0.137	0.0713298	0.191529	0.189879	-0.409	0.299	-0.085	0.143	-0.017	0.112	-0.005	0.211	0.111081	0.299958	0.458284	0.684414	0.328075	0.703562	0.751607	0.085	0.145	-0.02	0.111	-0.035	0.155	0.989621	0.445846	0.488294	0.559395	0.571905	0.046	0.045	0.303883	0	neuron
THBS2	-0.007	0.089	-0.006	0.226	0.197	0.146	0.199	0.141	0.995837	0.218166	0.201283	-0.043	0.309	-0.03	0.147	0.047	0.116	0.188	0.218	0.911013	0.893916	0.7108	0.406768	0.969764	0.679802	0.407769	0.039	0.15	0.024	0.114	-0.038	0.161	0.794636	0.832713	0.866514	0.93571	0.727409	0.043	0.059	0.465658	0	oligo
THBS4	0.017	0.087	0.334	0.222	0.139	0.144	0.185	0.139	0.179904	0.456173	0.291048	0.789	0.304	0.025	0.145	0.033	0.114	0.266	0.215	0.0151523	0.964367	0.913121	0.282158	0.0232982	0.964454	0.350853	0.315	0.148	0.51	0.113	0.325	0.158	0.0864379	0.000648008	0.0870077	0.289269	0.963622	-0.001	0.057	0.987327	0	oligo
THY1	0.038	0.075	0.65	0.191	0.094	0.124	0.088	0.12	0.00272364	0.692367	0.718394	0.315	0.262	0.084	0.125	0.201	0.098	0.064	0.185	0.309765	0.755141	0.187508	0.898609	0.424264	0.45898	0.927752	0.036	0.127	0.017	0.097	0.011	0.136	0.988449	0.86588	0.860662	0.905864	0.89321	-0.056	0.05	0.264728	0	neuron
TIMP1	0.048	0.108	-0.024	0.276	0.001	0.178	0.05	0.173	0.805925	0.81547	0.991246	-0.265	0.377	0.011	0.18	0.059	0.142	0.152	0.267	0.425829	0.860504	0.951766	0.71585	0.508264	0.833204	0.659135	0.258	0.183	-0.142	0.14	0.179	0.196	0.328436	0.286238	0.556784	0.0789342	0.766659	0.045	0.057	0.427971	0	NS
TIMP2	-0.005	0.086	-0.164	0.219	0.023	0.142	0.089	0.137	0.493501	0.862628	0.552615	0.034	0.3	-0.113	0.143	0.092	0.113	0.296	0.212	0.901567	0.516793	0.494854	0.188525	0.655975	0.255788	0.10886	0.151	0.146	-0.009	0.111	0.053	0.156	0.363003	0.977777	0.744534	0.376672	0.644979	0.08	0.056	0.148436	0	neuron
TIMP4	-0.007	0.091	-0.106	0.233	0.051	0.151	0.069	0.146	0.690337	0.734851	0.648418	0.068	0.319	-0.029	0.152	-0.161	0.12	0.64	0.226	0.821295	0.901413	0.305167	0.00785155	0.783044	0.492892	0.0140653	0.061	0.155	0.076	0.118	0.215	0.166	0.709142	0.578813	0.239078	0.934968	0.497015	0.103	0.061	0.0923711	0	oligo
TMED7	0.043	0.086	0.757	0.207	0.183	0.129	0.186	0.125	0.00124687	0.346145	0.324705	-0.095	0.281	0.288	0.135	0.168	0.107	-0.108	0.199	0.63712	0.123128	0.355116	0.481062	0.218829	0.48166	0.0991398	0.052	0.144	0.015	0.102	0.167	0.148	0.958112	0.834699	0.459273	0.833361	0.574491	-0.053	0.054	0.325648	0	NS
TMEFF1	0.055	0.087	0.637	0.219	0.025	0.143	0	0.138	0.0123994	0.850922	0.729809	0.196	0.323	0.183	0.148	0.459	0.119	0.139	0.217	0.67286	0.452355	0.00567562	0.715712	0.971568	0.14203	0.865826	0.138	0.147	0.32	0.113	0.358	0.156	0.628444	0.0650191	0.0870387	0.321124	0.302498	-0.016	0.059	0.784219	0	NS
TMEM132A	0.038	0.09	0.582	0.228	-0.019	0.148	-0.029	0.143	0.0252695	0.733203	0.680625	0.068	0.312	0.191	0.149	0.281	0.117	0.064	0.221	0.927463	0.380662	0.0993015	0.914855	0.721126	0.633833	0.63184	0.037	0.152	0.255	0.116	0.41	0.162	0.993554	0.141024	0.0436543	0.246535	0.0923279	-0.004	0.06	0.953295	0	astro
TMEM132B	-0.025	0.079	0.339	0.198	-0.068	0.13	-0.099	0.126	0.0835649	0.768874	0.607429	-0.034	0.27	0.022	0.131	0.136	0.102	-0.188	0.191	0.975639	0.757114	0.211577	0.429096	0.851693	0.49043	0.3623	0.054	0.134	0.14	0.101	0.085	0.141	0.617013	0.201526	0.492964	0.603404	0.873294	-0.059	0.051	0.246686	0	neuron
TMEM132C	0.041	0.08	0.717	0.204	0.113	0.132	0.093	0.128	0.00188463	0.630997	0.718992	0.363	0.279	0.04	0.133	0.187	0.105	0.161	0.197	0.267248	0.996105	0.26555	0.571891	0.295025	0.382394	0.611756	0.105	0.135	0.063	0.103	0.192	0.145	0.685398	0.866593	0.357393	0.801845	0.660314	-0.035	0.054	0.518477	0	astro
TMEM132D	0.056	0.085	0.725	0.216	0.092	0.14	0.07	0.135	0.00361789	0.818716	0.92666	0.158	0.295	-0.001	0.141	0.159	0.111	-0.098	0.209	0.740943	0.727314	0.456399	0.494043	0.626115	0.3662	0.702008	0.003	0.143	0.1	0.109	0.14	0.153	0.752375	0.752974	0.630548	0.586245	0.513878	-0.053	0.058	0.353989	0	neuron
TMEM25	-0.01	0.09	0.424	0.223	-0.196	0.141	-0.251	0.136	0.0678957	0.24766	0.12636	0.168	0.312	-0.052	0.154	0.064	0.117	0.183	0.226	0.585194	0.812226	0.612015	0.425603	0.526028	0.543796	0.387653	0.214	0.149	0.008	0.112	0.174	0.161	0.203484	0.902001	0.314191	0.264487	0.854013	-0.068	0.059	0.246977	0	neuron
TMEM59L	-0.012	0.106	0.52	0.266	-0.049	0.172	-0.033	0.167	0.0605304	0.848522	0.911389	0.26	0.363	-0.108	0.175	-0.163	0.139	0.265	0.263	0.47312	0.640412	0.385628	0.327295	0.361674	0.803433	0.23842	0.041	0.177	-0.037	0.138	0.031	0.189	0.798371	0.884774	0.841018	0.723165	0.96917	-0.07	0.058	0.233779	0	neuron
TMSB4X	0.039	0.088	0.261	0.224	-0.073	0.145	-0.106	0.14	0.350815	0.49942	0.36906	0.565	0.307	0.137	0.147	0.378	0.115	0.36	0.217	0.0997169	0.56542	0.0192079	0.169274	0.207168	0.193817	0.394669	0.576	0.149	0.553	0.114	0.57	0.16	0.00221873	0.000414906	0.00342312	0.900596	0.979256	-0.044	0.059	0.45117	0	microglia.macrophage
TNFRSF12A	0	0.093	0.441	0.235	0.133	0.142	0.192	0.137	0.0752629	0.411291	0.226113	0.392	0.328	0.138	0.152	0.095	0.119	-0.252	0.219	0.249232	0.435525	0.519556	0.287138	0.478759	0.823955	0.142609	0.153	0.157	0.121	0.116	0.251	0.168	0.402245	0.413272	0.182176	0.867864	0.667029	-0.023	0.059	0.690441	0	microglia.macrophage
TNFRSF21	0.02	0.085	0.711	0.217	0.093	0.14	0.075	0.136	0.00281794	0.650567	0.727262	0.277	0.296	0.134	0.142	0.212	0.111	0.072	0.21	0.405967	0.492813	0.170611	0.818584	0.662593	0.663297	0.8065	0.126	0.144	0.183	0.11	0.153	0.154	0.53406	0.246002	0.44878	0.748586	0.896609	-0.081	0.054	0.133027	0	NS
TNR	0.006	0.084	0.48	0.213	-0.131	0.138	-0.144	0.134	0.0369629	0.384168	0.325901	0.764	0.292	0.133	0.139	0.103	0.11	0.157	0.206	0.0129324	0.433828	0.479545	0.495089	0.051369	0.862948	0.923466	-0.014	0.142	-0.087	0.108	0.379	0.152	0.904536	0.499034	0.0304352	0.678053	0.0580844	-0.046	0.057	0.415327	0	oligo
TNXB	-0.053	0.089	-0.133	0.227	0.106	0.146	0.183	0.142	0.741296	0.339252	0.146054	0.213	0.31	-0.167	0.148	-0.035	0.116	0.338	0.218	0.410082	0.50971	0.900149	0.0976252	0.265758	0.476632	0.0551284	0.059	0.151	0.075	0.115	0.12	0.161	0.525368	0.380277	0.345172	0.931678	0.782453	0.113	0.059	0.0562494	0	BD
TPBG	0.026	0.087	0.579	0.213	-0.182	0.139	-0.176	0.134	0.0151812	0.187412	0.188031	-0.035	0.315	0.035	0.142	0.124	0.112	0.09	0.211	0.850085	0.956756	0.486709	0.779742	0.837479	0.622105	0.829776	0.21	0.142	-0.032	0.111	0.093	0.152	0.273632	0.679192	0.701013	0.175602	0.571206	-0.087	0.054	0.109228	0	neuron
TPD52	0.014	0.08	0.528	0.213	-0.196	0.139	-0.171	0.135	0.02272	0.175415	0.221245	0.49	0.307	0.228	0.137	0.276	0.108	0.144	0.206	0.135472	0.179075	0.0507692	0.555996	0.435165	0.780052	0.733941	0.281	0.143	0.644	0.107	0.272	0.155	0.107732	3.5561e-06	0.135851	0.0403919	0.967627	-0.092	0.057	0.108544	0	NS
TPI1	0.01	0.086	0.405	0.218	0.026	0.141	0.007	0.137	0.0890694	0.9209	0.984709	0.8	0.299	0.167	0.143	0.322	0.112	0.186	0.211	0.0113169	0.344915	0.0266745	0.438893	0.0559088	0.390423	0.942683	0.336	0.145	0.361	0.111	0.48	0.155	0.05558	0.0130865	0.00787086	0.892573	0.49961	-0.049	0.056	0.374863	0	NS
TPM1	0.021	0.093	0.138	0.237	-0.193	0.153	-0.223	0.148	0.641983	0.219073	0.149651	0.245	0.324	0.051	0.155	0.059	0.121	-0.13	0.229	0.506127	0.867791	0.801621	0.540718	0.587758	0.966763	0.511929	0.494	0.157	0.117	0.12	0.205	0.168	0.0106636	0.530742	0.337024	0.0542064	0.208279	-0.062	0.039	0.117395	0	endoth
TPM2	0.035	0.084	0.042	0.213	-0.176	0.138	-0.191	0.134	0.976841	0.178551	0.138671	0.08	0.292	-0.071	0.139	-0.005	0.11	-0.128	0.206	0.882243	0.515548	0.770761	0.461632	0.640084	0.708351	0.816894	0.462	0.142	0.148	0.108	0.084	0.152	0.0104256	0.413758	0.775392	0.0744611	0.0682815	-0.045	0.039	0.245727	0	endoth
TPP1	-0.037	0.092	0.013	0.233	-0.201	0.151	-0.198	0.146	0.842203	0.337812	0.332783	0.188	0.334	-0.06	0.156	0.03	0.121	-0.094	0.225	0.517065	0.896098	0.65962	0.811915	0.499337	0.644581	0.90075	0.016	0.156	-0.38	0.119	-0.002	0.168	0.774574	0.0236301	0.856105	0.0420357	0.937374	-0.059	0.062	0.337957	0	astro
TRHDE	-0.046	0.082	0.185	0.202	-0.007	0.13	-0.045	0.125	0.282228	0.790007	0.991907	0.117	0.27	-0.243	0.137	-0.05	0.105	-0.09	0.195	0.562927	0.215895	0.979887	0.835041	0.232948	0.25761	0.5209	0.004	0.137	-0.203	0.102	-0.016	0.144	0.75344	0.232967	0.853982	0.218994	0.918622	-0.026	0.053	0.620031	0	neuron
TTR	-0.05	0.089	-0.364	0.226	-0.022	0.147	0.009	0.142	0.193344	0.862773	0.715062	0.273	0.31	-0.164	0.148	-0.061	0.116	0.06	0.219	0.316935	0.510065	0.943292	0.637937	0.202244	0.579079	0.39402	0.151	0.15	-0.186	0.115	-0.087	0.161	0.253113	0.354549	0.839883	0.0715066	0.277596	0.014	0.06	0.81106	0	BD
TUBA1B	-0.026	0.09	0.569	0.233	-0.399	0.147	-0.379	0.142	0.0162238	0.0261301	0.0307337	0.107	0.311	-0.129	0.15	-0.065	0.119	-0.254	0.231	0.681806	0.556278	0.792574	0.356241	0.493547	0.736129	0.651667	0.038	0.151	0.058	0.116	0.029	0.164	0.717416	0.569373	0.76742	0.916721	0.966062	-0.073	0.044	0.0962897	0	NS
TWSG1	0.069	0.093	0.026	0.239	0.087	0.153	0.131	0.148	0.865973	0.917394	0.711602	0.331	0.335	0.078	0.156	-0.053	0.121	0.131	0.226	0.450063	0.959973	0.423196	0.797942	0.491924	0.505213	0.845528	0.144	0.159	0.03	0.122	0.147	0.168	0.686673	0.802541	0.680852	0.565799	0.988003	-0.009	0.062	0.881824	0	NS
TXN	0.037	0.08	0.532	0.204	-0.023	0.132	-0.008	0.128	0.022655	0.692959	0.761001	0.609	0.279	0.301	0.133	0.369	0.105	0.258	0.197	0.0493642	0.0900497	0.0115885	0.296169	0.31883	0.684962	0.858226	0.336	0.135	0.545	0.103	0.561	0.145	0.0603514	0.000127113	0.00151905	0.215554	0.256181	-0.031	0.052	0.550221	0	neuron
TYRO3	0.019	0.09	1.143	0.227	0.284	0.147	0.26	0.142	4.00371e-06	0.113358	0.138482	0.071	0.31	0.146	0.148	0.181	0.117	0.035	0.219	0.871727	0.463453	0.270774	0.944482	0.826267	0.853079	0.674272	-0.085	0.153	0.165	0.115	0.042	0.161	0.562879	0.320882	0.898703	0.185078	0.566119	-0.024	0.055	0.666751	0	NS
UBB	0.051	0.083	0.459	0.21	-0.05	0.136	-0.054	0.132	0.0687609	0.514707	0.486156	0.753	0.288	0.005	0.137	0.298	0.108	0.294	0.204	0.0196106	0.776104	0.0690887	0.267409	0.019272	0.0926421	0.239614	0.381	0.14	0.326	0.107	0.336	0.15	0.0447355	0.0438157	0.0941128	0.749226	0.824327	-0.063	0.056	0.257869	0	NS
UBE2V1	-0.02	0.087	0.834	0.221	0.033	0.14	0.064	0.135	0.000305191	0.742774	0.58867	0.539	0.295	0.205	0.144	0.276	0.112	0.349	0.219	0.0704645	0.18397	0.0366324	0.116728	0.307901	0.69267	0.579659	0.316	0.148	0.609	0.114	0.646	0.154	0.0533031	1.48189e-05	0.000162628	0.111678	0.120254	-0.005	0.058	0.931786	0	neuron
UCHL1	0.032	0.091	-0.262	0.23	0.082	0.148	0.061	0.143	0.227529	0.768975	0.860955	1.548	0.307	0.106	0.152	0.607	0.119	0.589	0.233	2.89813e-06	0.679993	0.000132267	0.0260599	2.83191e-05	0.00898762	0.0830393	0.564	0.155	1.074	0.118	1.245	0.166	0.00357525	9.65435e-12	2.25387e-10	0.00856231	0.00283145	0.125	0.061	0.040472	0	neuron
UNC5B	-0.061	0.08	-0.392	0.204	-0.02	0.132	-0.022	0.128	0.125961	0.786093	0.793659	0.039	0.279	0.082	0.133	0.004	0.105	-0.077	0.197	0.731086	0.361727	0.622005	0.939865	0.890816	0.645752	0.505739	0.079	0.137	0.091	0.105	-0.007	0.145	0.383953	0.25351	0.744913	0.941694	0.66633	-0.027	0.05	0.589247	0	NS
UNC5C	0.029	0.08	0.51	0.199	0.011	0.129	-0.003	0.124	0.0231418	0.904292	0.823279	0.441	0.285	0.117	0.131	0.187	0.103	0.03	0.197	0.163646	0.565262	0.222255	0.997449	0.300837	0.67365	0.710212	0.209	0.132	0.132	0.103	-0.014	0.141	0.247822	0.428162	0.792106	0.642742	0.24844	-0.141	0.048	0.00331918	0	oligo
UNC5D	0.063	0.091	0.926	0.233	-0.04	0.146	-0.024	0.141	0.000511322	0.5334	0.58877	0.332	0.318	0.057	0.146	0.172	0.117	0.097	0.225	0.415394	0.970918	0.462637	0.88966	0.430376	0.538906	0.881862	0.052	0.152	0.073	0.119	0.083	0.164	0.949783	0.946261	0.91441	0.911276	0.888888	-0.112	0.06	0.0655093	0	neuron
USH2A	0.025	0.087	0.289	0.208	0.199	0.141	0.191	0.135	0.236069	0.280016	0.28903	0.193	0.325	0.157	0.134	0.046	0.111	0.061	0.211	0.619095	0.410607	0.881578	0.87196	0.919929	0.520282	0.701906	-0.109	0.144	-0.003	0.11	0.069	0.154	0.43536	0.847157	0.802661	0.554178	0.399473	-0.018	0.055	0.741765	0	NS
VAPA	0.011	0.082	0.412	0.207	-0.076	0.136	-0.08	0.132	0.06845	0.576183	0.548981	0.46	0.297	0.052	0.141	0.09	0.107	0.157	0.205	0.145584	0.800813	0.555614	0.506163	0.213678	0.829389	0.672744	0.173	0.14	0.384	0.106	0.162	0.151	0.32274	0.00585815	0.375946	0.225256	0.956655	-0.076	0.057	0.180376	0	NS
VASN	0.004	0.074	0.358	0.19	0.156	0.123	0.153	0.119	0.0786462	0.275189	0.27024	0.713	0.259	0.25	0.124	0.334	0.097	0.34	0.183	0.00887857	0.0897915	0.00706918	0.088981	0.106969	0.591089	0.683769	0.27	0.126	0.448	0.096	0.443	0.135	0.0721331	0.000313029	0.00425742	0.257164	0.348754	0.01	0.048	0.839094	0	astro
VCAM1	0.067	0.08	0.157	0.205	0.18	0.133	0.174	0.128	0.680006	0.454096	0.464355	0.335	0.28	0.046	0.134	0.003	0.105	-0.027	0.198	0.358242	0.889888	0.624925	0.658061	0.349921	0.799841	0.760759	0.216	0.136	0.23	0.104	0.193	0.146	0.352197	0.217868	0.446834	0.932058	0.9083	-0.022	0.053	0.675139	0	endoth
VCAN	0.01	0.087	0.446	0.223	0.192	0.144	0.126	0.14	0.0658098	0.265265	0.469161	0.799	0.305	0.185	0.146	0.118	0.114	0.221	0.215	0.0133188	0.304856	0.450807	0.363153	0.0686245	0.716486	0.889507	0.242	0.148	0.127	0.113	0.296	0.159	0.183439	0.415744	0.112788	0.534323	0.802418	-0.064	0.057	0.261543	0	oligo
VCL	0.038	0.086	-0.024	0.218	-0.12	0.137	-0.109	0.132	0.786266	0.309524	0.330505	0.221	0.313	0.035	0.139	-0.076	0.112	-0.43	0.21	0.573163	0.982006	0.411318	0.0383906	0.586188	0.531488	0.0644671	0.018	0.15	0.134	0.109	0.024	0.156	0.904087	0.490312	0.933224	0.525096	0.977177	-0.068	0.051	0.187304	0	endoth
VGF	0.054	0.078	0.7	0.199	0.07	0.129	0.042	0.125	0.00234967	0.912921	0.933033	-0.093	0.272	-0.026	0.13	0.034	0.102	-0.207	0.193	0.603752	0.598724	0.879101	0.209291	0.823179	0.712905	0.436859	-0.225	0.132	-0.146	0.101	-0.078	0.142	0.0733195	0.121302	0.411328	0.63021	0.448892	-0.055	0.052	0.288806	0	neuron
VIM	0.063	0.082	0.043	0.21	0.044	0.136	0.019	0.131	0.927595	0.901475	0.769971	0.076	0.287	-0.102	0.137	0.047	0.108	-0.279	0.203	0.964969	0.30308	0.904831	0.117365	0.57458	0.389991	0.468476	0.117	0.14	0.068	0.106	0.157	0.149	0.744553	0.972396	0.580958	0.779209	0.843919	-0.007	0.049	0.889775	0	astro
VSIG4	0.105	0.103	-0.068	0.262	0.23	0.17	0.216	0.164	0.533499	0.515393	0.554586	0.193	0.358	0.003	0.171	0.268	0.134	0.291	0.253	0.812869	0.609657	0.334865	0.494635	0.630889	0.22081	0.345325	0.229	0.174	0.447	0.133	-0.023	0.186	0.542485	0.0436864	0.545691	0.315255	0.321783	0.078	0.059	0.191718	0	microglia.macrophage
VSTM2A	0.055	0.079	0.736	0.2	0.073	0.13	0.062	0.125	0.00145269	0.903383	0.96356	0.123	0.274	0.041	0.131	0.18	0.103	0.125	0.194	0.812384	0.922166	0.335005	0.737911	0.785085	0.399408	0.716976	0.055	0.133	0.176	0.101	0.261	0.142	0.997631	0.352672	0.203997	0.465626	0.290149	-0.028	0.053	0.591659	0	neuron
VSTM2B	0.021	0.084	0.785	0.213	0.031	0.138	0.009	0.133	0.000787277	0.948527	0.935858	0.157	0.291	0.134	0.139	0.164	0.109	0.058	0.206	0.653611	0.488695	0.297298	0.867838	0.941911	0.862837	0.759939	-0.073	0.142	0.021	0.108	0.067	0.152	0.572811	0.999472	0.78968	0.594484	0.500116	-0.055	0.056	0.327076	0	oligo
VTN	-0.027	0.088	-0.578	0.224	0.203	0.145	0.215	0.14	0.0209126	0.162151	0.130795	-1.534	0.306	-0.327	0.146	-0.286	0.115	-0.208	0.216	2.88154e-06	0.0797816	0.0735553	0.437589	0.000394388	0.822098	0.648193	-0.426	0.149	-0.084	0.113	-0.16	0.159	0.0226871	0.692953	0.464228	0.0650733	0.220592	0.211	0.059	0.000332037	1	BD
VWA1	0.026	0.092	0.451	0.233	0.366	0.147	0.352	0.142	0.0858885	0.0430415	0.0464776	0.238	0.326	0.127	0.148	-0.082	0.118	0.017	0.22	0.53099	0.564131	0.469486	0.970411	0.755802	0.268524	0.678586	0.141	0.156	0.123	0.116	-0.037	0.166	0.530047	0.517138	0.737304	0.925433	0.434351	-0.016	0.059	0.79256	0	NS
VWF	0.071	0.101	0.502	0.258	0.078	0.167	0.085	0.161	0.11601	0.970693	0.937871	0.36	0.353	0.106	0.168	-0.044	0.132	0.236	0.249	0.431067	0.859091	0.489562	0.538546	0.514513	0.481828	0.66514	0.205	0.171	0.062	0.131	-0.06	0.183	0.504686	0.956576	0.530791	0.501295	0.291009	-0.074	0.057	0.19418	0	endoth
WBP2	0.04	0.093	0.538	0.235	0.202	0.152	0.227	0.147	0.0464871	0.346318	0.263901	0.464	0.347	0.123	0.155	0.26	0.121	0.153	0.233	0.237407	0.645186	0.145768	0.650836	0.369701	0.482499	0.915029	0.181	0.154	0.32	0.12	0.292	0.166	0.437642	0.0663538	0.180402	0.47373	0.624215	-0.017	0.061	0.785256	0	NS
WFDC1	-0.093	0.079	0.086	0.2	-0.104	0.13	-0.088	0.125	0.400003	0.939861	0.970437	-0.21	0.274	-0.252	0.131	-0.2	0.103	-0.185	0.194	0.681813	0.298936	0.407266	0.659211	0.889754	0.752879	0.773815	-0.257	0.133	-0.112	0.101	0.079	0.142	0.294519	0.886163	0.287574	0.380023	0.0847031	0.031	0.053	0.563258	0	NS
WFDC2	-0.001	0.079	0.415	0.201	-0.159	0.13	-0.182	0.126	0.0522056	0.284272	0.208321	0.169	0.275	0.08	0.131	0.04	0.103	-0.126	0.195	0.553888	0.599133	0.755173	0.55189	0.770292	0.807633	0.381066	-0.045	0.134	-0.084	0.102	-0.134	0.143	0.780167	0.521659	0.412891	0.812474	0.647934	-0.124	0.05	0.0131231	0	NS
WFIKKN2	0.035	0.085	0.139	0.216	0.112	0.14	0.085	0.136	0.651462	0.630669	0.748442	0.309	0.296	-0.041	0.141	0.016	0.111	0.282	0.209	0.375628	0.64637	0.889243	0.274339	0.286526	0.752332	0.20194	-0.249	0.144	0.129	0.11	0.021	0.154	0.0924908	0.502381	0.934067	0.0346998	0.19942	0.036	0.057	0.527916	0	NS
XAB2	-0.093	0.102	-0.745	0.259	0.163	0.165	0.132	0.159	0.0180833	0.173207	0.219737	0.036	0.397	-0.316	0.17	-0.243	0.132	-0.451	0.28	0.754957	0.262016	0.36944	0.22847	0.413611	0.732795	0.680009	-0.07	0.175	-0.099	0.131	-0.391	0.188	0.911518	0.972066	0.161083	0.89444	0.21052	0.037	0.069	0.594556	0	NS
XXYLT1	0.036	0.083	0.426	0.211	0.051	0.136	0.052	0.132	0.0817278	0.922268	0.9149	0.317	0.288	-0.056	0.138	-0.089	0.108	0.243	0.204	0.348244	0.569883	0.359687	0.343719	0.24219	0.849872	0.223638	0.063	0.14	0.284	0.107	-0.013	0.15	0.865219	0.0681633	0.773919	0.205293	0.707765	-0.043	0.053	0.413488	0	NS
XYLT1	-0.055	0.08	0.382	0.206	-0.002	0.13	0.001	0.126	0.0459711	0.721377	0.699429	0.569	0.288	-0.047	0.134	0.085	0.104	0.128	0.199	0.0376088	0.96378	0.288149	0.39336	0.0529576	0.434552	0.464469	0.026	0.135	-0.209	0.104	0.114	0.143	0.614236	0.243243	0.301809	0.164268	0.653281	-0.016	0.055	0.768698	0	oligo
YIPF3	0.093	0.085	0.526	0.215	0.258	0.139	0.241	0.135	0.059035	0.297686	0.338265	0.027	0.295	0.11	0.141	0.272	0.111	-0.014	0.208	0.828803	0.919612	0.199788	0.630794	0.798958	0.364129	0.620273	-0.15	0.143	0.086	0.109	0.146	0.153	0.148146	0.956127	0.760559	0.185853	0.157323	0.024	0.053	0.650778	0	NS
YWHAB	0.012	0.079	0.158	0.202	-0.154	0.127	-0.121	0.123	0.49685	0.254265	0.347387	0.813	0.282	0.031	0.135	0.285	0.102	0.212	0.19	0.00653024	0.900709	0.0341783	0.32999	0.0123358	0.129685	0.436648	0.62	0.133	0.638	0.101	0.782	0.144	0.000111195	1.61334e-06	2.73357e-06	0.913341	0.407594	-0.003	0.052	0.956492	0	neuron
YWHAE	0.004	0.093	0.377	0.238	-0.36	0.154	-0.351	0.149	0.141492	0.03797	0.0375612	1.423	0.326	0.507	0.156	0.65	0.122	0.606	0.231	3.38903e-05	0.00587491	3.0144e-05	0.0155225	0.0113636	0.468702	0.722377	0.855	0.158	1.153	0.121	1.37	0.17	5.75612e-06	3.2125e-13	3.75122e-12	0.13082	0.0265159	-0.041	0.06	0.491926	0	NS
YWHAG	-0.117	0.1	0.085	0.262	-0.214	0.165	-0.209	0.159	0.466365	0.601198	0.612558	1.304	0.358	0.501	0.171	0.648	0.13	0.348	0.254	0.000145388	0.00182387	3.40823e-06	0.0868135	0.0431243	0.489837	0.615888	0.742	0.171	1.071	0.133	1.238	0.18	2.06019e-05	3.23137e-12	7.86232e-11	0.125032	0.0456378	0.014	0.055	0.797865	0	neuron
YWHAZ	0.018	0.09	0.131	0.229	-0.305	0.148	-0.276	0.144	0.64182	0.0557966	0.0740956	1.423	0.314	0.47	0.15	0.568	0.118	0.444	0.222	2.0151e-05	0.0101219	0.000213362	0.0744955	0.00618961	0.601769	0.924429	0.736	0.152	1.064	0.116	1.353	0.163	6.76133e-05	4.85762e-12	1.77458e-12	0.0837636	0.00574976	0.015	0.056	0.79305	0	neuron
ZP2	-0.05	0.082	0.22	0.21	0.061	0.136	0.05	0.131	0.226027	0.471936	0.506366	0.132	0.287	0.024	0.137	0.023	0.108	0.422	0.203	0.544418	0.644226	0.593218	0.0309846	0.735662	0.991598	0.104144	-0.203	0.139	0.008	0.106	0.115	0.149	0.347692	0.672652	0.331972	0.223755	0.119048	0.067	0.055	0.223492	0	BD

## Sheet: S Table 3
Supplementary Table 3: Association between CSF protein levels and APOE genotype as continuous variable, stratified for cognitive state and amyloid status. APOE as continuous variable: e2e3 = -1, e3e3 = 0, e2e4 and e3e4 = 1, e4e4 = 2.
		All			Controls			CN A+			MCI A+
Protein	Measured in n=	Beta	SE	p-value	Beta	SE	p-value	Beta	SE	p-value	Beta	SE	p-value
A1BG	569	0.098	0.063	0.12111	0.309	0.112	0.0063797	0.056	0.104	0.588402	-0.041	0.114	0.715476
A2M	569	0.06	0.05	0.230959	0.094	0.092	0.310365	0.02	0.084	0.815064	0.095	0.082	0.249806
ABCA2	567	-0.059	0.051	0.247381	-0.139	0.1	0.166369	-0.001	0.082	0.992859	-0.047	0.083	0.573904
ABHD14A	561	-0.004	0.05	0.929845	-0.07	0.09	0.438159	-0.06	0.089	0.498866	0.113	0.081	0.166794
ABI3BP	554	-0.005	0.045	0.90341	0.063	0.085	0.459079	-0.053	0.073	0.46884	-0.01	0.076	0.898311
ACE	516	-0.021	0.059	0.72504	-0.043	0.111	0.698654	0.047	0.098	0.628931	-0.079	0.101	0.437103
ACHE	552	-0.022	0.053	0.674566	0.033	0.098	0.735289	-0.121	0.087	0.162744	0.052	0.093	0.57714
ACTA1	523	-0.044	0.049	0.372147	-0.08	0.091	0.379403	-0.084	0.074	0.258169	0.034	0.092	0.71423
ACTB	569	-0.037	0.047	0.42892	-0.064	0.091	0.482405	-0.067	0.073	0.359778	0.025	0.082	0.761927
ADA2	569	0.011	0.065	0.863507	-0.024	0.113	0.833144	-0.029	0.115	0.799769	0.106	0.116	0.366009
ADAM10	569	0.075	0.059	0.205257	0.153	0.108	0.158286	0.063	0.101	0.531124	0.01	0.101	0.923935
ADAM11	569	-0.054	0.054	0.318727	-0.078	0.105	0.45867	-0.052	0.09	0.561467	-0.024	0.088	0.782504
ADAM15	548	0.017	0.052	0.743465	0.095	0.096	0.321548	-0.036	0.089	0.686298	0.013	0.091	0.888701
ADAM22	569	-0.014	0.057	0.80312	-0.099	0.11	0.366769	0.022	0.09	0.808832	0.032	0.097	0.741433
ADAM23	565	-0.031	0.058	0.587855	-0.153	0.104	0.144789	-0.027	0.092	0.772788	0.061	0.106	0.562632
ADAM9	563	-0.01	0.058	0.868327	0.058	0.108	0.590878	-0.011	0.1	0.910525	-0.059	0.096	0.540728
ADAMTS2	547	-0.012	0.064	0.849491	-0.078	0.112	0.489058	0.09	0.109	0.406948	-0.052	0.114	0.649842
ADAMTS4	569	-0.06	0.056	0.2883	0.098	0.102	0.335779	-0.171	0.093	0.066193	-0.08	0.1	0.422645
ADAMTS8	525	0.026	0.058	0.657395	-0.048	0.103	0.637938	0.087	0.105	0.407465	0.035	0.099	0.724649
ADGRB1	569	-0.101	0.056	0.0710255	-0.267	0.103	0.00993751	-0.028	0.093	0.763277	-0.039	0.096	0.689659
ADGRB2	569	-0.04	0.056	0.480623	-0.272	0.1	0.00713059	0.012	0.095	0.899933	0.109	0.1	0.278013
ADGRB3	542	-0.014	0.059	0.806205	-0.097	0.107	0.364975	0.025	0.1	0.804039	0.013	0.103	0.902459
ADGRL1	569	-0.02	0.053	0.707452	-0.138	0.102	0.177971	0.049	0.081	0.545182	0.026	0.09	0.776294
ADGRL3	569	-0.015	0.058	0.793537	-0.177	0.106	0.0957528	0.073	0.102	0.476233	0.04	0.094	0.669209
AEBP1	569	0.01	0.058	0.858782	0.013	0.104	0.899698	-0.034	0.098	0.732154	0.086	0.102	0.400639
AFM	569	0.054	0.059	0.356895	0.19	0.106	0.0753	0.131	0.096	0.176507	-0.17	0.104	0.105314
AGA	567	-0.017	0.058	0.766325	-0.041	0.108	0.703711	-0.099	0.101	0.328813	0.075	0.093	0.42005
AGRN	569	-0.087	0.051	0.0875702	-0.237	0.1	0.0189815	-0.034	0.084	0.689794	0.008	0.08	0.917888
AGT	569	-0.008	0.052	0.880381	-0.019	0.096	0.843819	-0.022	0.092	0.813878	0.01	0.084	0.90111
AHSG	569	0.108	0.061	0.0782165	0.231	0.109	0.0341504	0.159	0.104	0.128136	-0.059	0.108	0.587051
AJAP1	569	-0.024	0.054	0.650972	-0.119	0.101	0.241146	-0.003	0.087	0.972773	0.035	0.091	0.700963
ALCAM	569	-0.064	0.052	0.216162	-0.196	0.1	0.0499518	-0.054	0.083	0.515695	0.043	0.088	0.627511
ALDH1A1	506	0.069	0.056	0.218163	-0.09	0.098	0.359662	0.025	0.094	0.79349	0.272	0.099	0.00689058
ALDOA	569	0.01	0.058	0.859317	-0.195	0.1	0.0527968	-0.005	0.101	0.960155	0.191	0.099	0.0561113
ALDOC	569	-0.036	0.054	0.506914	-0.21	0.106	0.0497765	-0.051	0.085	0.547223	0.125	0.09	0.168394
AMBP	569	0.109	0.057	0.0556223	0.282	0.105	0.00787478	0.114	0.091	0.21414	-0.048	0.101	0.632977
AMY2B	524	-0.064	0.035	0.0698074	-0.091	0.059	0.127012	-0.122	0.06	0.0451662	0.015	0.065	0.818621
ANG	569	0.053	0.051	0.292389	0.177	0.097	0.0693172	0.03	0.079	0.706644	-0.022	0.087	0.805351
ANGPTL2	547	0.052	0.056	0.345174	0.037	0.106	0.725428	0.08	0.092	0.385632	0.074	0.092	0.419908
ANGPTL7	521	0.088	0.062	0.154827	0.272	0.105	0.00992786	-0.058	0.108	0.595397	0.062	0.107	0.560663
ANPEP	537	-0.029	0.051	0.570953	0.017	0.098	0.86023	-0.117	0.082	0.154403	0	0.083	0.999631
ANXA5	567	0.008	0.058	0.897201	-0.111	0.101	0.273801	0.032	0.11	0.771332	0.104	0.094	0.273399
AP2B1	548	0.045	0.059	0.447491	-0.04	0.104	0.705415	-0.079	0.11	0.475648	0.232	0.095	0.0153837
APCS	569	0.109	0.052	0.0378301	0.199	0.095	0.0373855	0.135	0.085	0.115659	-0.016	0.094	0.865063
APLP1	569	-0.05	0.053	0.33942	-0.246	0.102	0.0165134	0.016	0.082	0.8435	0.057	0.088	0.517501
APLP2	569	-0.03	0.053	0.562403	-0.182	0.102	0.0749184	0.003	0.083	0.97537	0.079	0.089	0.370802
APOA1	569	0.108	0.056	0.0548722	0.207	0.106	0.051016	0.043	0.095	0.646901	0.062	0.094	0.506668
APOA2	569	0.15	0.057	0.00912092	0.3	0.106	0.00520002	0.123	0.093	0.186109	0.012	0.098	0.906256
APOA4	569	0.022	0.054	0.692135	0.119	0.1	0.23734	-0.049	0.087	0.575738	-0.005	0.097	0.956707
APOB	569	0.115	0.044	0.00917806	0.122	0.082	0.137143	0.187	0.067	0.00603295	0.037	0.08	0.639645
APOC1	569	-0.05	0.056	0.372315	-0.03	0.105	0.778456	-0.13	0.091	0.156441	-0.004	0.094	0.963284
APOC2	569	-0.079	0.055	0.14818	-0.057	0.103	0.576903	-0.182	0.092	0.048403	-0.002	0.092	0.981752
APOC3	569	0.02	0.053	0.703261	0.002	0.101	0.987016	-0.029	0.083	0.727184	0.077	0.091	0.399648
APOD	569	0.077	0.057	0.180763	0.184	0.103	0.075524	-0.006	0.094	0.947284	0.058	0.102	0.567899
APOE	569	-0.159	0.056	0.00434529	-0.228	0.103	0.0274058	-0.234	0.091	0.0107771	-0.021	0.097	0.828438
APOF	569	0.096	0.051	0.0604342	0.133	0.101	0.189809	0.004	0.077	0.963241	0.165	0.087	0.060834
APOH	569	0.098	0.056	0.0812758	0.25	0.105	0.018271	0.186	0.091	0.0430559	-0.12	0.095	0.207502
APOL1	569	0.12	0.058	0.0388136	0.24	0.109	0.0288275	0.172	0.097	0.0773814	-0.058	0.096	0.550282
APOM	569	0.064	0.054	0.240203	0.137	0.106	0.19713	0.084	0.086	0.330721	-0.033	0.091	0.718997
APP	569	-0.05	0.052	0.337578	-0.179	0.099	0.0722889	-0.035	0.079	0.663117	0.051	0.091	0.571033
ARSA	569	-0.031	0.055	0.578737	-0.092	0.107	0.3904	0.004	0.092	0.965796	-0.02	0.088	0.82259
ART3	569	-0.042	0.056	0.449608	-0.116	0.106	0.274621	-0.003	0.093	0.973179	0.007	0.093	0.939835
ASAH1	567	-0.07	0.059	0.236803	-0.066	0.1	0.507447	-0.043	0.112	0.702225	-0.111	0.101	0.272339
ASPH	569	0.036	0.054	0.509318	0	0.104	0.997505	-0.083	0.089	0.352241	0.197	0.09	0.0301173
ATP6AP1	569	0.041	0.058	0.477051	-0.081	0.107	0.449002	0.077	0.097	0.429831	0.111	0.1	0.266866
ATP6AP2	569	0.021	0.059	0.72891	-0.072	0.111	0.517881	-0.098	0.096	0.307754	0.219	0.102	0.0341065
ATRN	569	0.012	0.058	0.831335	0.131	0.107	0.222546	0.07	0.1	0.482164	-0.188	0.095	0.0499085
AXL	569	-0.019	0.054	0.7185	-0.129	0.106	0.224441	-0.057	0.089	0.520421	0.126	0.084	0.133246
AZGP1	569	0.079	0.054	0.149036	0.266	0.101	0.00876229	0.015	0.087	0.860886	-0.033	0.096	0.728131
B2M	569	-0.015	0.053	0.769988	-0.044	0.098	0.655172	0.004	0.085	0.958117	-0.009	0.089	0.922122
B3GALNT1	569	-0.076	0.058	0.191446	-0.21	0.108	0.0539018	-0.02	0.097	0.838797	-0.015	0.099	0.877455
B3GNT2	569	0.011	0.052	0.82554	0.039	0.099	0.692762	0.012	0.085	0.887076	-0.007	0.087	0.93486
B3GNT9	518	0.004	0.056	0.944915	-0.075	0.101	0.458607	0.029	0.102	0.773105	0.056	0.093	0.54941
B4GALNT1	504	-0.038	0.065	0.55579	-0.098	0.111	0.377997	-0.147	0.119	0.220683	0.131	0.112	0.244667
B4GALT1	567	0.037	0.054	0.496907	-0.082	0.104	0.427458	0.007	0.088	0.94023	0.164	0.09	0.0702985
B4GAT1	569	-0.024	0.051	0.639021	-0.161	0.099	0.10474	0.03	0.081	0.708631	0.03	0.086	0.725963
BASP1	569	-0.038	0.058	0.516665	-0.192	0.102	0.0608932	-0.017	0.1	0.865368	0.071	0.104	0.496225
BCAM	569	0.016	0.056	0.774019	-0.015	0.103	0.883104	0.049	0.093	0.601145	0.026	0.096	0.788285
BCAN	569	-0.039	0.051	0.439711	-0.131	0.101	0.194233	-0.002	0.081	0.979305	0.014	0.081	0.863136
BCHE	569	0.074	0.054	0.165389	0.087	0.1	0.381966	0.196	0.086	0.0238929	-0.064	0.095	0.497459
BDNF	563	-0.013	0.056	0.813321	-0.171	0.105	0.104163	-0.019	0.084	0.81743	0.129	0.097	0.185596
BGN	569	-0.048	0.06	0.423307	-0.003	0.106	0.976411	0.032	0.106	0.765255	-0.119	0.102	0.244439
BLMH	554	-0.053	0.047	0.263947	-0.116	0.086	0.179029	-0.13	0.079	0.102302	0.033	0.08	0.678977
BMP1	548	0.025	0.062	0.685492	-0.01	0.116	0.934308	-0.019	0.105	0.857874	0.1	0.105	0.339752
BSG	569	-0.042	0.053	0.430398	-0.186	0.103	0.0729529	0.005	0.08	0.954048	0.042	0.089	0.6362
BTD	569	-0.014	0.05	0.783675	-0.017	0.102	0.865086	0.029	0.08	0.712939	-0.067	0.079	0.399464
C16orf89	569	0.041	0.056	0.466352	-0.061	0.103	0.55746	0.099	0.093	0.290051	0.068	0.096	0.476847
C1QA	569	0.085	0.059	0.148254	0.133	0.105	0.207178	0.113	0.106	0.288201	0.019	0.096	0.845479
C1QB	569	0.143	0.055	0.0101209	0.098	0.099	0.325316	0.161	0.099	0.105795	0.162	0.094	0.085979
C1QC	569	0.108	0.053	0.0410526	0.015	0.097	0.8756	0.239	0.09	0.00898999	0.062	0.088	0.480904
C1QTNF3	558	0.041	0.057	0.468378	-0.026	0.108	0.806295	-0.021	0.092	0.822714	0.186	0.094	0.0492137
C1QTNF4	530	0.125	0.056	0.0266452	-0.025	0.105	0.812988	0.17	0.092	0.0660765	0.202	0.096	0.0375887
C1R	569	0.107	0.059	0.0713123	0.065	0.105	0.538859	0.187	0.108	0.0841406	0.072	0.098	0.465691
C1RL	569	0.099	0.052	0.0551489	0.215	0.1	0.0336215	0.127	0.08	0.113885	-0.025	0.088	0.776549
C1S	569	0.042	0.053	0.426104	0.017	0.098	0.861356	0.114	0.09	0.209703	-0.003	0.09	0.97302
C2	569	0.146	0.058	0.0116278	0.329	0.106	0.00211594	0.171	0.093	0.0684721	-0.035	0.102	0.733619
C3	569	0.135	0.063	0.0314325	0.286	0.116	0.014314	0.246	0.098	0.0127999	-0.103	0.112	0.360452
C4A	569	0.048	0.058	0.40725	0.069	0.105	0.511558	-0.016	0.092	0.86368	0.073	0.109	0.502459
C4BPA	569	0.084	0.05	0.0977338	0.057	0.098	0.56111	0.187	0.077	0.016776	-0.004	0.087	0.959116
C4orf48	569	-0.078	0.05	0.120721	-0.192	0.093	0.0389969	-0.039	0.083	0.641345	-0.007	0.087	0.940319
C5	569	0.135	0.058	0.0207642	0.242	0.108	0.0261078	0.191	0.091	0.0376735	-0.016	0.105	0.879564
C6	569	0.097	0.054	0.0704766	0.194	0.103	0.0618306	0.125	0.086	0.146592	-0.018	0.091	0.84678
C7	569	0.079	0.057	0.167814	-0.021	0.102	0.838795	0.13	0.099	0.192479	0.113	0.098	0.251212
C8A	569	0.128	0.057	0.0248743	0.187	0.108	0.085686	0.217	0.088	0.0149085	-0.019	0.099	0.846339
C8B	569	0.135	0.059	0.0212367	0.233	0.11	0.0348037	0.217	0.092	0.0195576	-0.033	0.104	0.754104
C8G	569	0.111	0.058	0.057972	0.206	0.109	0.0594617	0.179	0.094	0.0582805	-0.048	0.103	0.640428
C9	569	0.07	0.064	0.275078	0.188	0.113	0.0968467	0.114	0.104	0.274169	-0.051	0.117	0.661845
CA1	544	-0.07	0.05	0.160439	-0.068	0.089	0.447625	0.023	0.085	0.787567	-0.174	0.087	0.0481646
CA10	505	0.026	0.065	0.691991	-0.026	0.116	0.82005	0.061	0.11	0.576073	0.04	0.113	0.722717
CA11	558	-0.054	0.056	0.331649	-0.16	0.104	0.123111	0.037	0.093	0.69011	-0.052	0.098	0.594548
CA2	527	-0.04	0.041	0.320379	-0.068	0.074	0.360687	0.06	0.065	0.356953	-0.116	0.074	0.121828
CA4	547	-0.039	0.056	0.48918	-0.114	0.107	0.286882	0.014	0.092	0.878428	-0.015	0.092	0.8675
CACHD1	564	-0.059	0.055	0.27799	-0.029	0.101	0.771466	-0.056	0.096	0.562003	-0.076	0.09	0.401073
CACNA2D1	569	-0.083	0.053	0.113577	-0.178	0.097	0.0674119	-0.07	0.089	0.434997	-0.011	0.088	0.904561
CACNA2D2	569	-0.008	0.052	0.880492	-0.009	0.101	0.932838	-0.055	0.088	0.534482	0.045	0.085	0.596115
CACNA2D3	569	-0.115	0.057	0.0415747	-0.247	0.101	0.0156893	-0.1	0.101	0.326831	-0.03	0.094	0.752379
CADM1	569	-0.036	0.054	0.504867	-0.114	0.106	0.282772	-0.012	0.085	0.888262	0.025	0.087	0.771994
CADM2	569	-0.051	0.051	0.315278	-0.195	0.096	0.0440919	0.017	0.085	0.840587	0.01	0.084	0.909885
CADM3	569	0.022	0.057	0.700504	-0.097	0.108	0.367775	0.037	0.092	0.691098	0.132	0.096	0.170461
CADM4	569	-0.049	0.053	0.363363	-0.084	0.106	0.426282	-0.052	0.09	0.562558	-0.004	0.083	0.963653
CALB1	569	0.074	0.051	0.145074	0.055	0.1	0.580824	0.156	0.075	0.039739	0.006	0.089	0.948903
CALR	569	-0.039	0.052	0.454443	-0.134	0.103	0.194353	-0.065	0.082	0.431345	0.079	0.085	0.354077
CAMK2A	569	0.016	0.05	0.748328	-0.146	0.092	0.114559	0.073	0.084	0.38373	0.088	0.084	0.296658
CANT1	569	-0.021	0.054	0.703487	-0.08	0.101	0.426521	0.019	0.09	0.831828	-0.006	0.092	0.950076
CANX	569	-0.087	0.055	0.113471	-0.258	0.107	0.0166567	-0.091	0.088	0.303639	0.056	0.089	0.529905
CARTPT	569	0.029	0.055	0.594176	-0.074	0.098	0.452806	0.115	0.095	0.228069	0.034	0.095	0.72136
CBLN1	569	0.051	0.059	0.392208	-0.031	0.112	0.780352	0.092	0.094	0.33069	0.09	0.104	0.388567
CBLN3	569	0.027	0.059	0.640775	-0.076	0.111	0.490339	0.075	0.092	0.421194	0.077	0.103	0.45607
CBLN4	569	-0.048	0.055	0.381921	-0.223	0.1	0.0261548	-0.013	0.095	0.894761	0.056	0.091	0.543647
CBR1	545	-0.058	0.054	0.284286	-0.039	0.098	0.688703	-0.154	0.092	0.0978417	0.007	0.094	0.938583
CCDC126	494	0.009	0.063	0.882097	-0.097	0.113	0.389875	0.028	0.11	0.802497	0.078	0.106	0.463288
CCER2	534	-0.026	0.057	0.649888	-0.193	0.105	0.0681757	0.022	0.09	0.804374	0.084	0.102	0.411838
CCK	566	0.021	0.055	0.705146	-0.047	0.098	0.631315	0.126	0.09	0.161426	-0.028	0.098	0.772815
CCL14	569	-0.05	0.056	0.369748	0.137	0.101	0.17632	-0.154	0.091	0.0940283	-0.102	0.099	0.304345
CCSMST1	532	-0.042	0.055	0.443419	-0.145	0.105	0.16755	0.025	0.088	0.776532	-0.013	0.095	0.893192
CD109	569	-0.059	0.056	0.290444	0.035	0.102	0.73315	-0.14	0.089	0.117692	-0.054	0.1	0.589444
CD14	569	0.047	0.057	0.404735	-0.049	0.107	0.646608	0.042	0.099	0.671494	0.169	0.09	0.0620871
CD163	569	0.046	0.052	0.378254	0.09	0.099	0.364519	0.004	0.086	0.967647	0.06	0.09	0.505329
CD200	566	-0.053	0.061	0.387824	-0.192	0.105	0.0674411	0.021	0.108	0.843073	0.012	0.108	0.910748
CD248	519	-0.101	0.056	0.0703644	-0.175	0.107	0.103705	-0.09	0.088	0.308608	-0.047	0.094	0.621193
CD44	569	0.034	0.055	0.535664	0.027	0.107	0.801596	0.043	0.091	0.641094	0.054	0.085	0.527944
CD55	569	0.004	0.054	0.944509	-0.038	0.102	0.708427	-0.009	0.086	0.916914	0.051	0.091	0.578616
CD59	569	-0.039	0.054	0.464588	-0.099	0.105	0.344107	-0.033	0.081	0.687574	0.021	0.093	0.824368
CD5L	569	0.061	0.049	0.219232	0.04	0.091	0.660762	0.183	0.083	0.0280547	-0.07	0.084	0.401819
CD81	545	0.068	0.058	0.242358	0.174	0.098	0.0770964	0.185	0.104	0.0757057	-0.121	0.102	0.236938
CD9	567	-0.01	0.06	0.86739	0.056	0.105	0.594078	0.118	0.107	0.270121	-0.2	0.098	0.043673
CD93	510	-0.031	0.058	0.596047	-0.148	0.106	0.162749	0.02	0.102	0.844717	0.045	0.093	0.631134
CD99L2	569	-0.047	0.053	0.37713	-0.159	0.101	0.116519	-0.029	0.083	0.729667	0.038	0.091	0.674647
CDH10	569	-0.06	0.055	0.27226	-0.083	0.104	0.428889	0.008	0.089	0.930993	-0.107	0.093	0.247556
CDH11	569	-0.013	0.056	0.809761	-0.012	0.107	0.914521	0.024	0.085	0.776756	-0.014	0.098	0.882427
CDH13	569	-0.065	0.055	0.241521	-0.232	0.099	0.0205771	-0.034	0.096	0.725968	0.04	0.093	0.669387
CDH15	569	0.007	0.052	0.889418	-0.059	0.092	0.521314	0.114	0.092	0.220361	-0.035	0.091	0.704168
CDH18	538	-0.019	0.059	0.747063	-0.113	0.109	0.301243	0.04	0.099	0.688778	-0.011	0.101	0.913124
CDH2	569	-0.059	0.053	0.267093	-0.188	0.103	0.0706039	0.005	0.085	0.955803	-0.007	0.089	0.936009
CDH22	541	-0.036	0.059	0.543844	-0.105	0.114	0.359024	0.028	0.099	0.778461	-0.019	0.096	0.846789
CDH4	563	-0.056	0.059	0.344468	-0.196	0.107	0.0690751	0.032	0.097	0.739751	-0.012	0.102	0.908327
CDH5	569	0.067	0.055	0.224288	0.157	0.106	0.140981	0.077	0.086	0.37437	-0.034	0.094	0.71673
CDH6	569	-0.063	0.054	0.246964	-0.149	0.105	0.156454	-0.052	0.088	0.556678	0.016	0.087	0.852319
CDH7	551	-0.048	0.055	0.386986	-0.096	0.108	0.376291	-0.111	0.084	0.186024	0.067	0.091	0.463649
CDH8	569	-0.127	0.054	0.0183343	-0.271	0.099	0.00675812	-0.052	0.091	0.570841	-0.069	0.09	0.441912
CEL	558	0.015	0.055	0.779945	0.173	0.093	0.0633112	-0.037	0.095	0.695553	-0.065	0.097	0.500795
CELSR2	569	-0.032	0.051	0.53694	-0.184	0.095	0.053005	0.037	0.088	0.673155	0.039	0.085	0.644691
CEMIP	561	0.024	0.053	0.651451	0.075	0.1	0.452112	-0.085	0.092	0.358735	0.085	0.083	0.309554
CETP	542	-0.027	0.066	0.68003	0.007	0.108	0.948502	-0.048	0.119	0.688064	-0.024	0.122	0.842288
CFB	569	0.093	0.059	0.11816	0.253	0.11	0.0224181	0.186	0.094	0.0488662	-0.144	0.105	0.172468
CFD	569	0.075	0.055	0.174524	0.113	0.102	0.269973	-0.004	0.09	0.962182	0.11	0.095	0.24817
CFH	569	0.103	0.054	0.054583	0.21	0.098	0.033557	0.174	0.083	0.0384984	-0.065	0.099	0.511765
CFHR1	569	0.027	0.059	0.651702	0.226	0.107	0.0368084	-0.074	0.106	0.484206	-0.029	0.097	0.762763
CFHR2	569	-0.024	0.063	0.695647	0.251	0.111	0.0250274	-0.1	0.108	0.35668	-0.164	0.107	0.125528
CFI	569	0.098	0.062	0.11653	0.306	0.113	0.00717692	0.151	0.103	0.142589	-0.141	0.111	0.204971
CFL1	553	-0.019	0.051	0.703797	-0.188	0.094	0.0470833	0.071	0.084	0.397058	0.063	0.087	0.471631
CFP	541	0.1	0.058	0.0865195	0.072	0.108	0.50647	0.212	0.088	0.0177908	0.004	0.109	0.969655
CGREF1	569	-0.057	0.058	0.330015	-0.221	0.107	0.0395653	0.029	0.097	0.76547	-0.001	0.1	0.993786
CHAD	569	0.024	0.058	0.677256	0.035	0.107	0.744656	0.037	0.091	0.682756	0.029	0.106	0.786384
CHGA	569	-0.044	0.054	0.416011	-0.209	0.099	0.035662	0.021	0.091	0.815032	0.026	0.094	0.78491
CHGB	569	-0.008	0.053	0.886307	-0.152	0.106	0.152305	0.005	0.08	0.949679	0.115	0.089	0.198403
CHI3L1	569	-0.001	0.053	0.97906	0.062	0.096	0.521747	-0.095	0.094	0.310789	0.022	0.088	0.804644
CHL1	569	-0.019	0.053	0.723783	-0.179	0.099	0.0710329	0.032	0.086	0.713531	0.074	0.092	0.425283
CHRD	569	0.024	0.056	0.662194	-0.053	0.107	0.620072	0.033	0.092	0.715969	0.095	0.092	0.302693
CHRDL1	569	0.043	0.056	0.444803	0.183	0.1	0.0678581	0.005	0.096	0.958361	-0.051	0.097	0.596641
CHST10	569	-0.031	0.059	0.593801	-0.136	0.106	0.202991	0.001	0.102	0.99518	0.028	0.101	0.780155
CHST15	527	-0.015	0.053	0.783958	0.029	0.096	0.762015	-0.049	0.093	0.598201	-0.044	0.089	0.624255
CKB	562	0	0.064	0.99647	-0.022	0.115	0.848393	-0.089	0.116	0.446995	0.12	0.105	0.253294
CLEC11A	569	0.014	0.048	0.779146	-0.036	0.09	0.691684	0.088	0.074	0.24007	-0.021	0.088	0.808638
CLEC3B	569	0.114	0.058	0.0490849	0.102	0.103	0.323772	0.102	0.098	0.30096	0.136	0.101	0.179061
CLIC1	557	-0.047	0.052	0.374021	-0.011	0.09	0.901296	-0.1	0.082	0.221291	-0.007	0.102	0.945367
CLIC4	538	-0.015	0.052	0.769378	-0.162	0.097	0.0954767	0.102	0.087	0.242854	-0.001	0.085	0.989685
CLN5	569	0.074	0.058	0.196912	0.077	0.093	0.408864	0.048	0.111	0.664605	0.091	0.1	0.365017
CLSTN1	569	-0.012	0.053	0.824924	-0.189	0.101	0.0621596	0.025	0.084	0.762935	0.106	0.093	0.252182
CLSTN2	569	-0.037	0.053	0.481537	-0.167	0.104	0.10803	-0.014	0.084	0.869269	0.051	0.089	0.57005
CLSTN3	569	-0.07	0.055	0.199831	-0.228	0.109	0.0377729	-0.001	0.081	0.993105	0.01	0.092	0.911102
CLU	569	-0.01	0.055	0.854326	-0.062	0.102	0.53927	-0.05	0.099	0.611825	0.058	0.09	0.520892
CLUL1	548	-0.016	0.055	0.769118	-0.046	0.103	0.656834	-0.066	0.088	0.451123	0.076	0.093	0.414519
CNDP1	569	-0.085	0.054	0.114516	-0.224	0.107	0.0380625	-0.029	0.087	0.736472	-0.006	0.083	0.942622
CNR1	498	-0.005	0.057	0.928923	-0.087	0.109	0.425058	-0.003	0.095	0.977953	0.077	0.095	0.420346
CNTFR	569	-0.035	0.056	0.532187	-0.131	0.108	0.225614	-0.076	0.094	0.416137	0.085	0.09	0.350496
CNTN1	569	-0.054	0.053	0.311089	-0.144	0.103	0.162556	-0.097	0.08	0.224865	0.073	0.093	0.430958
CNTN2	569	-0.046	0.054	0.402081	-0.047	0.111	0.671769	-0.057	0.084	0.494049	-0.006	0.087	0.943486
CNTN3	569	-0.04	0.056	0.470955	-0.229	0.103	0.0267896	0.016	0.1	0.870886	0.055	0.091	0.547213
CNTN4	569	-0.073	0.056	0.193161	-0.199	0.104	0.0575575	-0.015	0.094	0.872347	-0.019	0.094	0.839873
CNTN6	569	0.035	0.056	0.536322	0.008	0.107	0.941722	0.006	0.094	0.948042	0.098	0.095	0.303088
CNTNAP2	569	-0.055	0.051	0.284759	-0.167	0.096	0.0844904	-0.016	0.083	0.851657	0.008	0.088	0.928573
CNTNAP4	569	-0.043	0.055	0.433865	-0.118	0.104	0.258372	0.02	0.086	0.812337	-0.046	0.095	0.628958
CNTNAP5	508	-0.027	0.057	0.630708	-0.149	0.108	0.169388	0.024	0.096	0.803858	0.027	0.093	0.775567
COCH	569	0.025	0.059	0.666071	-0.093	0.112	0.408474	0.107	0.083	0.201268	0.082	0.109	0.451374
COL12A1	551	-0.013	0.055	0.818659	0.11	0.102	0.277646	-0.037	0.091	0.682807	-0.087	0.096	0.367704
COL14A1	553	-0.004	0.056	0.946809	0.108	0.099	0.273641	-0.087	0.097	0.370134	0.006	0.098	0.949746
COL15A1	560	0.009	0.056	0.876782	0.059	0.104	0.569484	-0.036	0.096	0.709538	-0.004	0.091	0.967956
COL18A1	569	0.101	0.056	0.0702749	0.209	0.104	0.0460683	0.033	0.095	0.730067	0.104	0.091	0.255883
COL1A1	569	0.056	0.054	0.29372	0.106	0.103	0.303899	0.05	0.085	0.556604	0.026	0.092	0.776399
COL1A2	569	0.108	0.055	0.0515334	0.219	0.106	0.0408809	0.056	0.085	0.508447	0.067	0.096	0.486948
COL28A1	519	0.054	0.06	0.368889	0.114	0.102	0.266809	0.069	0.102	0.498176	-0.013	0.112	0.908557
COL3A1	569	0.092	0.056	0.10346	0.205	0.106	0.0548443	0.082	0.089	0.355593	0.02	0.1	0.839609
COL4A1	517	0.002	0.061	0.970881	-0.032	0.114	0.777117	0.04	0.097	0.683976	0.006	0.108	0.954245
COL4A2	548	0.068	0.061	0.263387	0.095	0.109	0.383332	0.078	0.104	0.457	0.05	0.107	0.644702
COL5A1	509	0.038	0.047	0.415793	0.087	0.086	0.31533	-0.021	0.083	0.802231	0.047	0.077	0.541069
COL6A1	569	0.012	0.055	0.821963	-0.018	0.101	0.854994	0.021	0.093	0.821333	0.041	0.098	0.672891
COL6A2	564	0.106	0.057	0.0620489	0.254	0.107	0.0182083	0.112	0.093	0.230284	-0.042	0.096	0.663491
COL6A3	569	0.043	0.051	0.39881	0.21	0.094	0.0273002	-0.034	0.087	0.696041	-0.016	0.084	0.844646
COLEC12	569	-0.047	0.053	0.374191	-0.077	0.105	0.463977	-0.027	0.078	0.73065	-0.025	0.09	0.782881
COMP	569	-0.015	0.057	0.789909	-0.028	0.103	0.783744	0.025	0.091	0.78559	-0.03	0.103	0.771286
COTL1	569	-0.072	0.055	0.192145	-0.134	0.107	0.209562	-0.032	0.097	0.742677	-0.052	0.085	0.53788
CP	569	0.083	0.06	0.161466	0.313	0.112	0.00552169	0.064	0.094	0.495334	-0.084	0.104	0.420423
CPB1	518	-0.206	0.06	0.00065585	-0.255	0.112	0.0243918	-0.115	0.098	0.241395	-0.219	0.099	0.0290151
CPB2	569	0.034	0.057	0.543638	0.136	0.105	0.197791	0.049	0.09	0.583675	-0.088	0.102	0.38924
CPE	569	-0.01	0.054	0.849076	-0.172	0.1	0.0863859	0.046	0.083	0.579146	0.093	0.098	0.340652
CPN1	513	0.118	0.055	0.0316699	0.181	0.101	0.0746524	0.16	0.09	0.078095	0.003	0.095	0.972055
CPN2	569	0.101	0.055	0.0640551	0.09	0.1	0.368348	0.138	0.093	0.14197	0.053	0.093	0.572315
CPQ	569	-0.014	0.057	0.802815	0.002	0.104	0.988414	-0.066	0.101	0.51041	0.019	0.098	0.844349
CPVL	569	-0.029	0.059	0.629422	-0.025	0.106	0.816876	-0.049	0.104	0.634361	-0.005	0.103	0.962754
CRELD1	550	0.042	0.053	0.431503	0.071	0.101	0.481885	0.055	0.076	0.466208	0.009	0.099	0.925927
CRISP3	510	0.078	0.055	0.1569	0.147	0.101	0.146526	0.169	0.093	0.0701672	-0.105	0.094	0.267729
CRTAC1	569	-0.038	0.053	0.478607	-0.198	0.099	0.0454565	0.026	0.087	0.763312	0.047	0.093	0.609986
CSF1	569	-0.017	0.057	0.770254	-0.062	0.107	0.561163	0.051	0.096	0.59746	-0.035	0.099	0.722409
CSF1R	563	-0.009	0.051	0.866375	0.003	0.098	0.97653	-0.036	0.086	0.677523	0.003	0.08	0.97019
CSPG4	569	-0.071	0.056	0.204671	-0.057	0.099	0.567773	-0.082	0.102	0.424369	-0.053	0.094	0.578672
CSPG5	548	-0.064	0.056	0.255003	-0.175	0.104	0.0949636	-0.001	0.094	0.993514	-0.033	0.096	0.734404
CST3	569	-0.063	0.054	0.238504	-0.165	0.102	0.109507	-0.049	0.083	0.557491	0.03	0.094	0.749317
CST6	569	0.027	0.057	0.63302	0.035	0.108	0.748956	-0.008	0.099	0.938205	0.079	0.091	0.385237
CSTB	564	-0.027	0.053	0.612323	-0.009	0.096	0.922946	-0.104	0.093	0.266672	0.05	0.089	0.575095
CTBS	569	0.022	0.054	0.683775	0.091	0.101	0.36445	0.052	0.087	0.549589	-0.058	0.093	0.534874
CTSA	520	-0.005	0.065	0.942745	0.061	0.108	0.568145	-0.131	0.126	0.302105	0.049	0.112	0.659737
CTSB	569	0.034	0.05	0.496174	-0.027	0.095	0.777349	-0.005	0.084	0.949401	0.136	0.085	0.110608
CTSC	560	0.058	0.06	0.337879	0.064	0.11	0.562363	0.04	0.108	0.710362	0.078	0.099	0.428946
CTSD	569	0.026	0.06	0.666824	0.067	0.104	0.516998	0.019	0.111	0.868309	0.009	0.103	0.933444
CTSF	569	0.018	0.055	0.7395	0.061	0.099	0.540086	-0.018	0.093	0.844332	0.013	0.097	0.892899
CTSH	569	0.003	0.058	0.957099	-0.08	0.104	0.4418	0.154	0.103	0.137111	-0.074	0.1	0.457229
CTSL	569	0.03	0.058	0.607843	-0.1	0.103	0.332365	0.096	0.101	0.339048	0.082	0.101	0.418139
CTSO	569	-0.012	0.057	0.830485	-0.047	0.104	0.649097	-0.001	0.094	0.99357	0.024	0.1	0.812016
CTSS	569	-0.043	0.056	0.440976	-0.029	0.106	0.782861	-0.014	0.099	0.888566	-0.078	0.086	0.36712
CTSZ	569	0.05	0.056	0.375783	-0.027	0.102	0.79353	0.078	0.096	0.416478	0.081	0.099	0.414223
CUTA	569	0.009	0.054	0.870062	-0.059	0.105	0.575885	0.003	0.09	0.973402	0.068	0.088	0.43923
CXCL12	569	0.083	0.064	0.195034	0.27	0.103	0.00949002	-0.089	0.104	0.394452	0.101	0.128	0.431371
CXCL16	512	0.018	0.061	0.762418	0.055	0.108	0.608293	0.055	0.111	0.618412	-0.042	0.101	0.67981
CYCS	569	-0.062	0.056	0.266716	-0.169	0.106	0.112802	-0.061	0.09	0.500394	0.022	0.095	0.817955
CYTL1	562	-0.041	0.065	0.528935	-0.17	0.113	0.13438	-0.075	0.111	0.498564	0.1	0.115	0.382497
DAG1	569	-0.014	0.056	0.798208	-0.114	0.108	0.290559	-0.01	0.094	0.915173	0.078	0.091	0.387486
DBI	563	-0.047	0.058	0.412574	-0.105	0.111	0.341865	-0.121	0.096	0.207089	0.089	0.092	0.33714
DCC	569	-0.077	0.052	0.13754	-0.178	0.096	0.0654667	0.007	0.085	0.929408	-0.059	0.09	0.513477
DCD	569	-0.113	0.052	0.0291296	-0.068	0.1	0.500826	-0.15	0.086	0.083293	-0.116	0.08	0.146365
DCN	569	0.007	0.059	0.906387	0.138	0.103	0.181169	0.04	0.102	0.694857	-0.108	0.103	0.295884
DDAH1	569	0.017	0.061	0.781076	-0.14	0.106	0.188958	-0.031	0.112	0.784176	0.198	0.101	0.0511115
DDB1	461	0.002	0.059	0.966312	0.057	0.104	0.585357	-0.03	0.105	0.771303	-0.017	0.101	0.869933
DDR1	569	-0.061	0.058	0.292802	-0.127	0.11	0.247593	0.03	0.099	0.764741	-0.088	0.094	0.351778
DGCR2	527	-0.035	0.056	0.53168	-0.131	0.11	0.235146	0.076	0.091	0.408074	-0.055	0.089	0.538556
DKK3	569	-0.028	0.052	0.592276	-0.122	0.102	0.231923	-0.022	0.083	0.791456	0.057	0.087	0.512178
DLD	548	-0.06	0.057	0.295926	-0.146	0.105	0.167201	-0.086	0.093	0.358484	0.03	0.099	0.761545
DLK2	549	-0.055	0.058	0.339553	-0.097	0.11	0.379261	-0.008	0.094	0.935082	-0.068	0.097	0.484882
DLST	517	0.004	0.06	0.943633	-0.019	0.104	0.851831	-0.016	0.109	0.884712	0.042	0.101	0.678123
DNAJC3	569	0.014	0.052	0.784996	-0.026	0.09	0.772505	-0.012	0.086	0.884451	0.098	0.096	0.307033
DNASE2	542	-0.015	0.059	0.796066	-0.081	0.105	0.44172	0.023	0.109	0.832551	-0.009	0.094	0.923564
DNER	569	0.009	0.054	0.864094	-0.063	0.105	0.548102	0.059	0.084	0.486205	0.031	0.093	0.736836
DPP10	524	-0.008	0.049	0.867247	-0.054	0.093	0.559519	0.012	0.086	0.889466	-0.005	0.075	0.945066
DPP6	562	-0.044	0.054	0.417312	-0.137	0.101	0.17468	-0.013	0.093	0.892376	-0.008	0.087	0.924637
DPP7	569	-0.066	0.057	0.247758	0.056	0.104	0.58624	-0.091	0.105	0.38512	-0.143	0.091	0.117082
DPT	511	0.012	0.057	0.830307	0.189	0.103	0.0683464	-0.162	0.095	0.0913895	0.033	0.096	0.728892
DSC2	569	-0.141	0.056	0.0122107	-0.175	0.107	0.104312	-0.052	0.096	0.589416	-0.203	0.09	0.0259897
DSC3	528	-0.065	0.056	0.247086	-0.015	0.102	0.8798	-0.168	0.092	0.0695531	-0.019	0.099	0.845173
DSG2	564	-0.016	0.054	0.770171	0.088	0.101	0.385676	-0.067	0.088	0.44941	-0.055	0.092	0.550925
DTD1	539	-0.074	0.06	0.215591	-0.098	0.113	0.389474	-0.096	0.104	0.356352	-0.068	0.097	0.483031
ECM1	569	-0.032	0.053	0.55199	-0.097	0.102	0.342767	-0.089	0.087	0.310962	0.068	0.088	0.440817
ECM2	569	0.033	0.055	0.555044	0.12	0.102	0.238028	-0.012	0.086	0.886333	0.026	0.1	0.79847
EDN3	512	-0.105	0.057	0.0642888	-0.239	0.112	0.0347208	-0.11	0.094	0.24762	0.023	0.089	0.79676
EFCAB14	569	0	0.059	0.996361	-0.047	0.114	0.677955	0.027	0.094	0.77575	0.018	0.098	0.857493
EFEMP1	569	-0.044	0.056	0.433722	-0.03	0.104	0.772015	-0.088	0.099	0.372698	0.014	0.088	0.875214
EFEMP2	569	-0.048	0.054	0.378912	-0.002	0.103	0.982384	-0.047	0.09	0.603621	-0.074	0.092	0.424499
EFNA1	562	-0.023	0.054	0.664693	-0.082	0.102	0.422777	0.023	0.089	0.80106	-0.004	0.09	0.963365
EFNB1	562	-0.085	0.054	0.11801	-0.141	0.103	0.174118	-0.126	0.087	0.147901	-0.003	0.093	0.971199
EFNB2	569	-0.042	0.054	0.431093	-0.145	0.102	0.156777	0.032	0.087	0.709035	-0.023	0.091	0.800343
EGFR	515	0.052	0.06	0.386433	0.015	0.111	0.890207	0.024	0.103	0.813599	0.126	0.102	0.21695
EMILIN1	535	-0.098	0.062	0.111754	-0.06	0.115	0.605715	-0.146	0.101	0.151319	-0.059	0.104	0.571065
ENDOD1	569	-0.042	0.052	0.414625	-0.197	0.098	0.0463986	-0.007	0.086	0.937252	0.061	0.087	0.479581
ENO1	569	-0.05	0.061	0.418306	-0.295	0.107	0.00653456	-0.069	0.1	0.489933	0.17	0.11	0.122267
ENO2	569	-0.005	0.057	0.931854	-0.187	0.105	0.0774283	0.034	0.094	0.715404	0.123	0.097	0.205919
ENPP2	569	0.049	0.059	0.400335	0.176	0.098	0.0757832	0.077	0.102	0.452049	-0.064	0.105	0.54608
ENPP6	520	-0.059	0.055	0.281374	-0.016	0.099	0.867751	-0.068	0.097	0.481195	-0.057	0.092	0.53535
EPDR1	569	0	0.058	0.997422	-0.065	0.106	0.537363	0.112	0.096	0.246181	-0.069	0.101	0.495182
EPHA10	563	-0.046	0.056	0.407627	-0.139	0.104	0.183421	-0.091	0.092	0.32445	0.066	0.093	0.474003
EPHA4	569	-0.026	0.055	0.628502	-0.172	0.102	0.0921287	0.019	0.092	0.835342	0.051	0.091	0.576681
EPHA5	569	-0.077	0.056	0.171358	-0.273	0.103	0.00865889	-0.016	0.094	0.866028	0.028	0.098	0.774243
EPHA7	569	-0.057	0.055	0.299337	-0.21	0.106	0.0493239	-0.015	0.085	0.860587	0.033	0.091	0.715583
EPHB2	537	-0.038	0.057	0.500669	-0.084	0.105	0.423586	-0.021	0.101	0.833169	-0.012	0.094	0.900728
EPHB6	569	-0.027	0.055	0.618148	-0.193	0.098	0.0502766	-0.012	0.094	0.902038	0.104	0.096	0.27739
ERAP1	569	0.047	0.06	0.428061	0.018	0.108	0.868718	-0.04	0.108	0.710134	0.154	0.097	0.116411
ESAM	551	-0.016	0.06	0.785737	-0.157	0.112	0.161374	0.041	0.098	0.673801	0.051	0.104	0.621236
EXTL2	569	-0.011	0.051	0.830839	-0.107	0.102	0.29418	-0.048	0.08	0.548786	0.101	0.084	0.231274
F10	569	0.154	0.055	0.00513274	0.25	0.1	0.0130113	0.118	0.087	0.175064	0.1	0.101	0.322487
F11	544	0.129	0.054	0.0177327	0.201	0.104	0.0544819	0.127	0.08	0.113948	0.064	0.098	0.513118
F12	569	0.115	0.058	0.0482371	0.18	0.107	0.0935725	0.139	0.097	0.15545	0.036	0.101	0.72186
F13A1	553	0.074	0.059	0.212451	0.108	0.103	0.299413	0.101	0.099	0.313263	0.018	0.108	0.87023
F13B	569	0.112	0.055	0.0398514	0.195	0.102	0.0578589	0.165	0.089	0.0659322	-0.01	0.094	0.919366
F2	569	0.144	0.056	0.0103069	0.302	0.108	0.00555052	0.151	0.081	0.0649695	-0.003	0.102	0.973945
F5	569	0.007	0.059	0.912399	0.133	0.104	0.202094	0.025	0.105	0.810036	-0.081	0.099	0.413192
F9	569	0.114	0.055	0.0411052	0.24	0.102	0.0198894	0.132	0.094	0.160592	-0.019	0.095	0.844442
FABP3	554	0.032	0.059	0.587871	-0.044	0.102	0.667699	-0.004	0.106	0.970018	0.116	0.098	0.236846
FABP5	553	-0.043	0.037	0.247693	-0.089	0.071	0.212415	0.019	0.061	0.759748	-0.07	0.06	0.242925
FAIM2	569	-0.055	0.054	0.308555	-0.211	0.103	0.0422184	-0.011	0.089	0.898974	0.035	0.089	0.692243
FAM20C	569	0.088	0.053	0.0989004	0.105	0.102	0.304371	0.105	0.087	0.230984	0.065	0.09	0.471242
FAM3C	569	-0.013	0.055	0.812594	-0.115	0.106	0.280661	-0.003	0.092	0.971156	0.059	0.09	0.511094
FAP	492	0.041	0.064	0.521273	-0.012	0.11	0.914465	0.035	0.107	0.741304	0.08	0.119	0.500809
FAT2	569	0.046	0.061	0.449113	-0.064	0.111	0.563033	0.026	0.102	0.795219	0.167	0.105	0.111324
FBLN1	569	0.028	0.051	0.581556	0.091	0.097	0.344515	0.097	0.08	0.22669	-0.079	0.09	0.384414
FBLN2	569	-0.074	0.057	0.193696	-0.136	0.112	0.223453	-0.112	0.097	0.251053	0.047	0.086	0.58922
FBLN5	569	-0.027	0.054	0.61893	-0.112	0.099	0.25843	0.026	0.087	0.76036	0.016	0.095	0.86666
FBLN7	559	-0.16	0.053	0.00239447	-0.342	0.101	0.000803951	-0.132	0.086	0.126321	-0.027	0.085	0.753463
FBN1	569	0.077	0.054	0.156947	0.171	0.101	0.0916637	0.122	0.089	0.170258	-0.038	0.094	0.685306
FCGBP	569	-0.004	0.051	0.941974	-0.01	0.096	0.919818	0.059	0.086	0.497084	-0.057	0.086	0.510157
FCGR2A	549	-0.035	0.056	0.533746	0.073	0.098	0.459651	-0.136	0.095	0.153723	-0.042	0.097	0.666568
FCGR3A	549	0.039	0.05	0.438204	0.065	0.094	0.486197	0.069	0.084	0.410718	-0.009	0.085	0.912673
FETUB	569	0.117	0.06	0.0509479	0.234	0.106	0.0278891	0.135	0.1	0.178636	-0.003	0.11	0.9814
FGA	569	0.094	0.054	0.0848034	0.098	0.1	0.328728	0.172	0.087	0.050006	-0.015	0.098	0.879932
FGB	569	0.086	0.055	0.118326	0.103	0.098	0.295419	0.138	0.09	0.127509	-0.014	0.099	0.889786
FGFR1	569	0.001	0.052	0.983955	-0.101	0.103	0.327292	-0.019	0.08	0.816424	0.126	0.087	0.150962
FGFR2	569	0.016	0.054	0.766849	-0.051	0.103	0.618278	0.129	0.089	0.149511	-0.047	0.089	0.59817
FGFR3	569	-0.059	0.052	0.255609	-0.089	0.099	0.370382	-0.105	0.085	0.218513	0.003	0.087	0.976251
FGG	569	0.107	0.055	0.0525525	0.115	0.099	0.246462	0.154	0.09	0.0906316	0.018	0.098	0.853641
FGL2	569	0.105	0.054	0.0548391	0.119	0.099	0.230553	0.066	0.093	0.477862	0.132	0.095	0.164334
FLNA	530	-0.055	0.047	0.245732	-0.064	0.082	0.440009	0.01	0.08	0.900207	-0.115	0.084	0.174164
FMOD	569	-0.049	0.055	0.374988	0.052	0.101	0.608912	-0.117	0.092	0.205776	-0.056	0.092	0.54703
FN1	569	0.01	0.049	0.835288	-0.1	0.094	0.287591	0.065	0.079	0.413352	0.054	0.084	0.519657
FOLR1	564	0.075	0.061	0.222866	0.359	0.108	0.00100177	0.059	0.111	0.595253	-0.141	0.1	0.160418
FOLR2	569	-0.01	0.055	0.847963	0.028	0.099	0.779812	-0.045	0.095	0.633791	-0.013	0.093	0.885879
FRMPD1	569	0.044	0.058	0.442488	0.164	0.105	0.120423	0.137	0.091	0.133077	-0.129	0.102	0.206676
FRRS1L	527	-0.072	0.057	0.206505	-0.199	0.103	0.0555257	0.007	0.091	0.935719	-0.028	0.105	0.791947
FRZB	569	0.023	0.054	0.668171	0.004	0.102	0.968288	-0.096	0.088	0.277723	0.176	0.09	0.0532131
FSCN1	517	0.015	0.058	0.798162	-0.008	0.1	0.933331	-0.043	0.102	0.677219	0.09	0.098	0.359018
FSTL1	569	0.055	0.053	0.297954	0.124	0.099	0.214825	0.074	0.085	0.385742	0	0.089	0.996495
FSTL3	521	0.136	0.059	0.0203978	0.239	0.109	0.0291007	0.045	0.099	0.649497	0.132	0.1	0.188438
FSTL4	569	-0.036	0.054	0.49805	-0.125	0.101	0.215821	0.013	0.085	0.876884	-0.01	0.095	0.919341
FSTL5	569	0.056	0.058	0.333445	-0.005	0.107	0.962402	0.117	0.1	0.242189	0.063	0.095	0.50557
FUCA1	569	0.024	0.055	0.670025	0.09	0.102	0.378574	0.135	0.097	0.166059	-0.164	0.09	0.0684446
FUCA2	563	0.059	0.056	0.296759	0.091	0.101	0.368684	0.177	0.099	0.0755094	-0.103	0.095	0.280244
GAA	569	-0.024	0.051	0.635988	-0.15	0.099	0.132297	0.072	0.082	0.378229	-0.033	0.085	0.699626
GALNS	524	0.086	0.059	0.147093	0.115	0.107	0.285032	0.137	0.104	0.190635	0.016	0.101	0.871392
GALNT1	512	-0.07	0.053	0.185153	-0.182	0.09	0.0454959	-0.026	0.093	0.777367	0.009	0.091	0.921809
GALNT10	569	0.06	0.05	0.22813	0.098	0.095	0.299046	0.142	0.086	0.101175	-0.03	0.078	0.703479
GALNT13	564	0.021	0.056	0.710611	-0.058	0.108	0.594255	0.089	0.096	0.356024	0.044	0.091	0.631102
GALNT15	508	-0.105	0.063	0.0957233	-0.041	0.111	0.71078	-0.274	0.11	0.0135239	-0.001	0.108	0.99031
GALNT16	516	-0.065	0.06	0.277138	-0.281	0.115	0.0150112	0.057	0.093	0.540394	0.002	0.104	0.982094
GALNT18	569	-0.018	0.052	0.725075	-0.037	0.101	0.718187	0.015	0.084	0.861495	-0.017	0.086	0.844182
GALNT2	569	-0.053	0.055	0.336858	-0.058	0.107	0.589063	-0.037	0.088	0.672433	-0.031	0.091	0.733287
GALNT7	569	-0.025	0.049	0.611067	-0.06	0.102	0.55489	0.006	0.076	0.936661	-0.022	0.078	0.778221
GANAB	569	-0.105	0.052	0.0458456	-0.257	0.101	0.0119765	-0.05	0.082	0.542542	-0.013	0.088	0.882148
GAP43	569	-0.013	0.061	0.834436	-0.185	0.105	0.0802038	-0.051	0.104	0.62588	0.169	0.107	0.116077
GAPDH	569	0.01	0.053	0.847799	-0.126	0.102	0.214418	-0.043	0.084	0.609334	0.167	0.088	0.0588652
GAS6	569	0.029	0.056	0.605022	0.024	0.103	0.816975	0.043	0.094	0.644854	0.045	0.098	0.64968
GBA	534	-0.026	0.056	0.648522	-0.032	0.103	0.757937	-0.053	0.096	0.580549	0.006	0.096	0.953844
GC	569	0.112	0.059	0.0576795	0.341	0.109	0.0020783	0.072	0.098	0.467416	-0.044	0.101	0.662828
GDA	569	0.003	0.058	0.957254	-0.094	0.097	0.331724	-0.038	0.101	0.706761	0.106	0.102	0.30052
GDF11	555	-0.091	0.056	0.106747	-0.199	0.108	0.0666189	-0.114	0.092	0.219015	0.032	0.094	0.735821
GDI1	569	-0.038	0.061	0.528303	-0.218	0.107	0.0426649	-0.022	0.112	0.847229	0.093	0.099	0.350663
GDI2	505	-0.039	0.046	0.405036	-0.118	0.087	0.176654	-0.03	0.074	0.685987	-0.006	0.078	0.943358
GFRA2	569	-0.059	0.053	0.271719	-0.248	0.097	0.0115723	0.012	0.089	0.896162	0.032	0.092	0.72753
GGCT	554	-0.094	0.055	0.0884776	-0.21	0.1	0.0358613	-0.135	0.093	0.147743	0.011	0.092	0.903712
GGH	569	-0.011	0.057	0.847554	-0.078	0.104	0.458476	0.033	0.102	0.746407	0.02	0.093	0.83045
GLDN	569	-0.006	0.058	0.922113	-0.156	0.105	0.136944	0.102	0.104	0.325328	-0.001	0.093	0.991267
GLG1	558	-0.08	0.056	0.158632	-0.122	0.107	0.257792	-0.066	0.09	0.465211	-0.062	0.097	0.522273
GLRX	549	0.088	0.054	0.0998985	0.133	0.102	0.190327	0.035	0.091	0.701493	0.098	0.086	0.255894
GM2A	569	-0.034	0.057	0.547868	-0.146	0.112	0.192573	-0.007	0.093	0.943579	0.033	0.092	0.720641
GMFB	559	-0.02	0.06	0.742783	-0.233	0.11	0.0354172	0.016	0.104	0.875356	0.131	0.096	0.173808
GNAS	537	0.023	0.06	0.704906	-0.007	0.111	0.947109	0.015	0.102	0.880668	0.091	0.098	0.356632
GNPTG	569	0.07	0.057	0.219769	0.177	0.102	0.0846821	0.025	0.097	0.795651	0.053	0.101	0.604809
GNS	565	-0.022	0.058	0.707485	0.013	0.099	0.897453	0.007	0.113	0.949821	-0.084	0.096	0.383671
GOLIM4	569	-0.094	0.055	0.0866244	-0.261	0.107	0.0151703	-0.038	0.084	0.650922	0.006	0.094	0.950208
GOLM1	569	-0.017	0.05	0.732231	-0.032	0.099	0.743811	-0.037	0.074	0.618449	0.043	0.086	0.620975
GOT1	569	-0.017	0.061	0.783918	-0.187	0.107	0.08121	-0.028	0.108	0.793583	0.138	0.103	0.182303
GOT2	569	-0.075	0.056	0.181623	-0.066	0.108	0.541897	-0.123	0.087	0.162032	-0.053	0.096	0.582783
GPC1	569	-0.054	0.054	0.318207	-0.182	0.104	0.0803684	0.013	0.086	0.879101	-0.006	0.092	0.948397
GPLD1	569	0.013	0.055	0.81833	0.217	0.1	0.0301098	0.068	0.093	0.46286	-0.239	0.093	0.0111632
GPNMB	507	-0.027	0.058	0.642003	0.049	0.112	0.662134	-0.158	0.094	0.0962772	0.05	0.092	0.582587
GPR158	564	0.028	0.054	0.606634	-0.103	0.107	0.336943	0.029	0.084	0.727083	0.14	0.089	0.116718
GPR37	569	-0.069	0.055	0.21204	-0.127	0.106	0.233356	-0.1	0.09	0.267949	0.017	0.09	0.854447
GPR37L1	563	-0.085	0.055	0.119596	-0.184	0.102	0.0737513	0.006	0.088	0.941996	-0.082	0.096	0.39484
GPX3	569	0.015	0.057	0.792992	0.023	0.105	0.82541	0.032	0.095	0.736109	-0.01	0.099	0.921359
GRIA2	547	-0.069	0.058	0.239493	-0.129	0.104	0.214139	0.053	0.1	0.594049	-0.128	0.103	0.214556
GRIA4	569	-0.032	0.056	0.569907	-0.183	0.104	0.0790403	0	0.09	0.999234	0.074	0.099	0.453882
GRN	558	-0.075	0.053	0.160227	-0.088	0.1	0.380135	-0.099	0.085	0.245707	-0.012	0.091	0.898661
GSN	569	0.112	0.05	0.0245586	0.202	0.097	0.038089	0.056	0.08	0.486656	0.09	0.082	0.272892
GSS	566	-0.101	0.059	0.0868294	-0.129	0.103	0.209745	-0.161	0.108	0.137633	-0.031	0.098	0.755515
GSTO1	557	-0.052	0.054	0.335985	-0.088	0.091	0.330453	-0.083	0.099	0.403018	0	0.095	0.999365
GSTP1	560	-0.073	0.056	0.196304	-0.236	0.101	0.0206013	-0.154	0.092	0.0959147	0.147	0.099	0.137986
HABP2	569	0.121	0.056	0.0320697	0.29	0.106	0.00696004	0.129	0.092	0.16278	-0.031	0.097	0.74959
HAPLN4	503	0.039	0.05	0.43331	0.047	0.09	0.604433	0.058	0.086	0.497309	0.011	0.089	0.898076
HAVCR2	533	-0.062	0.057	0.281729	-0.136	0.107	0.20538	-0.162	0.099	0.103624	0.106	0.093	0.257893
HBB	569	-0.03	0.052	0.559671	-0.021	0.097	0.826504	0.076	0.085	0.374301	-0.153	0.088	0.0834651
HBD	527	-0.05	0.048	0.298736	-0.018	0.091	0.839533	-0.027	0.081	0.741009	-0.103	0.083	0.212596
HEG1	567	0.013	0.051	0.79229	-0.016	0.097	0.86953	0.017	0.082	0.833846	0.022	0.084	0.794585
HEXA	569	-0.026	0.054	0.630772	-0.068	0.1	0.496482	0.027	0.094	0.777052	-0.031	0.088	0.729588
HEXB	569	-0.01	0.059	0.866147	-0.079	0.103	0.444399	0.062	0.109	0.570961	-0.024	0.099	0.810678
HGFAC	569	0.124	0.056	0.0260207	0.297	0.105	0.00492613	0.096	0.094	0.310106	0.013	0.092	0.890236
HLA-DRA	494	-0.103	0.065	0.112799	-0.101	0.112	0.369487	-0.2	0.123	0.104337	-0.019	0.108	0.860527
HP	569	0.137	0.057	0.0164264	0.133	0.105	0.209214	0.222	0.093	0.0182367	0.052	0.1	0.599328
HPR	520	0.151	0.059	0.0106206	0.196	0.103	0.0586494	0.136	0.101	0.181713	0.119	0.104	0.255856
HPRT1	561	0.046	0.063	0.464675	-0.129	0.103	0.211139	-0.004	0.113	0.969644	0.23	0.115	0.0467323
HPX	569	0.124	0.06	0.0407719	0.299	0.108	0.00595769	0.184	0.1	0.0676618	-0.086	0.108	0.428685
HRG	569	0.095	0.055	0.0857058	0.307	0.101	0.0025855	0.013	0.09	0.888733	-0.028	0.097	0.776764
HS6ST2	531	-0.076	0.054	0.160424	-0.237	0.101	0.0195369	-0.01	0.09	0.915184	-0.003	0.091	0.975722
HS6ST3	569	-0.009	0.056	0.865247	-0.208	0.1	0.0381918	0.063	0.097	0.515104	0.084	0.096	0.382566
HSP90B1	569	-0.008	0.063	0.901917	-0.084	0.108	0.436549	-0.036	0.114	0.754035	0.078	0.107	0.469268
HSPA13	569	-0.007	0.055	0.899007	-0.037	0.099	0.708802	0.021	0.098	0.829893	-0.004	0.091	0.965038
HSPA5	569	-0.071	0.057	0.212626	-0.178	0.11	0.107473	-0.05	0.091	0.586866	0.008	0.096	0.93193
HSPA8	569	-0.063	0.054	0.240918	-0.214	0.1	0.0328373	-0.076	0.086	0.378929	0.067	0.093	0.469729
HSPE1	533	0.011	0.051	0.836864	-0.088	0.096	0.362811	0.069	0.075	0.358615	0.053	0.096	0.579115
HSPG2	569	0.039	0.055	0.485168	0.092	0.102	0.367099	0.052	0.098	0.599021	0.012	0.089	0.896045
HTRA1	569	-0.004	0.061	0.94939	-0.015	0.109	0.892313	-0.09	0.103	0.386389	0.116	0.11	0.293205
HYOU1	569	-0.001	0.055	0.980782	-0.138	0.106	0.194494	0.009	0.089	0.918851	0.116	0.091	0.205009
ICAM1	535	0.124	0.056	0.0273277	0.152	0.105	0.148405	0.211	0.091	0.0222724	0.006	0.095	0.953869
ICAM2	559	0.022	0.054	0.684036	0.039	0.099	0.69495	0.07	0.093	0.45202	-0.05	0.09	0.576443
ICAM5	569	-0.056	0.054	0.302377	-0.181	0.1	0.0709882	0.002	0.088	0.978458	-0.008	0.094	0.933824
ICOSLG	569	-0.035	0.055	0.526505	-0.135	0.102	0.187404	-0.027	0.096	0.780543	0.042	0.092	0.646046
IDS	569	-0.047	0.053	0.36943	-0.125	0.103	0.226344	-0.01	0.088	0.911257	-0.016	0.083	0.846266
IFNAR2	507	-0.053	0.057	0.360195	-0.079	0.112	0.483313	-0.091	0.096	0.344797	0.014	0.091	0.877213
IGF2	569	0.081	0.052	0.119339	0.179	0.096	0.0639188	0.003	0.083	0.966837	0.076	0.091	0.406096
IGF2R	563	-0.049	0.048	0.304292	-0.084	0.094	0.375101	-0.081	0.074	0.274857	0.009	0.079	0.912876
IGFALS	569	0.08	0.056	0.150513	0.13	0.105	0.217925	0.142	0.093	0.129413	-0.039	0.094	0.676009
IGFBP2	569	0.062	0.055	0.258721	0.09	0.107	0.399026	0.038	0.083	0.652419	0.083	0.094	0.378899
IGFBP3	569	0.092	0.056	0.101165	0.084	0.099	0.396111	0.201	0.097	0.0392615	0.037	0.095	0.695093
IGFBP4	569	0.055	0.053	0.301602	0.043	0.101	0.670412	0.107	0.087	0.222124	0.042	0.091	0.647959
IGFBP5	569	-0.024	0.053	0.644984	-0.042	0.097	0.670179	-0.03	0.081	0.714187	0.04	0.095	0.670715
IGFBP6	569	0.069	0.053	0.191779	0.232	0.1	0.0217365	0.019	0.088	0.828701	-0.037	0.088	0.672728
IGFBP7	569	0.023	0.057	0.68368	0.121	0.102	0.238544	0.092	0.102	0.366819	-0.105	0.095	0.267675
IGHA1	569	0.074	0.055	0.178996	0.261	0.097	0.00767459	-0.064	0.094	0.495023	0.017	0.094	0.858776
IGHG2	569	0.039	0.061	0.525814	0.298	0.103	0.00426496	-0.116	0.106	0.272453	-0.059	0.109	0.591684
IGHG3	569	0.07	0.061	0.252004	0.079	0.109	0.468602	0.066	0.102	0.519066	0.054	0.112	0.630424
IGHG4	569	0.057	0.052	0.272681	0.072	0.095	0.448443	0.025	0.089	0.77474	0.048	0.088	0.58587
IGHM	569	0.003	0.052	0.947353	-0.014	0.094	0.885629	0.09	0.089	0.310892	-0.093	0.087	0.286679
IGHV1-2	569	0.102	0.062	0.100789	0.187	0.109	0.0873793	0.054	0.102	0.597749	0.039	0.113	0.73035
IGHV1-58	436	0.169	0.075	0.0247659	0.153	0.133	0.248635	0.291	0.136	0.0344448	0.054	0.125	0.664759
IGHV1-69	569	0.112	0.058	0.052122	0.258	0.106	0.0159738	0.057	0.097	0.553113	0.03	0.099	0.763184
IGHV1-69-2	487	0.05	0.062	0.422189	0.188	0.109	0.0867996	-0.017	0.1	0.867002	-0.003	0.117	0.980961
IGHV2-70D	500	0.044	0.063	0.482838	0.215	0.118	0.0684353	-0.02	0.097	0.833387	-0.063	0.112	0.573409
IGHV3-13	548	-0.004	0.057	0.939937	0.015	0.104	0.882059	0.028	0.1	0.779761	-0.102	0.093	0.275312
IGHV3-15	519	0.067	0.062	0.276486	0.267	0.109	0.0153148	0.052	0.105	0.619272	-0.107	0.109	0.328023
IGHV3-30	569	0.069	0.054	0.20719	0.192	0.101	0.0576333	0.052	0.091	0.566492	-0.042	0.092	0.649595
IGHV3-43	488	0.027	0.056	0.631743	0.047	0.106	0.657111	0.036	0.099	0.715779	-0.032	0.089	0.721064
IGHV3-49	569	0.102	0.056	0.071064	0.132	0.104	0.205978	0.133	0.092	0.149937	0.003	0.098	0.97856
IGHV3-64D	569	0.044	0.053	0.405205	0.173	0.101	0.0891523	0.002	0.084	0.981455	-0.039	0.092	0.671348
IGHV3-7	569	0.066	0.061	0.278504	0.283	0.108	0.00931438	-0.054	0.109	0.620368	-0.03	0.1	0.763412
IGHV3-72	569	0.066	0.055	0.234255	0.253	0.101	0.0132923	0.068	0.084	0.421005	-0.131	0.098	0.182882
IGHV3-9	569	0.083	0.058	0.152644	0.182	0.101	0.0722176	0.027	0.103	0.791027	0.022	0.098	0.821671
IGHV4-28	555	0.092	0.058	0.10836	0.178	0.103	0.0862727	0.015	0.103	0.887184	0.076	0.094	0.422015
IGHV4-39	569	0.052	0.057	0.363155	0.169	0.108	0.119606	-0.008	0.095	0.934132	-0.008	0.095	0.929185
IGHV4-4	562	0.125	0.062	0.0438167	0.153	0.111	0.1704	0.099	0.104	0.343419	0.115	0.112	0.308363
IGHV5-10-1	532	-0.035	0.061	0.568569	-0.122	0.112	0.276953	0.021	0.108	0.845702	-0.027	0.102	0.789142
IGHV5-51	569	0.135	0.055	0.0149693	0.184	0.101	0.069694	0.044	0.093	0.63768	0.162	0.093	0.0849838
IGHV6-1	569	0.014	0.058	0.810791	0.059	0.1	0.554316	-0.084	0.098	0.393148	0.044	0.103	0.669467
IGKC	569	0.046	0.057	0.417731	0.26	0.103	0.0128045	-0.08	0.097	0.411666	-0.044	0.097	0.65149
IGKV1-5	555	0.023	0.056	0.683385	0.124	0.107	0.245309	-0.005	0.088	0.955479	-0.063	0.098	0.521906
IGKV2D-29	569	0.015	0.056	0.796711	0.196	0.106	0.0657221	-0.057	0.095	0.544698	-0.082	0.094	0.381022
IGKV3-11	569	0.102	0.06	0.090289	0.229	0.105	0.0309969	0.056	0.1	0.571819	0.006	0.108	0.958424
IGKV3-20	569	0.074	0.058	0.205075	0.173	0.104	0.0985433	0.045	0.095	0.634116	0.001	0.104	0.992453
IGKV3D-15	564	0.109	0.056	0.0525695	0.264	0.101	0.00913778	0.038	0.095	0.686513	0.024	0.098	0.810588
IGKV3D-20	569	0.131	0.06	0.0289398	0.292	0.102	0.0044379	0.132	0.103	0.200146	-0.043	0.109	0.694845
IGKV4-1	567	0.054	0.055	0.33312	0.247	0.103	0.017837	-0.005	0.09	0.952993	-0.094	0.093	0.313498
IGLC3	569	0.09	0.058	0.119363	0.23	0.105	0.0286797	0.032	0.101	0.750276	0.005	0.097	0.961653
IGLC7	569	0.075	0.057	0.190241	0.137	0.109	0.209746	0.131	0.096	0.175459	-0.07	0.09	0.433235
IGLON5	569	-0.021	0.055	0.708658	-0.044	0.105	0.674713	-0.031	0.087	0.726077	0.019	0.093	0.84063
IGLV1-36	496	0.137	0.065	0.035283	0.224	0.12	0.0645125	-0.024	0.109	0.82691	0.192	0.109	0.0809763
IGLV1-44	474	0.085	0.06	0.157894	0.167	0.112	0.137199	0.079	0.104	0.45151	0.005	0.098	0.962001
IGLV1-47	566	0.069	0.058	0.231545	0.127	0.107	0.235606	0.03	0.098	0.760009	0.032	0.096	0.737465
IGLV1-51	563	0.002	0.053	0.963113	0.103	0.097	0.292348	-0.088	0.086	0.307879	0.003	0.092	0.9774
IGLV2-8	559	0.059	0.052	0.258002	0.155	0.098	0.114697	0.02	0.084	0.809544	-0.002	0.089	0.986221
IGLV3-10	569	0.13	0.058	0.0267669	0.188	0.108	0.0827221	0.118	0.106	0.269756	0.067	0.092	0.464401
IGLV3-16	569	0.062	0.054	0.247945	0.231	0.094	0.0146484	-0.048	0.095	0.610035	0.025	0.093	0.792178
IGLV3-19	569	0.063	0.055	0.250392	0.093	0.104	0.375877	0.03	0.088	0.736148	0.053	0.094	0.572137
IGLV3-27	517	0.048	0.064	0.45235	0.185	0.108	0.0896907	-0.041	0.118	0.732125	-0.002	0.107	0.984872
IGLV3-9	569	0.107	0.063	0.0880053	0.155	0.109	0.154201	0.054	0.108	0.616968	0.095	0.111	0.39307
IGLV7-46	569	0.042	0.057	0.462426	0.241	0.105	0.023292	-0.089	0.094	0.348274	0.003	0.1	0.976505
IGLV8-61	561	-0.076	0.053	0.15077	0.054	0.098	0.583448	-0.094	0.084	0.265589	-0.16	0.093	0.0861386
IGLV9-49	569	0.015	0.057	0.793153	0.153	0.105	0.146056	-0.076	0.102	0.456747	-0.006	0.091	0.947449
IGSF21	569	-0.003	0.055	0.962321	-0.123	0.105	0.242676	0.106	0.09	0.242205	-0.001	0.09	0.989295
IGSF8	569	-0.047	0.058	0.416754	-0.114	0.113	0.313224	-0.006	0.088	0.949091	-0.022	0.099	0.824936
IL18BP	569	-0.012	0.054	0.830551	-0.027	0.103	0.792291	-0.042	0.091	0.643525	0.031	0.089	0.727782
IL1RAP	569	-0.08	0.058	0.163953	0.032	0.106	0.761461	-0.181	0.096	0.0622727	-0.087	0.1	0.387576
IL6ST	569	-0.04	0.055	0.463518	-0.167	0.104	0.10755	-0.033	0.09	0.711166	0.068	0.093	0.466605
IMPA1	556	0.002	0.052	0.96303	-0.108	0.087	0.213886	-0.038	0.09	0.674973	0.141	0.094	0.136377
ISLR	569	0.039	0.053	0.457217	0.133	0.101	0.188207	-0.02	0.087	0.820776	0.01	0.087	0.910976
ISLR2	558	-0.086	0.055	0.118568	-0.167	0.102	0.103852	-0.055	0.091	0.545618	-0.049	0.095	0.605134
ITIH1	569	0.11	0.056	0.0490072	0.16	0.107	0.136527	0.19	0.089	0.0351395	-0.029	0.094	0.76127
ITIH2	569	0.11	0.053	0.037659	0.202	0.104	0.0524214	0.175	0.082	0.0345319	-0.044	0.09	0.622278
ITIH3	569	-0.008	0.056	0.883742	0.144	0.107	0.17966	0.012	0.086	0.890263	-0.125	0.098	0.203341
ITIH4	569	0.087	0.055	0.11035	0.272	0.106	0.0108136	0.1	0.083	0.231133	-0.079	0.095	0.403876
ITIH5	569	0.05	0.053	0.348939	0.198	0.096	0.0404154	-0.022	0.086	0.799203	0.011	0.097	0.907427
ITM2B	569	0.055	0.056	0.328893	-0.046	0.103	0.654417	0.139	0.097	0.151918	0.068	0.096	0.48297
JAM2	550	0.018	0.057	0.753067	0.069	0.106	0.518364	-0.041	0.101	0.686291	0.041	0.092	0.656286
JAM3	569	-0.081	0.055	0.137414	-0.161	0.108	0.135727	0.041	0.086	0.634517	-0.121	0.089	0.174676
JCHAIN	569	0.08	0.056	0.152344	0.087	0.101	0.387348	0.12	0.094	0.201521	-0.006	0.097	0.952928
KCTD12	502	-0.044	0.063	0.482159	0.162	0.114	0.156699	-0.097	0.103	0.348568	-0.171	0.11	0.121645
KIAA0319	555	-0.009	0.059	0.871659	0.016	0.106	0.878936	-0.054	0.1	0.593797	0.027	0.104	0.797775
KIAA0319L	569	-0.007	0.057	0.908577	0.001	0.101	0.991985	0.06	0.095	0.52608	-0.055	0.101	0.583719
KIAA1549L	562	-0.01	0.058	0.85984	-0.148	0.102	0.147098	0.038	0.102	0.712989	0.063	0.102	0.537743
KIT	569	0.018	0.061	0.766198	-0.069	0.115	0.54863	0.018	0.098	0.853963	0.104	0.106	0.328658
KLK11	556	-0.061	0.061	0.314085	0.112	0.106	0.293218	-0.141	0.105	0.18235	-0.138	0.104	0.18608
KLK6	569	-0.095	0.051	0.0648269	-0.142	0.102	0.165496	-0.052	0.082	0.529704	-0.089	0.082	0.283457
KLKB1	569	0.091	0.055	0.0970796	0.184	0.105	0.0802355	0.125	0.089	0.164367	-0.036	0.094	0.69853
KNG1	569	0.124	0.059	0.0348714	0.304	0.107	0.00476894	0.144	0.094	0.129861	-0.059	0.105	0.577321
KRT1	569	-0.052	0.056	0.350564	-0.108	0.103	0.295308	-0.013	0.097	0.89466	-0.055	0.094	0.557863
KRT10	569	-0.085	0.057	0.135978	-0.122	0.103	0.24038	-0.061	0.097	0.528662	-0.096	0.1	0.336653
KRT16	569	-0.134	0.055	0.0159176	-0.278	0.104	0.00785051	-0.051	0.091	0.572814	-0.104	0.094	0.271415
KRT2	569	-0.102	0.057	0.0765239	-0.134	0.103	0.193851	-0.041	0.098	0.676779	-0.159	0.101	0.11549
KRT5	569	-0.08	0.054	0.136752	-0.172	0.099	0.0832041	-0.049	0.09	0.588357	-0.044	0.093	0.636414
KRT6B	549	-0.074	0.058	0.202125	-0.167	0.107	0.118954	-0.02	0.099	0.837824	-0.043	0.097	0.661024
KRT9	569	-0.008	0.052	0.870726	-0.067	0.1	0.50374	0.015	0.089	0.869378	0.008	0.082	0.926058
L1CAM	569	-0.031	0.052	0.546551	-0.168	0.098	0.087586	-0.011	0.085	0.895241	0.074	0.088	0.401927
LAIR1	547	-0.015	0.052	0.768209	-0.08	0.091	0.382374	-0.003	0.099	0.975473	0.029	0.083	0.724987
LAMA2	569	-0.01	0.049	0.833813	0.013	0.095	0.890727	0.045	0.08	0.570358	-0.085	0.083	0.310455
LAMA4	544	-0.018	0.06	0.771304	-0.077	0.105	0.462681	-0.199	0.105	0.059052	0.251	0.104	0.0169311
LAMA5	508	0.001	0.058	0.983896	-0.04	0.107	0.710862	0.062	0.106	0.559371	0.003	0.091	0.975031
LAMB1	569	-0.014	0.054	0.792757	-0.015	0.1	0.881916	0.036	0.093	0.69746	-0.04	0.091	0.665532
LAMB2	569	0.018	0.044	0.674572	0.035	0.083	0.667699	0.05	0.075	0.507834	-0.016	0.071	0.820009
LAMC1	569	-0.026	0.051	0.6071	-0.008	0.099	0.935212	0.006	0.083	0.94533	-0.059	0.082	0.476327
LAMP1	569	-0.07	0.057	0.214406	-0.161	0.103	0.121782	0.031	0.099	0.754973	-0.082	0.096	0.394632
LAMP2	569	-0.087	0.054	0.106584	-0.142	0.104	0.171444	-0.094	0.087	0.281934	-0.027	0.09	0.767335
LBP	569	0.089	0.059	0.133448	0.191	0.104	0.0687921	0.119	0.102	0.248179	-0.016	0.106	0.878396
LCAT	569	0.076	0.063	0.226902	0.074	0.115	0.519644	0.069	0.109	0.532048	0.106	0.104	0.308487
LCN2	548	0.035	0.043	0.414414	0.165	0.079	0.0373988	0.018	0.071	0.801669	-0.06	0.075	0.425918
LCP1	569	-0.019	0.059	0.75274	0.206	0.102	0.0455039	-0.147	0.097	0.12979	-0.065	0.109	0.551055
LDHA	569	-0.039	0.062	0.526996	-0.171	0.108	0.114446	-0.161	0.102	0.11528	0.183	0.11	0.0980657
LDHB	569	-0.02	0.057	0.723229	-0.162	0.104	0.120953	-0.035	0.095	0.716677	0.117	0.099	0.240414
LFNG	533	0.047	0.061	0.445457	0.083	0.111	0.457782	-0.033	0.108	0.758805	0.098	0.102	0.338693
LGALS1	569	0.014	0.046	0.764403	-0.063	0.087	0.473689	0.018	0.078	0.820727	0.084	0.078	0.287072
LGALS3	555	-0.018	0.046	0.694146	-0.079	0.092	0.392635	-0.119	0.071	0.096495	0.123	0.073	0.0945785
LGALS3BP	569	0.035	0.054	0.517563	0.015	0.105	0.886898	0.06	0.09	0.501966	0.036	0.086	0.672258
LGMN	523	-0.035	0.058	0.548671	0.012	0.103	0.904977	-0.04	0.098	0.68379	-0.042	0.1	0.673809
LINGO1	569	-0.076	0.055	0.168118	-0.206	0.098	0.0369959	-0.004	0.089	0.964328	-0.027	0.099	0.785416
LMAN1	560	-0.03	0.057	0.602834	-0.047	0.107	0.659073	-0.003	0.099	0.976659	-0.034	0.092	0.715124
LMAN2	569	-0.033	0.05	0.516386	-0.069	0.099	0.485989	-0.023	0.082	0.776906	-0.012	0.081	0.880714
LRG1	569	-0.006	0.064	0.930114	0.174	0.114	0.127685	-0.007	0.103	0.945778	-0.128	0.119	0.283485
LRP1	569	0.002	0.055	0.965824	-0.086	0.105	0.411274	-0.016	0.088	0.858021	0.115	0.095	0.228136
LRP11	569	-0.058	0.056	0.300126	-0.177	0.105	0.0935773	-0.007	0.091	0.941985	-0.014	0.094	0.884955
LRP1B	531	-0.074	0.057	0.197255	-0.053	0.104	0.611885	-0.062	0.095	0.519196	-0.105	0.099	0.289905
LRRC4	543	-0.018	0.061	0.772132	-0.136	0.107	0.203096	0.052	0.114	0.645504	-0.004	0.102	0.966682
LRRC4B	569	-0.031	0.051	0.548219	-0.112	0.099	0.258425	0.036	0.081	0.653165	-0.028	0.087	0.74557
LRRN1	515	0.005	0.055	0.928767	-0.152	0.103	0.143276	0.119	0.092	0.198088	0.075	0.088	0.398846
LRRTM2	551	-0.009	0.051	0.85424	-0.149	0.092	0.105986	0.008	0.089	0.924753	0.084	0.085	0.321586
LSAMP	569	-0.058	0.054	0.281159	-0.176	0.103	0.0892315	-0.032	0.089	0.722396	0.022	0.09	0.808563
LSR	535	0.048	0.061	0.428225	-0.018	0.113	0.870885	0.101	0.096	0.297516	0.096	0.106	0.369104
LTBP1	569	0.019	0.062	0.762911	0.012	0.108	0.911308	0.056	0.109	0.605136	0.028	0.11	0.801306
LTBP2	569	0.021	0.054	0.696501	0.065	0.099	0.514341	0.009	0.091	0.921948	0.031	0.094	0.743767
LTBP4	569	-0.073	0.058	0.21133	0.031	0.104	0.765547	-0.119	0.103	0.247887	-0.104	0.098	0.29011
LTF	538	0.08	0.056	0.153624	0.106	0.097	0.274588	0.145	0.105	0.169614	0.011	0.094	0.908977
LUM	569	0.119	0.057	0.0358474	0.28	0.101	0.00611396	0.107	0.09	0.232883	-0.011	0.104	0.916263
LY6H	569	-0.086	0.057	0.126591	-0.257	0.104	0.0143939	-0.048	0.095	0.611196	0.024	0.096	0.802662
LYNX1	569	-0.032	0.056	0.568986	-0.185	0.102	0.0696297	0.062	0.095	0.515327	0.013	0.099	0.897092
LYVE1	569	0.013	0.056	0.814439	-0.029	0.104	0.777838	0.022	0.091	0.806154	0.041	0.099	0.678489
LYZ	569	0.01	0.052	0.84619	0.029	0.092	0.752982	0.052	0.093	0.579369	-0.028	0.09	0.752517
MAG	569	-0.129	0.057	0.0240182	-0.208	0.109	0.0572853	-0.077	0.096	0.424278	-0.117	0.092	0.206731
MAN1A1	569	-0.044	0.053	0.407013	-0.189	0.103	0.0688703	-0.005	0.087	0.949967	0.061	0.087	0.485016
MAN1A2	527	-0.056	0.057	0.327272	-0.033	0.105	0.750689	-0.131	0.096	0.175917	-0.005	0.098	0.958298
MAN1B1	505	0.001	0.063	0.984046	-0.168	0.112	0.135109	0.087	0.111	0.433326	0.083	0.104	0.427535
MAN1C1	569	-0.001	0.056	0.990806	-0.052	0.103	0.61251	0.013	0.097	0.891153	0.027	0.093	0.770211
MAN2A1	569	-0.031	0.052	0.556718	0.004	0.099	0.968958	-0.069	0.088	0.432796	-0.004	0.086	0.963901
MAN2A2	569	-0.022	0.055	0.689133	-0.146	0.101	0.150213	0.035	0.089	0.694298	0.038	0.095	0.688257
MAN2B2	522	-0.106	0.059	0.0731586	-0.099	0.107	0.358284	-0.036	0.101	0.718814	-0.19	0.1	0.0606388
MANBA	569	0.041	0.053	0.433155	-0.018	0.1	0.86004	0.02	0.086	0.814271	0.126	0.089	0.159187
MANEAL	569	-0.038	0.056	0.493945	-0.026	0.107	0.809728	-0.141	0.089	0.115619	0.051	0.096	0.597894
MANSC1	569	-0.026	0.059	0.658008	-0.088	0.111	0.43209	-0.004	0.099	0.970927	0.018	0.099	0.85803
MARCKS	569	-0.041	0.052	0.438892	-0.092	0.099	0.353077	-0.115	0.087	0.184144	0.076	0.088	0.386587
MASP1	569	0.017	0.063	0.787942	0.082	0.109	0.449124	0.052	0.11	0.634576	-0.049	0.114	0.667386
MATN2	533	0.024	0.061	0.697545	0.121	0.107	0.257396	-0.003	0.104	0.97482	-0.014	0.104	0.891889
MCAM	569	0.012	0.056	0.826298	-0.054	0.108	0.6158	0.017	0.088	0.843722	0.074	0.093	0.428913
MDGA1	565	0.047	0.057	0.408171	0.154	0.103	0.135445	0.058	0.095	0.544228	-0.046	0.102	0.651186
MDGA2	525	-0.061	0.063	0.336328	-0.281	0.107	0.00932877	0.016	0.117	0.894327	0.041	0.109	0.708279
MDH1	569	0	0.058	0.998367	-0.186	0.102	0.0704449	-0.038	0.096	0.696027	0.2	0.105	0.0588681
MDH2	514	-0.03	0.06	0.620594	0.01	0.11	0.927822	-0.212	0.103	0.0414585	0.076	0.096	0.432123
MEGF10	569	-0.059	0.053	0.271107	-0.227	0.102	0.0268854	0.02	0.086	0.817218	0.007	0.089	0.938585
MEGF8	569	-0.017	0.055	0.751454	-0.103	0.106	0.330298	-0.025	0.091	0.784675	0.066	0.089	0.458072
MEGF9	569	-0.047	0.054	0.39285	-0.191	0.104	0.066627	-0.027	0.089	0.763709	0.048	0.092	0.604302
MENT	514	0.098	0.056	0.0814437	0.183	0.099	0.0667687	0.031	0.099	0.757026	0.095	0.097	0.329678
METRN	545	0.022	0.056	0.69662	0.135	0.104	0.196261	-0.076	0.085	0.372638	0.035	0.104	0.738
METRNL	569	0.01	0.05	0.842956	0.107	0.097	0.270315	-0.027	0.08	0.738825	-0.042	0.085	0.621404
MFAP4	523	-0.016	0.057	0.784872	-0.123	0.11	0.26755	0.128	0.092	0.162939	-0.032	0.091	0.720838
MFGE8	569	-0.034	0.052	0.519806	-0.206	0.097	0.035327	-0.039	0.084	0.639202	0.138	0.09	0.127419
MFRP	506	0.049	0.059	0.407569	0.109	0.111	0.328856	0.124	0.105	0.23908	-0.028	0.09	0.75939
MGAT1	569	0.098	0.058	0.0942064	0.063	0.106	0.550825	0.022	0.103	0.827726	0.214	0.095	0.0257649
MGAT2	537	-0.007	0.053	0.896972	0.002	0.093	0.982	-0.028	0.094	0.765986	0.013	0.091	0.889979
MGAT5	563	0.026	0.056	0.640999	0.002	0.106	0.987501	0.004	0.092	0.967628	0.073	0.095	0.441798
MGP	569	0.101	0.059	0.0846571	0.211	0.104	0.0427886	0.13	0.102	0.205466	0.008	0.101	0.939791
MIA	546	0.167	0.054	0.00220622	0.174	0.099	0.0804581	0.135	0.09	0.136595	0.174	0.094	0.0654236
MIA3	554	-0.008	0.056	0.881496	-0.159	0.108	0.142388	0.032	0.083	0.697345	0.057	0.097	0.557236
MIF	539	-0.03	0.062	0.633849	-0.169	0.106	0.1133	-0.119	0.111	0.281975	0.203	0.109	0.0648772
MINPP1	569	0.022	0.055	0.6859	-0.005	0.104	0.959661	0.008	0.089	0.92718	0.058	0.095	0.54424
MLEC	569	-0.095	0.053	0.0735448	-0.198	0.103	0.0555482	-0.079	0.084	0.3504	-0.025	0.088	0.772574
MMP14	537	0.145	0.054	0.00743591	0.223	0.1	0.0259995	0.116	0.09	0.199263	0.124	0.092	0.182999
MMP17	517	0.027	0.058	0.637763	-0.109	0.107	0.309458	0.055	0.1	0.579912	0.093	0.093	0.31703
MMP2	569	0.132	0.056	0.0189743	0.225	0.103	0.0301728	0.072	0.089	0.423034	0.121	0.101	0.22941
MMRN2	569	0.023	0.048	0.629754	-0.057	0.093	0.539804	0.002	0.078	0.981509	0.111	0.08	0.169907
MOG	569	-0.098	0.057	0.0856439	-0.212	0.108	0.0496985	-0.064	0.09	0.478685	-0.021	0.098	0.832453
MPZ	558	0.096	0.057	0.0906075	0.208	0.102	0.0430448	0.022	0.098	0.826181	0.063	0.096	0.513255
MRC1	569	0.003	0.061	0.965683	-0.078	0.108	0.467719	0.063	0.106	0.552234	0.011	0.108	0.916823
MRC2	554	-0.07	0.059	0.235918	-0.1	0.11	0.367719	0.034	0.098	0.732741	-0.168	0.1	0.0961901
MSLN	569	-0.059	0.053	0.265062	-0.087	0.097	0.36917	-0.048	0.098	0.62536	-0.077	0.082	0.352477
MSN	569	-0.053	0.057	0.349481	-0.101	0.099	0.309331	-0.061	0.099	0.54137	0.012	0.101	0.906856
MST1	569	0.023	0.052	0.651409	0.128	0.094	0.17558	-0.02	0.09	0.827639	-0.019	0.088	0.825696
MSTN	569	-0.007	0.05	0.884531	0.009	0.096	0.928318	-0.061	0.081	0.45131	0.034	0.081	0.67695
MT1A	537	0.076	0.058	0.189383	0.016	0.107	0.882412	0.161	0.1	0.108483	0.046	0.099	0.640047
MT1E	531	-0.006	0.057	0.921991	-0.029	0.101	0.777352	-0.052	0.105	0.623995	0.075	0.094	0.424099
MT1F	517	0.008	0.059	0.898516	0.065	0.107	0.546542	-0.109	0.108	0.313959	0.077	0.093	0.41063
MT3	569	-0.033	0.056	0.554714	-0.13	0.104	0.214167	-0.047	0.094	0.617992	0.067	0.093	0.470107
MXRA7	539	-0.08	0.054	0.133658	-0.112	0.104	0.284152	-0.037	0.085	0.661684	-0.089	0.09	0.321577
MXRA8	569	-0.022	0.053	0.68398	0.008	0.096	0.937357	-0.035	0.089	0.691279	-0.031	0.095	0.744511
MYDGF	558	-0.061	0.057	0.283791	-0.148	0.109	0.174954	-0.129	0.092	0.162804	0.088	0.098	0.372001
MYOC	561	0.085	0.056	0.132194	0.103	0.101	0.305963	-0.015	0.095	0.872628	0.135	0.097	0.167379
NAGA	515	-0.046	0.045	0.312734	0.027	0.082	0.744496	-0.116	0.075	0.124158	-0.023	0.08	0.775674
NAGLU	569	0.011	0.058	0.849902	0.065	0.106	0.540775	0.048	0.102	0.640131	-0.084	0.098	0.392254
NAXE	569	-0.046	0.056	0.412565	-0.142	0.103	0.172749	-0.078	0.098	0.428303	0.078	0.094	0.410341
NBL1	569	0.013	0.053	0.813109	-0.036	0.101	0.725881	0.044	0.09	0.62815	0.016	0.088	0.860073
NCAM1	569	-0.062	0.052	0.230767	-0.183	0.101	0.0733323	-0.054	0.083	0.51196	0.041	0.086	0.633746
NCAM2	569	-0.121	0.054	0.0255908	-0.253	0.108	0.0195586	-0.148	0.083	0.0766582	0.032	0.089	0.714189
NCAN	569	-0.054	0.053	0.313661	-0.224	0.099	0.0251474	-0.001	0.085	0.988423	0.044	0.093	0.634768
NCMAP	534	0.147	0.063	0.019141	0.271	0.108	0.0125037	0.018	0.11	0.872469	0.152	0.11	0.168201
NDRG2	538	-0.018	0.054	0.736131	-0.114	0.108	0.291686	-0.003	0.085	0.9676	0.047	0.088	0.597477
NDRG4	562	-0.013	0.057	0.819741	-0.115	0.108	0.291368	-0.051	0.092	0.577609	0.104	0.095	0.275266
NDST1	569	0.017	0.049	0.726844	0.093	0.098	0.344051	0.025	0.075	0.733662	-0.076	0.08	0.346759
NECTIN1	569	-0.087	0.053	0.0998393	-0.155	0.102	0.128656	-0.074	0.091	0.413437	-0.042	0.085	0.622731
NEDD8	509	-0.081	0.06	0.177906	-0.258	0.109	0.0195597	-0.207	0.101	0.042885	0.206	0.096	0.0344477
NEGR1	569	-0.014	0.052	0.784484	-0.144	0.101	0.155797	0.075	0.083	0.368478	0.013	0.087	0.877388
NELL2	569	-0.052	0.051	0.311555	-0.175	0.096	0.0700001	-0.008	0.084	0.921168	0.016	0.087	0.855913
NENF	569	-0.025	0.055	0.650153	0.039	0.105	0.712514	-0.059	0.088	0.508698	-0.034	0.096	0.728085
NEO1	569	-0.046	0.053	0.391658	-0.178	0.105	0.0902823	0.015	0.085	0.857499	0.009	0.087	0.92121
NFASC	569	-0.043	0.05	0.384177	-0.157	0.098	0.109132	-0.01	0.078	0.892888	0.027	0.082	0.740416
NGFR	502	0	0.059	0.995497	0.023	0.11	0.834169	0.032	0.099	0.750487	-0.091	0.1	0.362246
NID1	569	-0.03	0.056	0.597958	0.037	0.101	0.71701	-0.091	0.093	0.331846	-0.031	0.099	0.750792
NID2	569	-0.013	0.056	0.822377	0.176	0.1	0.0799564	0.005	0.096	0.961585	-0.178	0.097	0.0689287
NLGN1	560	-0.068	0.053	0.19527	-0.168	0.103	0.102214	-0.03	0.084	0.724528	-0.012	0.088	0.894109
NLGN2	567	-0.072	0.051	0.156739	-0.219	0.1	0.0301401	-0.003	0.081	0.97117	0.006	0.082	0.936671
NOTCH2	562	0.017	0.051	0.739624	0.096	0.098	0.324989	0.037	0.085	0.664258	-0.062	0.083	0.455775
NOTCH3	523	-0.156	0.062	0.0130031	-0.231	0.109	0.0356616	-0.094	0.111	0.399086	-0.138	0.11	0.210641
NPC2	569	-0.017	0.051	0.742865	-0.004	0.097	0.968103	-0.086	0.079	0.276202	0.06	0.087	0.492375
NPDC1	569	-0.144	0.055	0.00929289	-0.222	0.104	0.0343404	-0.094	0.088	0.288438	-0.127	0.097	0.192402
NPEPPS	565	-0.041	0.056	0.469425	-0.206	0.104	0.0491177	-0.044	0.1	0.657753	0.102	0.091	0.265231
NPPC	569	0.054	0.049	0.267649	-0.007	0.096	0.944681	0.058	0.076	0.443006	0.103	0.083	0.219437
NPTN	556	-0.083	0.053	0.121629	-0.29	0.097	0.0031696	-0.01	0.088	0.905851	0.027	0.093	0.774572
NPTX1	569	-0.007	0.051	0.885896	-0.159	0.097	0.103722	0.067	0.079	0.402778	0.059	0.087	0.497024
NPTX2	569	-0.023	0.052	0.659811	-0.189	0.097	0.0530119	0.063	0.083	0.447401	0.037	0.09	0.684001
NPTXR	569	-0.034	0.052	0.516057	-0.202	0.098	0.0398328	0.055	0.083	0.508437	0.028	0.088	0.748139
NPY	513	-0.012	0.052	0.817971	-0.127	0.099	0.197927	0.04	0.084	0.635931	0.041	0.087	0.641813
NRCAM	569	-0.048	0.051	0.345799	-0.193	0.097	0.0477229	0.001	0.085	0.99159	0.026	0.086	0.764489
NRGN	531	0.111	0.066	0.0919381	-0.048	0.105	0.649233	0.109	0.119	0.358661	0.255	0.122	0.0383799
NRN1	569	-0.032	0.055	0.559628	-0.23	0.101	0.0239998	-0.01	0.09	0.909533	0.113	0.097	0.243972
NRP1	569	-0.027	0.052	0.603009	-0.099	0.1	0.326505	-0.002	0.085	0.984116	0.012	0.088	0.89449
NRP2	569	0	0.051	0.995173	-0.109	0.099	0.271311	0.038	0.082	0.641403	0.05	0.082	0.541019
NRXN1	569	-0.024	0.052	0.651577	-0.162	0.101	0.108598	0.028	0.084	0.742548	0.047	0.087	0.592155
NRXN2	569	-0.021	0.054	0.695536	-0.154	0.103	0.137707	0	0.088	0.99937	0.077	0.093	0.405232
NRXN3	569	-0.047	0.053	0.373482	-0.178	0.102	0.0808246	-0.01	0.084	0.909548	0.029	0.089	0.742409
NSG1	559	-0.005	0.055	0.920537	-0.025	0.105	0.811385	-0.088	0.081	0.280179	0.087	0.096	0.367408
NTM	569	-0.085	0.055	0.119614	-0.146	0.102	0.15391	-0.119	0.089	0.183688	0.006	0.095	0.950095
NTNG1	569	-0.006	0.049	0.899167	-0.082	0.094	0.380729	0.04	0.078	0.609159	0.021	0.084	0.804427
NTRK2	569	-0.085	0.055	0.124977	-0.185	0.102	0.0715919	-0.062	0.097	0.523237	-0.018	0.091	0.842598
NTRK3	545	-0.036	0.061	0.56063	-0.219	0.104	0.0368653	0.106	0.114	0.353305	0.01	0.103	0.919266
NUCB1	569	-0.067	0.054	0.218468	-0.044	0.101	0.666334	-0.083	0.086	0.335317	-0.046	0.096	0.630242
NUCB2	569	0.065	0.053	0.218373	0.266	0.096	0.00594676	-0.052	0.092	0.57683	0.005	0.087	0.950376
NUTF2	504	0.05	0.056	0.377383	0.012	0.103	0.905527	-0.04	0.1	0.691363	0.166	0.09	0.0665406
NXPH1	550	-0.014	0.053	0.798445	-0.053	0.104	0.607	-0.014	0.084	0.871503	0.032	0.089	0.716601
NXPH4	561	0.012	0.06	0.836205	-0.05	0.113	0.659817	0.056	0.1	0.577414	0.046	0.098	0.639443
OAF	569	0.049	0.053	0.353785	0.006	0.1	0.954359	0.041	0.094	0.665948	0.104	0.086	0.225544
OGN	569	0.032	0.048	0.495852	0.081	0.09	0.366498	-0.019	0.077	0.808421	0.048	0.082	0.563726
OLFM1	569	-0.058	0.054	0.279827	-0.217	0.101	0.0321049	0.028	0.091	0.762183	-0.005	0.089	0.954111
OLFM2	566	-0.017	0.058	0.774382	0.067	0.108	0.536018	-0.133	0.103	0.19758	0.028	0.092	0.758105
OLFML3	569	0.016	0.056	0.76972	0.089	0.103	0.39105	-0.07	0.092	0.444226	0.07	0.096	0.46763
OMD	569	-0.011	0.052	0.828364	0.058	0.098	0.552295	-0.062	0.085	0.471128	-0.025	0.09	0.77782
OMG	569	-0.07	0.052	0.180389	-0.182	0.1	0.0692967	-0.026	0.084	0.760166	-0.018	0.087	0.834995
OPCML	569	-0.054	0.053	0.309049	-0.152	0.1	0.129772	0	0.084	0.99863	-0.021	0.091	0.816102
ORM1	569	0.113	0.064	0.0763173	0.329	0.113	0.00404208	0.158	0.107	0.141407	-0.132	0.11	0.235356
ORM2	569	0.145	0.058	0.01225	0.271	0.105	0.0106125	0.15	0.097	0.125167	0.038	0.1	0.70505
OXT	543	0.014	0.052	0.788946	0.022	0.099	0.822431	-0.1	0.088	0.255915	0.153	0.084	0.0698364
P4HB	569	-0.066	0.05	0.187116	-0.151	0.098	0.122173	-0.135	0.082	0.104193	0.085	0.081	0.291934
PALM	518	-0.039	0.064	0.543717	-0.174	0.108	0.10649	-0.004	0.116	0.974309	0.059	0.112	0.600627
PAM	569	-0.029	0.053	0.578562	-0.221	0.103	0.0323554	-0.012	0.085	0.888385	0.128	0.084	0.132201
PAPLN	569	0.038	0.046	0.403635	0.008	0.089	0.927343	0.026	0.08	0.741696	0.071	0.072	0.321347
PARK7	569	-0.04	0.055	0.467596	-0.19	0.105	0.0718768	-0.118	0.089	0.188329	0.157	0.088	0.0748433
PBXIP1	560	-0.03	0.058	0.605402	-0.09	0.1	0.369712	-0.169	0.099	0.089558	0.159	0.106	0.135344
PCDH1	569	-0.058	0.053	0.280983	-0.178	0.102	0.0809984	-0.021	0.087	0.808791	0.017	0.089	0.845735
PCDH10	569	-0.068	0.055	0.216926	-0.171	0.102	0.0957261	-0.006	0.093	0.945801	-0.039	0.094	0.679357
PCDH17	569	-0.049	0.054	0.363767	-0.1	0.103	0.334521	-0.042	0.09	0.638747	0.002	0.091	0.981316
PCDH7	566	-0.066	0.054	0.218773	-0.206	0.099	0.0383393	-0.04	0.09	0.654311	0.016	0.092	0.860828
PCDH8	522	-0.009	0.063	0.892105	-0.039	0.111	0.728859	-0.087	0.104	0.405424	0.116	0.116	0.315653
PCDH9	569	-0.046	0.054	0.392761	-0.178	0.106	0.0931085	0.021	0.086	0.805096	0.009	0.089	0.916783
PCDHAC2	569	-0.01	0.055	0.850128	-0.129	0.105	0.218588	0.041	0.092	0.6552	0.047	0.09	0.603905
PCDHGC3	562	-0.043	0.057	0.450223	-0.12	0.108	0.268503	0.011	0.093	0.903869	-0.022	0.097	0.82284
PCDHGC5	569	-0.064	0.055	0.240055	-0.23	0.101	0.0243978	0.039	0.093	0.672343	-0.034	0.092	0.709353
PCMT1	569	-0.05	0.06	0.400957	-0.262	0.107	0.0151302	-0.037	0.103	0.71593	0.118	0.102	0.247407
PCOLCE	569	0.109	0.052	0.0371291	0.148	0.097	0.12899	0.082	0.088	0.351591	0.117	0.09	0.194546
PCSK1	569	-0.066	0.053	0.21157	-0.233	0.096	0.0164908	0.047	0.088	0.595813	-0.033	0.092	0.7156
PCSK1N	569	-0.013	0.054	0.81474	-0.114	0.106	0.285708	-0.031	0.089	0.728233	0.099	0.087	0.256532
PCSK2	569	-0.033	0.053	0.530933	-0.101	0.096	0.294326	0.04	0.091	0.660154	-0.035	0.087	0.684783
PCYOX1	544	0.054	0.06	0.361281	-0.014	0.107	0.898069	0.107	0.112	0.337726	0.074	0.093	0.428972
PDGFA	569	0.025	0.051	0.631189	0.065	0.097	0.505554	0.034	0.085	0.684357	-0.015	0.087	0.862209
PDGFB	569	-0.046	0.055	0.399306	-0.21	0.106	0.048838	0.021	0.086	0.80843	0.031	0.091	0.731735
PDGFRB	544	-0.114	0.065	0.0828906	-0.248	0.118	0.0367884	0.024	0.103	0.813245	-0.166	0.119	0.164592
PDIA3	569	-0.045	0.055	0.420365	-0.133	0.107	0.213012	-0.036	0.085	0.677071	0.036	0.096	0.705258
PDIA4	552	-0.115	0.056	0.0400168	-0.255	0.108	0.0194132	-0.023	0.09	0.800458	-0.056	0.089	0.532933
PDYN	569	-0.014	0.052	0.792719	-0.051	0.1	0.611807	-0.041	0.081	0.611272	0.073	0.091	0.420977
PEBP1	569	-0.055	0.055	0.312441	-0.185	0.107	0.0838488	-0.073	0.09	0.421037	0.076	0.089	0.391851
PEBP4	569	0.083	0.055	0.133614	0.03	0.101	0.769823	0.212	0.091	0.0210532	0.018	0.097	0.84926
PENK	569	0.069	0.058	0.229736	-0.081	0.105	0.441091	0.118	0.096	0.21877	0.158	0.102	0.123101
PEPD	544	0.032	0.058	0.575477	0.154	0.105	0.143531	0.017	0.087	0.844982	-0.116	0.103	0.262135
PFN1	559	-0.021	0.049	0.664764	-0.023	0.084	0.789476	-0.04	0.095	0.672632	0.02	0.079	0.795895
PGAM1	557	-0.011	0.059	0.850579	-0.135	0.103	0.189206	-0.086	0.098	0.385665	0.164	0.104	0.115731
PGK1	569	0.001	0.06	0.989976	-0.26	0.106	0.0149632	-0.041	0.093	0.66002	0.276	0.107	0.0110763
PGLYRP2	569	0.091	0.056	0.106012	0.265	0.102	0.00985795	0.066	0.092	0.479511	-0.042	0.099	0.672176
PGRMC1	557	-0.013	0.051	0.80078	-0.149	0.104	0.155651	-0.013	0.074	0.860901	0.101	0.081	0.211926
PI16	569	0.012	0.049	0.79804	0.139	0.095	0.145463	-0.096	0.075	0.20039	0.024	0.08	0.761099
PIANP	563	-0.097	0.06	0.108042	-0.284	0.105	0.00721311	-0.081	0.107	0.446221	0.031	0.104	0.766267
PIGR	521	-0.015	0.045	0.731299	0.035	0.078	0.653524	-0.103	0.082	0.211633	0.03	0.075	0.684465
PIK3IP1	569	-0.092	0.054	0.0897484	-0.191	0.107	0.0766826	-0.063	0.08	0.437506	-0.032	0.092	0.733145
PITHD1	512	-0.055	0.06	0.357813	-0.119	0.107	0.266343	-0.046	0.109	0.673039	-0.039	0.095	0.685023
PKM	569	0	0.064	0.996867	-0.209	0.108	0.0533075	-0.055	0.114	0.632946	0.219	0.114	0.0576959
PLA2G15	546	0.025	0.054	0.636485	0.041	0.096	0.669208	0.115	0.093	0.219644	-0.074	0.093	0.429052
PLD3	564	-0.003	0.056	0.961082	-0.052	0.102	0.609738	-0.004	0.095	0.962939	0.035	0.098	0.719677
PLD4	569	0.031	0.059	0.600075	-0.001	0.108	0.991663	0.014	0.102	0.894996	0.072	0.1	0.472895
PLEKHB1	527	0.003	0.06	0.962768	-0.018	0.113	0.873934	0.008	0.098	0.937486	0.017	0.105	0.870743
PLG	569	0.095	0.059	0.109222	0.295	0.109	0.00750352	0.117	0.095	0.218304	-0.113	0.104	0.276411
PLOD1	569	0	0.062	0.999949	-0.014	0.106	0.89853	0.062	0.114	0.587722	-0.056	0.106	0.597895
PLOD3	560	-0.022	0.058	0.701386	-0.004	0.099	0.967866	0.038	0.101	0.706401	-0.083	0.106	0.437391
PLTP	569	-0.019	0.05	0.703633	0.015	0.095	0.877202	-0.129	0.082	0.115519	0.044	0.083	0.591532
PLXDC1	552	-0.012	0.054	0.823596	-0.109	0.097	0.260249	0.006	0.094	0.945805	0.071	0.095	0.458063
PLXDC2	569	0.006	0.056	0.921563	-0.044	0.107	0.683562	0.022	0.093	0.810715	0.037	0.095	0.700926
PLXNB2	569	0.053	0.057	0.354147	0.046	0.106	0.667378	0.038	0.098	0.701159	0.087	0.096	0.364137
PLXNB3	527	-0.039	0.059	0.506835	-0.039	0.107	0.716589	-0.019	0.108	0.861009	-0.048	0.097	0.61663
PNOC	536	-0.006	0.057	0.919007	-0.145	0.103	0.160444	0.038	0.094	0.687613	0.051	0.103	0.624385
PODXL2	560	-0.025	0.05	0.615369	-0.104	0.097	0.284785	-0.004	0.085	0.962864	0.026	0.081	0.749539
POMGNT1	569	-0.046	0.057	0.41977	-0.199	0.107	0.0647848	0.026	0.097	0.791669	0.007	0.091	0.940251
PON1	569	0.086	0.056	0.123165	0.153	0.104	0.141462	0.082	0.091	0.370583	0.011	0.095	0.907431
PON3	558	0.119	0.058	0.0404612	0.223	0.106	0.0366393	0.014	0.097	0.882454	0.113	0.1	0.262002
PPIA	569	0.037	0.055	0.502674	-0.151	0.101	0.13822	0.002	0.092	0.980588	0.241	0.093	0.0106613
PPIB	569	0.029	0.058	0.617798	0.02	0.106	0.851286	-0.041	0.099	0.675436	0.118	0.099	0.232012
PPIC	569	-0.055	0.056	0.326624	-0.037	0.105	0.723226	-0.104	0.09	0.250054	-0.006	0.101	0.95032
PPP5C	515	0.026	0.062	0.674593	-0.06	0.107	0.57872	0.074	0.118	0.534622	0.051	0.1	0.612953
PRAP1	540	-0.057	0.057	0.325835	0.069	0.101	0.494591	0.096	0.103	0.353772	-0.315	0.094	0.000996717
PRCP	569	0.064	0.058	0.276746	-0.024	0.102	0.816847	0.102	0.108	0.346485	0.098	0.098	0.322366
PRDX1	569	-0.015	0.036	0.67262	-0.117	0.068	0.0864618	-0.01	0.059	0.869033	0.062	0.062	0.316171
PRDX2	569	-0.039	0.036	0.278853	-0.134	0.065	0.0411321	-0.001	0.058	0.981287	0.001	0.063	0.991647
PRDX6	569	0.008	0.037	0.834472	-0.101	0.07	0.150085	0.097	0.06	0.108518	0.008	0.062	0.897651
PRELP	569	0.042	0.062	0.490384	0.191	0.108	0.0777133	-0.029	0.107	0.786342	0.014	0.108	0.896264
PRG4	569	-0.009	0.055	0.86942	0.037	0.1	0.710367	-0.037	0.09	0.679264	0.009	0.099	0.925877
PRKCSH	569	-0.035	0.053	0.511302	-0.176	0.101	0.0821883	-0.028	0.087	0.745039	0.088	0.091	0.334996
PRNP	569	-0.02	0.056	0.721915	-0.116	0.104	0.265264	0.022	0.089	0.807037	0.019	0.097	0.846139
PROC	569	-0.005	0.055	0.928912	0.007	0.098	0.946918	0.104	0.097	0.286536	-0.094	0.092	0.305245
PROCR	569	-0.059	0.059	0.315388	-0.005	0.109	0.964625	-0.168	0.102	0.102466	0.005	0.096	0.956303
PROS1	569	0.112	0.056	0.0457445	0.257	0.096	0.00791919	0.091	0.096	0.34016	0.021	0.099	0.831258
PROZ	519	0.121	0.061	0.0462833	0.181	0.108	0.094931	0.038	0.109	0.724238	0.142	0.102	0.167978
PRRG1	554	-0.011	0.059	0.856441	0.115	0.107	0.28241	0.026	0.104	0.805202	-0.146	0.1	0.144726
PRRT2	566	-0.073	0.057	0.201332	-0.228	0.104	0.0299298	0.001	0.097	0.995223	-0.009	0.098	0.928749
PRRT3	569	-0.072	0.054	0.182282	-0.234	0.105	0.0264866	-0.018	0.086	0.835601	0.003	0.089	0.971172
PRSS23	515	0.026	0.063	0.677662	-0.03	0.12	0.800043	0.102	0.103	0.324209	0.011	0.106	0.918414
PSAP	569	0.017	0.052	0.746207	-0.097	0.101	0.3348	0.063	0.081	0.4409	0.087	0.088	0.322847
PSAT1	517	-0.154	0.059	0.00926377	-0.185	0.109	0.0916712	-0.18	0.103	0.0821551	-0.105	0.095	0.269138
PTGDS	569	-0.008	0.052	0.881882	-0.012	0.099	0.906721	-0.074	0.083	0.375119	0.058	0.09	0.521373
PTN	569	0.018	0.059	0.753854	-0.034	0.11	0.760549	0.006	0.094	0.952158	0.089	0.103	0.389162
PTPRD	569	-0.079	0.054	0.140031	-0.215	0.105	0.0429177	-0.05	0.089	0.57456	0.007	0.085	0.938074
PTPRF	569	-0.053	0.058	0.357511	-0.204	0.106	0.0558482	-0.039	0.097	0.690587	0.062	0.1	0.532601
PTPRG	569	-0.014	0.055	0.794328	-0.152	0.107	0.158269	0.046	0.095	0.630557	0.031	0.087	0.723826
PTPRJ	557	-0.031	0.056	0.580629	-0.021	0.101	0.831898	-0.003	0.091	0.971076	-0.07	0.1	0.488929
PTPRN	569	-0.045	0.054	0.402598	-0.199	0.099	0.045881	-0.015	0.093	0.868424	0.061	0.089	0.493341
PTPRN2	569	-0.061	0.053	0.24887	-0.197	0.101	0.0522851	-0.045	0.09	0.616533	0.042	0.086	0.629134
PTPRR	510	-0.023	0.055	0.671646	-0.084	0.099	0.396479	0.049	0.092	0.597007	-0.004	0.093	0.965432
PTPRS	569	-0.07	0.055	0.203368	-0.161	0.107	0.134661	-0.021	0.093	0.823399	-0.046	0.088	0.604054
PTPRZ1	569	-0.057	0.053	0.278191	-0.179	0.103	0.0856039	-0.035	0.082	0.6725	0.041	0.088	0.645047
PVALB	569	-0.009	0.055	0.876429	-0.146	0.108	0.178141	0.085	0.084	0.316187	0.026	0.093	0.77662
PVR	569	-0.007	0.054	0.89147	0.053	0.104	0.612847	-0.089	0.088	0.309162	0.046	0.088	0.601318
QDPR	569	-0.147	0.057	0.00956576	-0.245	0.111	0.028241	-0.13	0.09	0.152642	-0.077	0.092	0.405472
QPCT	547	-0.042	0.055	0.448235	-0.076	0.097	0.435909	-0.017	0.096	0.859771	-0.02	0.094	0.829273
QSOX1	569	-0.02	0.062	0.743983	-0.019	0.112	0.865463	-0.064	0.104	0.539088	0.037	0.111	0.736877
QSOX2	569	-0.021	0.056	0.709462	-0.025	0.107	0.812411	-0.001	0.097	0.988307	-0.024	0.089	0.790198
RAD23B	555	-0.009	0.061	0.880571	-0.186	0.108	0.085569	0.168	0.11	0.129741	-0.02	0.103	0.843718
RARRES2	569	0.042	0.059	0.469162	0.038	0.108	0.726531	0.029	0.1	0.771339	0.069	0.1	0.492233
RBP4	569	0.091	0.057	0.11193	0.183	0.105	0.0831273	0.095	0.094	0.309003	0.004	0.1	0.966402
RCN1	560	0.023	0.056	0.683269	-0.004	0.108	0.972715	0.044	0.088	0.620076	0.061	0.093	0.512157
RCN2	567	0.007	0.053	0.89438	0.01	0.105	0.923847	-0.059	0.09	0.51521	0.089	0.08	0.268248
RELN	569	0.037	0.056	0.509376	-0.066	0.105	0.528673	0.047	0.094	0.617484	0.12	0.095	0.209684
RGMA	569	-0.025	0.051	0.624212	-0.079	0.097	0.417517	0.002	0.089	0.985717	0.003	0.079	0.965099
RGMB	569	-0.015	0.052	0.77698	-0.17	0.099	0.0867142	0.023	0.082	0.783882	0.079	0.088	0.368333
RIDA	543	-0.049	0.051	0.342752	-0.054	0.105	0.609183	-0.121	0.082	0.145411	0.024	0.08	0.767676
RNASE1	569	-0.022	0.056	0.697495	-0.199	0.107	0.0638447	0.021	0.093	0.817226	0.085	0.094	0.36801
RNASE2	524	0.081	0.071	0.252792	0.221	0.109	0.0439707	-0.002	0.126	0.985148	0.05	0.137	0.715688
RNASE4	569	0.087	0.056	0.119302	0.14	0.098	0.154965	0.057	0.095	0.552273	0.092	0.098	0.348332
RNASE6	569	0.066	0.057	0.252411	0.116	0.107	0.279096	0.056	0.095	0.555316	0.043	0.098	0.663501
RNASET2	569	0.028	0.058	0.62695	0.028	0.112	0.799749	-0.007	0.101	0.947605	0.085	0.092	0.353553
RNF13	544	-0.103	0.063	0.102871	-0.178	0.118	0.131702	-0.157	0.107	0.146068	-0.002	0.104	0.988503
ROBO1	569	-0.003	0.052	0.960022	-0.06	0.1	0.549931	0.011	0.085	0.899239	0.055	0.081	0.501946
ROBO2	531	-0.062	0.057	0.284518	-0.111	0.103	0.282507	-0.043	0.099	0.661929	-0.016	0.098	0.871902
RTN1	516	-0.018	0.058	0.758135	-0.177	0.108	0.104103	0.048	0.102	0.637805	0.055	0.094	0.557545
RTN4R	569	-0.036	0.053	0.505108	-0.11	0.098	0.263975	-0.001	0.089	0.986705	-0.006	0.092	0.951627
RTN4RL1	561	-0.047	0.056	0.405897	-0.126	0.1	0.209634	0.009	0.094	0.922379	-0.032	0.1	0.750153
RTN4RL2	569	-0.069	0.053	0.189443	-0.219	0.097	0.0241752	0.032	0.09	0.724416	-0.041	0.089	0.645608
S100A6	556	-0.083	0.051	0.104518	-0.215	0.094	0.0235549	0	0.083	0.99809	-0.042	0.089	0.635553
SAA4	569	0.067	0.058	0.246355	0.202	0.107	0.0605617	0.062	0.093	0.509945	-0.067	0.1	0.499059
SCG2	569	-0.017	0.051	0.736162	-0.167	0.097	0.0871036	-0.02	0.082	0.804888	0.122	0.087	0.161328
SCG3	569	0	0.056	0.999517	-0.143	0.106	0.178515	0.025	0.091	0.786417	0.097	0.096	0.316261
SCG5	569	0.005	0.053	0.917991	-0.083	0.102	0.417511	0.02	0.083	0.80841	0.079	0.093	0.396452
SCN3B	567	-0.001	0.049	0.97648	-0.133	0.093	0.153515	0.139	0.082	0.091334	-0.011	0.082	0.894083
SCN4B	559	0.099	0.057	0.0851565	0.043	0.107	0.689997	0.045	0.091	0.61815	0.212	0.102	0.0381437
SCRG1	569	0.015	0.055	0.783988	0.039	0.1	0.700544	-0.025	0.091	0.781404	0.059	0.093	0.526949
SCUBE2	513	-0.061	0.06	0.314407	-0.06	0.111	0.592369	-0.032	0.107	0.765271	-0.102	0.099	0.301413
SDF4	569	-0.023	0.053	0.668158	-0.067	0.101	0.508545	-0.008	0.082	0.925149	0.032	0.095	0.739902
SELENBP1	569	-0.021	0.056	0.702344	0.049	0.102	0.6344	-0.157	0.097	0.106425	0.032	0.092	0.732173
SELENOM	554	-0.027	0.052	0.602048	-0.086	0.094	0.356029	-0.006	0.09	0.949032	0.014	0.092	0.875891
SELENOP	569	0.107	0.055	0.052299	-0.003	0.104	0.979295	0.128	0.087	0.144404	0.176	0.097	0.0726054
SELL	565	0.068	0.057	0.23446	0.209	0.108	0.0530413	0.121	0.092	0.192367	-0.104	0.099	0.292856
SEMA3A	520	0.073	0.06	0.221058	0.097	0.107	0.362846	0.093	0.106	0.379753	0.039	0.101	0.69967
SEMA3B	569	-0.01	0.055	0.861947	0.091	0.1	0.361658	-0.078	0.095	0.41007	-0.022	0.094	0.81156
SEMA3C	520	0.003	0.052	0.952614	-0.021	0.096	0.822301	0.078	0.086	0.371048	-0.025	0.091	0.783115
SEMA3G	569	-0.042	0.052	0.420226	-0.114	0.102	0.264859	0.002	0.082	0.984107	-0.003	0.087	0.975807
SEMA4B	569	-0.003	0.054	0.956904	-0.101	0.104	0.3332	0.028	0.091	0.763614	0.053	0.085	0.532115
SEMA6A	569	-0.069	0.055	0.205275	-0.135	0.106	0.20374	-0.008	0.088	0.92309	-0.063	0.089	0.47933
SEMA6B	503	-0.077	0.056	0.170067	-0.016	0.106	0.878863	0.004	0.095	0.963276	-0.212	0.09	0.0202446
SEMA6D	569	-0.062	0.054	0.249757	-0.127	0.104	0.223934	-0.041	0.087	0.633174	-0.003	0.088	0.973555
SEMA7A	569	-0.02	0.054	0.719619	-0.125	0.102	0.224636	0.068	0.09	0.452524	-0.016	0.093	0.859873
SERPINA1	569	0.116	0.057	0.0419451	0.29	0.103	0.00550615	0.118	0.093	0.204829	-0.047	0.101	0.643873
SERPINA10	564	0.119	0.057	0.0380786	0.228	0.111	0.0401349	0.16	0.087	0.0689422	-0.02	0.099	0.843099
SERPINA3	569	0.175	0.057	0.00214847	0.335	0.107	0.00195321	0.158	0.082	0.0564211	0.073	0.106	0.493072
SERPINA4	569	0.051	0.058	0.379007	0.199	0.104	0.0573647	0.04	0.098	0.681848	-0.095	0.102	0.350292
SERPINA5	569	0.194	0.056	0.000592236	0.329	0.102	0.00145287	0.185	0.092	0.0454768	0.063	0.1	0.526768
SERPINA6	569	0.046	0.057	0.415483	0.285	0.107	0.0081282	-0.042	0.091	0.641681	-0.082	0.096	0.397045
SERPINA7	569	0.04	0.06	0.51007	0.184	0.106	0.083693	0.091	0.097	0.34787	-0.146	0.111	0.191864
SERPINC1	569	0.107	0.057	0.0600269	0.305	0.105	0.00399466	0.064	0.092	0.484066	-0.035	0.098	0.725431
SERPIND1	569	0.125	0.057	0.0279852	0.212	0.106	0.0459835	0.101	0.094	0.280014	0.059	0.099	0.549475
SERPINE2	531	-0.018	0.062	0.771328	-0.039	0.118	0.741915	-0.117	0.105	0.263128	0.093	0.105	0.374214
SERPINF1	569	0.033	0.056	0.552981	0.192	0.103	0.0626427	0.011	0.093	0.909738	-0.071	0.095	0.454937
SERPINF2	569	0.126	0.059	0.0330482	0.33	0.109	0.00282666	0.124	0.096	0.197466	-0.056	0.103	0.584194
SERPING1	569	0.133	0.054	0.0135017	0.177	0.097	0.0689359	0.096	0.088	0.280584	0.121	0.095	0.208003
SERPINI1	569	-0.042	0.05	0.398665	-0.113	0.096	0.241034	-0.027	0.076	0.727351	0.009	0.086	0.920882
SEZ6	569	-0.012	0.05	0.803947	-0.095	0.096	0.319205	-0.032	0.08	0.690134	0.086	0.084	0.312353
SEZ6L	569	-0.045	0.053	0.396285	-0.175	0.1	0.0821139	0.005	0.086	0.957243	0.024	0.091	0.788723
SEZ6L2	569	-0.044	0.054	0.420236	-0.175	0.103	0.0907857	-0.037	0.089	0.678168	0.063	0.091	0.490441
SFRP4	569	0.047	0.059	0.431787	0.261	0.1	0.00955393	-0.051	0.109	0.638568	-0.002	0.101	0.988003
SGCE	569	-0.01	0.053	0.845355	-0.024	0.109	0.828722	-0.02	0.082	0.804981	0.025	0.081	0.753981
SH3BGRL	569	-0.089	0.058	0.12348	-0.25	0.105	0.0186962	-0.029	0.091	0.747018	-0.006	0.102	0.956372
SH3BGRL3	569	-0.123	0.058	0.0351822	-0.233	0.114	0.0423701	-0.135	0.092	0.142236	-0.021	0.097	0.825303
SHBG	559	0.075	0.051	0.144127	0.104	0.099	0.293127	0.018	0.086	0.831609	0.107	0.081	0.18691
SHISA5	563	-0.021	0.054	0.690748	-0.134	0.101	0.187651	0.01	0.087	0.905396	0.047	0.091	0.607174
SHISA6	555	-0.013	0.056	0.822559	-0.049	0.104	0.638768	0.006	0.1	0.948409	0.005	0.089	0.955602
SIAE	569	-0.003	0.06	0.957591	0.03	0.099	0.766059	0.007	0.114	0.94941	-0.034	0.099	0.735865
SIGLEC14	569	0.03	0.053	0.567145	-0.076	0.089	0.39806	0.031	0.096	0.746759	0.128	0.093	0.168275
SIRPA	569	-0.029	0.056	0.59944	-0.171	0.097	0.0793366	-0.065	0.095	0.495583	0.122	0.099	0.217992
SIRPB1	558	0.054	0.055	0.325022	-0.037	0.104	0.725842	0.105	0.091	0.246046	0.069	0.093	0.459687
SLC38A10	569	-0.06	0.054	0.266553	-0.161	0.103	0.1181	-0.048	0.088	0.588527	0.026	0.09	0.775251
SLC39A10	569	0.002	0.06	0.977494	-0.096	0.103	0.352878	-0.016	0.109	0.87974	0.106	0.104	0.313861
SLC3A2	569	-0.013	0.052	0.803093	-0.123	0.103	0.232781	-0.004	0.081	0.962847	0.058	0.084	0.495472
SLC5A5	533	-0.008	0.054	0.888296	0.078	0.096	0.413735	0.046	0.1	0.646226	-0.111	0.086	0.197507
SLIT1	569	-0.016	0.057	0.775018	-0.199	0.109	0.0699544	0.028	0.089	0.751931	0.099	0.099	0.323104
SLITRK1	569	-0.057	0.052	0.275723	-0.21	0.097	0.0307514	0.004	0.089	0.964606	0.016	0.088	0.852808
SLITRK4	523	-0.066	0.064	0.305357	-0.079	0.11	0.472571	-0.008	0.114	0.942685	-0.108	0.114	0.344054
SLITRK5	560	-0.069	0.053	0.196007	-0.177	0.097	0.0689452	-0.013	0.089	0.881012	-0.033	0.094	0.728006
SLPI	569	0.005	0.055	0.927107	0.192	0.102	0.061604	0.002	0.095	0.980348	-0.163	0.09	0.0710563
SMOC1	564	0.081	0.064	0.204462	0.02	0.109	0.85474	0.057	0.111	0.610399	0.165	0.11	0.134082
SMPD1	528	-0.048	0.06	0.421813	-0.035	0.104	0.734898	-0.011	0.114	0.924741	-0.112	0.097	0.251599
SMPDL3A	564	0.056	0.059	0.34122	0.108	0.102	0.290044	-0.041	0.114	0.720567	0.099	0.096	0.302188
SMPDL3B	530	0.014	0.058	0.815577	0.042	0.106	0.690503	0.037	0.098	0.705178	-0.037	0.103	0.722457
SNCG	542	0.013	0.053	0.811042	0.005	0.094	0.961663	0.038	0.089	0.669495	-0.003	0.093	0.972519
SNED1	569	0.1	0.052	0.0532492	0.196	0.095	0.0398059	0.007	0.086	0.939018	0.111	0.089	0.215657
SOD1	569	-0.007	0.055	0.901016	-0.22	0.106	0.0386797	-0.012	0.089	0.896655	0.17	0.088	0.0542288
SOD2	569	-0.021	0.058	0.721703	-0.034	0.104	0.74209	-0.067	0.099	0.497354	0.011	0.102	0.911914
SOD3	569	0.041	0.062	0.504331	0.15	0.108	0.168214	-0.036	0.102	0.722714	0.029	0.113	0.794391
SORCS1	569	-0.088	0.056	0.115151	-0.276	0.101	0.00676246	0.006	0.096	0.951848	-0.018	0.093	0.84822
SORCS2	569	-0.06	0.053	0.259581	-0.189	0.105	0.0728412	-0.091	0.086	0.290811	0.074	0.086	0.39
SORCS3	569	-0.002	0.055	0.971009	-0.082	0.103	0.426975	-0.018	0.097	0.853209	0.103	0.088	0.243477
SORL1	569	-0.099	0.053	0.0612557	-0.076	0.099	0.440695	-0.112	0.09	0.216525	-0.088	0.087	0.317069
SORT1	569	-0.076	0.055	0.165262	-0.13	0.103	0.209207	-0.079	0.094	0.40155	-0.022	0.091	0.808742
SPARC	569	0.011	0.052	0.83794	0.067	0.096	0.485604	0.028	0.088	0.747212	-0.039	0.089	0.660514
SPARCL1	569	-0.04	0.053	0.451338	-0.036	0.102	0.727929	-0.051	0.085	0.548625	-0.026	0.091	0.773617
SPINK6	555	0.025	0.058	0.667117	-0.015	0.107	0.886579	0.005	0.098	0.955639	0.091	0.098	0.357245
SPINT2	564	-0.055	0.056	0.329265	-0.254	0.106	0.017489	0.042	0.085	0.618727	0.022	0.101	0.826544
SPOCK1	569	-0.003	0.052	0.954906	-0.115	0.103	0.265137	-0.019	0.081	0.813602	0.113	0.088	0.200656
SPOCK2	569	0.065	0.056	0.241534	-0.09	0.106	0.398272	0.053	0.084	0.529237	0.234	0.099	0.0186283
SPOCK3	569	-0.017	0.05	0.729097	0.024	0.1	0.813466	-0.088	0.08	0.26958	0.024	0.082	0.773367
SPON1	569	0.056	0.056	0.315532	-0.115	0.103	0.264001	0.104	0.096	0.280054	0.181	0.09	0.0460422
SPON2	549	0.048	0.059	0.417317	0.117	0.104	0.261365	0.161	0.105	0.126159	-0.095	0.102	0.353546
SPP1	569	-0.079	0.059	0.180628	-0.19	0.106	0.0744925	-0.058	0.099	0.562706	-0.003	0.104	0.974931
SRPX	546	-0.002	0.065	0.969652	0.12	0.113	0.289883	-0.209	0.118	0.0779658	0.094	0.113	0.408673
SSC5D	558	-0.031	0.056	0.58518	0.06	0.104	0.56508	-0.12	0.092	0.195142	-0.003	0.098	0.975873
SST	568	0.059	0.052	0.256881	-0.052	0.1	0.605489	0.04	0.082	0.624764	0.167	0.087	0.0556499
ST6GAL2	569	0.009	0.054	0.862063	-0.038	0.103	0.714646	0.003	0.09	0.975438	0.07	0.09	0.432475
ST6GALNAC1	514	0.029	0.057	0.612762	0.028	0.104	0.790875	-0.021	0.099	0.834939	0.035	0.094	0.708746
ST8SIA3	560	-0.042	0.059	0.476462	-0.124	0.104	0.235853	-0.035	0.106	0.743721	0.024	0.101	0.81063
ST8SIA5	514	-0.027	0.06	0.654164	-0.219	0.11	0.0487652	0.093	0.105	0.375994	0.031	0.098	0.748992
STC2	564	-0.056	0.048	0.24202	-0.083	0.087	0.337058	-0.087	0.083	0.295924	-0.02	0.08	0.806972
STMN1	564	-0.044	0.055	0.424851	-0.195	0.101	0.0546107	-0.054	0.091	0.55681	0.106	0.092	0.249253
STX12	505	-0.007	0.063	0.908467	-0.13	0.109	0.233944	0.013	0.115	0.911728	0.091	0.107	0.397098
SULF2	569	0.015	0.055	0.778871	0.029	0.106	0.782289	0	0.093	0.999577	0.008	0.088	0.929444
SUN3	494	0.058	0.064	0.361939	0.203	0.119	0.0887517	0.195	0.121	0.109309	-0.174	0.096	0.0727238
SUSD5	569	-0.081	0.053	0.127029	-0.202	0.101	0.0464381	-0.016	0.083	0.849889	-0.035	0.091	0.69929
SYT1	516	0	0.061	0.994063	-0.097	0.116	0.403011	0.078	0.097	0.424348	-0.002	0.103	0.984827
TAC3	525	-0.039	0.059	0.509183	-0.249	0.105	0.0186463	-0.051	0.092	0.578468	0.141	0.11	0.202285
TAGLN	569	0.02	0.057	0.725949	-0.048	0.102	0.640091	0.067	0.096	0.48677	0.044	0.1	0.663533
TALDO1	569	-0.173	0.057	0.00258901	-0.285	0.104	0.00655236	-0.247	0.091	0.00707119	-0.021	0.103	0.839487
TCN2	569	0.064	0.057	0.254815	0.229	0.104	0.0292001	-0.056	0.096	0.557926	0.047	0.096	0.625107
TF	569	0.095	0.059	0.109499	0.362	0.104	0.0006224	-0.033	0.101	0.747362	0.002	0.102	0.98804
TFRC	511	0.083	0.063	0.191178	0.133	0.114	0.243617	0.107	0.103	0.302946	0	0.113	0.999706
TGFBI	569	0.163	0.058	0.00479978	0.378	0.102	0.000275531	-0.002	0.091	0.983533	0.164	0.107	0.12852
TGFBR3	569	-0.024	0.049	0.624445	0.077	0.093	0.409417	-0.058	0.082	0.482541	-0.067	0.079	0.397871
TGOLN2	569	-0.078	0.056	0.163648	-0.259	0.11	0.0192277	-0.027	0.087	0.758919	0.033	0.094	0.728427
THBS1	569	0.046	0.045	0.303883	0.034	0.078	0.664004	0.123	0.079	0.121936	-0.001	0.077	0.985764
THBS2	569	0.043	0.059	0.465658	0.153	0.111	0.167031	0.056	0.097	0.559922	-0.035	0.097	0.722525
THBS4	569	-0.001	0.057	0.987327	0.019	0.108	0.85927	-0.057	0.098	0.559613	0.041	0.09	0.648312
THY1	569	-0.056	0.05	0.264728	-0.156	0.094	0.0972026	-0.027	0.085	0.754915	-0.001	0.084	0.986334
TIMP1	569	0.045	0.057	0.427971	0.057	0.102	0.581407	0.109	0.096	0.257712	-0.008	0.1	0.933782
TIMP2	569	0.08	0.056	0.148436	0.209	0.103	0.0437738	0.09	0.09	0.319331	-0.026	0.095	0.782178
TIMP4	569	0.103	0.061	0.0923711	0.091	0.109	0.404413	0.137	0.105	0.193817	0.074	0.105	0.483092
TMED7	513	-0.053	0.054	0.325648	-0.11	0.106	0.298418	-0.067	0.081	0.41057	0.026	0.092	0.777925
TMEFF1	525	-0.016	0.059	0.784219	-0.208	0.107	0.0545465	0.057	0.093	0.541861	0.095	0.106	0.37029
TMEM132A	569	-0.004	0.06	0.953295	-0.231	0.106	0.0307361	0.009	0.107	0.934068	0.179	0.098	0.0697635
TMEM132B	558	-0.059	0.051	0.246686	-0.203	0.097	0.0381148	0.001	0.092	0.989005	-0.005	0.077	0.947305
TMEM132C	569	-0.035	0.054	0.518477	-0.189	0.103	0.0688166	0.012	0.094	0.902276	0.044	0.088	0.619163
TMEM132D	569	-0.053	0.058	0.353989	-0.227	0.101	0.025541	0.007	0.103	0.94612	0.038	0.098	0.69968
TMEM25	531	-0.068	0.059	0.246977	-0.269	0.109	0.0142555	0.064	0.096	0.508208	-0.001	0.1	0.994678
TMEM59L	556	-0.07	0.058	0.233779	-0.192	0.106	0.0710397	-0.003	0.105	0.975661	-0.017	0.096	0.858586
TMSB4X	569	-0.044	0.059	0.45117	-0.174	0.111	0.117264	0.028	0.096	0.769664	-0.01	0.099	0.91657
TNFRSF12A	507	-0.023	0.059	0.690441	0.021	0.11	0.850677	-0.127	0.101	0.210973	0.048	0.091	0.599077
TNFRSF21	569	-0.081	0.054	0.133027	-0.197	0.102	0.0544838	-0.05	0.091	0.581476	-0.018	0.088	0.83999
TNR	569	-0.046	0.057	0.415327	-0.223	0.108	0.0395075	-0.107	0.089	0.230546	0.177	0.096	0.0671487
TNXB	569	0.113	0.059	0.0562494	0.255	0.107	0.0186567	0.087	0.103	0.401961	0.037	0.098	0.706913
TPBG	524	-0.087	0.054	0.109228	-0.243	0.099	0.0146081	0.033	0.093	0.723711	-0.063	0.09	0.485998
TPD52	530	-0.092	0.057	0.108544	-0.261	0.11	0.0183844	-0.037	0.092	0.686091	-0.009	0.093	0.924534
TPI1	569	-0.049	0.056	0.374863	-0.161	0.106	0.130779	-0.087	0.088	0.325164	0.087	0.096	0.366697
TPM1	569	-0.062	0.039	0.117395	-0.191	0.078	0.0148385	-0.04	0.061	0.514334	0.028	0.064	0.666867
TPM2	569	-0.045	0.039	0.245727	-0.106	0.075	0.15858	0.008	0.06	0.89534	-0.043	0.067	0.521306
TPP1	560	-0.059	0.062	0.337957	-0.125	0.1	0.215238	-0.027	0.116	0.815555	-0.014	0.11	0.898706
TRHDE	535	-0.026	0.053	0.620031	-0.112	0.101	0.266845	0.022	0.088	0.80348	0.006	0.088	0.945673
TTR	569	0.014	0.06	0.81106	0.181	0.1	0.0715135	-0.006	0.115	0.956063	-0.092	0.096	0.340841
TUBA1B	559	-0.073	0.044	0.0962897	-0.2	0.083	0.0162263	-0.006	0.074	0.934862	-0.01	0.07	0.88392
TWSG1	552	-0.009	0.062	0.881824	0.065	0.111	0.560715	-0.053	0.112	0.639792	-0.064	0.102	0.532467
TXN	569	-0.031	0.052	0.550221	-0.163	0.099	0.10048	-0.038	0.084	0.654154	0.079	0.088	0.370089
TYRO3	564	-0.024	0.055	0.666751	-0.112	0.107	0.295198	0.003	0.09	0.971007	0.021	0.089	0.815063
UBB	569	-0.063	0.056	0.257869	-0.195	0.101	0.0549078	0.02	0.088	0.825797	-0.034	0.101	0.73691
UBE2V1	543	-0.005	0.058	0.931786	-0.159	0.107	0.137547	0.021	0.098	0.830809	0.093	0.097	0.339321
UCHL1	534	0.125	0.061	0.040472	0.066	0.1	0.509729	0.002	0.116	0.985655	0.321	0.102	0.00202784
UNC5B	565	-0.027	0.05	0.589247	0.096	0.099	0.332896	-0.05	0.083	0.552861	-0.117	0.077	0.130409
UNC5C	556	-0.141	0.048	0.00331918	-0.2	0.094	0.0338656	-0.094	0.075	0.210451	-0.117	0.078	0.137969
UNC5D	532	-0.112	0.06	0.0655093	-0.333	0.108	0.00228505	0.008	0.105	0.943163	-0.038	0.103	0.712819
USH2A	494	-0.018	0.055	0.741765	-0.006	0.101	0.953302	-0.049	0.09	0.587004	0.015	0.095	0.871036
VAPA	550	-0.076	0.057	0.180376	-0.175	0.108	0.105819	-0.044	0.096	0.643463	-0.013	0.091	0.889597
VASN	569	0.01	0.048	0.839094	-0.017	0.096	0.859205	-0.032	0.082	0.692603	0.069	0.072	0.342466
VCAM1	569	-0.022	0.053	0.675139	0.039	0.096	0.682182	-0.08	0.09	0.378205	-0.022	0.094	0.811634
VCAN	569	-0.064	0.057	0.261543	-0.096	0.108	0.375507	-0.122	0.092	0.184359	0.042	0.099	0.668874
VCL	522	-0.068	0.051	0.187304	-0.064	0.081	0.433335	-0.16	0.096	0.0984621	0.02	0.092	0.830777
VGF	569	-0.055	0.052	0.288806	-0.243	0.095	0.0114849	-0.021	0.084	0.79879	0.076	0.091	0.404489
VIM	569	-0.007	0.049	0.889775	-0.007	0.089	0.939588	-0.011	0.081	0.896911	0.025	0.082	0.764272
VSIG4	569	0.078	0.059	0.191718	0.091	0.105	0.389061	0.103	0.099	0.299627	0.063	0.108	0.560197
VSTM2A	569	-0.028	0.053	0.591659	-0.219	0.097	0.0252985	0.039	0.089	0.662648	0.063	0.09	0.481673
VSTM2B	569	-0.055	0.056	0.327076	-0.229	0.106	0.0311338	-0.006	0.09	0.943506	0.053	0.093	0.57009
VTN	569	0.211	0.059	0.000332037	0.33	0.105	0.0019363	0.272	0.094	0.00413571	0.039	0.107	0.719041
VWA1	553	-0.016	0.059	0.79256	0.086	0.115	0.455647	-0.083	0.09	0.35411	-0.033	0.104	0.750697
VWF	569	-0.074	0.057	0.19418	-0.099	0.093	0.291018	0.002	0.106	0.98512	-0.114	0.099	0.25234
WBP2	545	-0.017	0.061	0.785256	-0.035	0.108	0.746267	-0.03	0.104	0.772793	0.011	0.108	0.915724
WFDC1	569	0.031	0.053	0.563258	-0.078	0.1	0.435686	0.033	0.088	0.708603	0.142	0.087	0.106268
WFDC2	569	-0.124	0.05	0.0131231	-0.238	0.097	0.0150123	-0.088	0.082	0.285404	-0.06	0.08	0.452425
WFIKKN2	569	0.036	0.057	0.527916	-0.019	0.109	0.865049	0.037	0.098	0.706056	0.077	0.092	0.399468
XAB2	509	0.037	0.069	0.594556	0.33	0.113	0.00378804	-0.099	0.129	0.44186	-0.13	0.116	0.26629
XXYLT1	569	-0.043	0.053	0.413488	-0.118	0.099	0.234983	-0.013	0.088	0.885459	-0.022	0.089	0.80212
XYLT1	554	-0.016	0.055	0.768698	-0.101	0.106	0.341759	-0.02	0.086	0.820166	0.078	0.093	0.400403
YIPF3	569	0.024	0.053	0.650778	-0.038	0.102	0.711996	-0.022	0.084	0.79752	0.131	0.091	0.153415
YWHAB	548	-0.003	0.052	0.956492	-0.099	0.099	0.316541	-0.027	0.091	0.763846	0.108	0.082	0.18582
YWHAE	569	-0.041	0.06	0.491926	-0.309	0.105	0.00350722	-0.08	0.101	0.433215	0.206	0.104	0.0485547
YWHAG	540	0.014	0.055	0.797865	-0.052	0.095	0.587949	-0.09	0.091	0.321173	0.164	0.093	0.0806625
YWHAZ	569	0.015	0.056	0.79305	-0.162	0.097	0.0967116	-0.117	0.092	0.201916	0.284	0.099	0.00460163
ZP2	569	0.067	0.055	0.223492	-0.055	0.106	0.60319	0.099	0.082	0.228974	0.147	0.096	0.126502

## Sheet: S Table 4
Supplementary Table 4: GO pathway enrichment results for proteins decreased or increased in each APOE genotype and clinical syndrome. Groups are compared to APOE e3e3 controls as reference group, unless mentioned otherwise.
Go process	Go id	term level	Panther hierachical group	Group	Homo sapiens ref list	Input number of proteins	Expected number of proteins	Fold enrichment	raw p values	p FDR	Genes
neuroligin clustering involved in postsynaptic membrane assembly	GO:0097118	0	1	e2e3 control up	3	3	0.0415451895043732	72.2105263157895	2.62831e-06	0.000193632	CDH2; NRXN1; NRXN2
postsynaptic membrane assembly	GO:0097104	1	1	e2e3 control up	8	4	0.110787172011662	36.1052631578947	2.41307e-06	0.000179535	NLGN2; CDH2; NRXN1; NRXN2
postsynapse assembly	GO:0099068	2	1	e2e3 control up	22	5	0.30466472303207	16.4114832535885	1.06757e-05	0.000634171	NLGN2; CDH2; NRXN1; NRXN2; NPTX1
postsynapse organization	GO:0099173	3	1	e2e3 control up	114	7	1.57871720116618	4.43397968605725	0.00105781	0.0357255	NRP1; PRNP; NLGN2; CDH2; NRXN1; NRXN2; NPTX1
synapse organization	GO:0050808	4	1	e2e3 control up	368	39	5.09620991253644	7.65274599542334	3.22864e-23	1.79716e-20	NRP1; APP; NLGN2; PTPRS; CLSTN2; CLSTN3; NRXN1; SEZ6; NRXN2; SEZ6L2; HAPLN4; PTPRF; EFNB2; CDH6; IGSF21; CDH2; SLITRK1; PALM; DNER; NPTN; TNR; SLITRK5; NRCAM; NPTX1; NTNG1; PRNP; EPHA4; CADM4; PCDHGC5; BDNF; CACNA2D2; L1CAM; SEZ6L; PTPRD; BCAN; CNTN4; AGRN; CBLN4; ADGRL3
[truncated: 1,644 more rows]

## Sheet: S Table 5
Supplementary Table 5: Elsevier pathway enrichment results for proteins decreased or increased in each APOE genotype and clinical syndrome. Groups are compared to APOE e3e3 controls as reference group, unless mentioned otherwise.
[truncated: 477 more rows]
